# Supplementary material for: Absence of both MGME1 and POLG EXO abolishes mtDNA whereas absence of either creates unique mtDNA duplications
Source: J Biol Chem. 2024 Mar 1;300(4):107128. doi: 10.1016/j.jbc.2024.107128 (PMC11002302; doi:10.1016/j.jbc.2024.107128)
Supplement: Supporting Table S2 [file mmc3.xls]

## Sheet: Introduction to MitoSALT 
	The following excel sheets are output from the NGS of total mtDNA (from PolgMM and Mgeme1KK) using mitoSALT, a tool developed by Basu et al. 2020
	MitoSALT predicts the presence of duplications and deletions based on breakpoint sequences and the presence of OH
	Of particular interest in this table are the following metrics
	Alt Reads	Alternative Reads
	Final Event	Call made by algorithim describing nature of breakpoint
	Final.Start	Start Position of Breakpoint (bp)
	Final.End	End Position of Breakpoint (bp)
	Final.Size	Size of the predicted duplication
	Seq1	Start Sequence before the breakpoint
	Seq2	End Sequence after the breakpoint
	Seq	microhomologies at the breakpoint

## Sheet: PolgMM Heart mtDNA
sample	cluster.id	alt.reads	ref.reads	heteroplasmy	del.start.range	del.end.range	del.size	final.event	final.start	final.end	final.size	seq1	seq2	seq
indel/202307026-01	cluster37782529	751	69017	1.0764	15650 - 15650	15559 - 15559	16208	dup	15560	15650	91	TAAATCAATATATATA*CCATGAATATTATCT	TCATAAACTCTTCTCT*TCCATATGACTATCC	NA
indel/202307026-01	cluster37272617	430	73847	0.5789	15748 - 15748	15482 - 15482	16033	dup	15483	15748	266	TACATTAAACTATTTT*CCCCAAGCATATAAG	CTTCTCGCTCCGGGCC*CATTAAACTTGGGGG	CCC
indel/202307026-01	cluster36492631	170	69164	0.2452	15763 - 15763	15372 - 15372	15908	dup	15373	15763	391	CAAGAAGAAGGAGCTA*CTCCCCACCACCAGC	CCATTAAACTTGGGGG*TAGCTAAACTGAAAC	TA
indel/202307026-01	cluster37272618	136	73310	0.1852	15749 - 15749	15482 - 15482	16032	dup	15483	15749	267	TACATTAAACTATTTT*CCCCAAGCATATAAG	TTCTCGCTCCGGGCCC*ATTAAACTTGGGGGT	CCC
indel/202307026-01	cluster36562617	114	70256	0.162	15748 - 15748	15379 - 15379	15930	dup	15380	15748	369	AAGGAGCTACTCCCCA*CCACCAGCACCCAAA	CTTCTCGCTCCGGGCC*CATTAAACTTGGGGG	CCCA
indel/202307026-01	cluster36492617	113	70257	0.1606	15748 - 15748	15372 - 15372	15923	dup	15373	15748	376	CAAGAAGAAGGAGCTA*CTCCCCACCACCAGC	CTTCTCGCTCCGGGCC*CATTAAACTTGGGGG	NA
indel/202307026-01	cluster36492618	110	69720	0.1575	15749 - 15749	15372 - 15372	15922	dup	15373	15749	377	CAAGAAGAAGGAGCTA*CTCCCCACCACCAGC	TTCTCGCTCCGGGCCC*ATTAAACTTGGGGGT	NA
indel/202307026-01	cluster36562631	91	69162	0.1314	15763 - 15763	15379 - 15379	15915	dup	15380	15763	384	AAGGAGCTACTCCCCA*CCACCAGCACCCAAA	CCATTAAACTTGGGGG*TAGCTAAACTGAAAC	NA
indel/202307026-01	cluster34072617	85	68708	0.1236	15748 - 15748	15094 - 15094	15645	dup	15095	15748	654	AACGAAGCCTAATATT*CCGCCCAATCACACA	CTTCTCGCTCCGGGCC*CATTAAACTTGGGGG	CC
indel/202307026-01	cluster37272598	83	76728	0.1081	15729 - 15729	15482 - 15482	16052	dup	15483	15729	247	TACATTAAACTATTTT*CCCCAAGCATATAAG	CCCGCCCACCAATGCC*CCTCTTCTCGCTCCG	CCCC
indel/202307026-01	cluster36492589	82	73880	0.1109	15720 - 15720	15372 - 15372	15951	dup	15373	15720	348	CAAGAAGAAGGAGCTA*CTCCCCACCACCAGC	AACCAACAACCCGCCC*ACCAATGCCCCTCTT	AC
indel/202307026-01	cluster36492789	75	62748	0.1194	15932 - 15932	15372 - 15372	15739	dup	15373	15932	560	CAAGAAGAAGGAGCTA*CTCCCCACCACCAGC	CTTTTTATTTTGGCCT*ACTTTCATCAACATA	CTACT
indel/202307026-01	cluster37262631	72	72742	0.0989	15763 - 15763	15481 - 15481	16017	dup	15482	15763	282	GTACATTAAACTATTT*TCCCCAAGCATATAA	CCATTAAACTTGGGGG*TAGCTAAACTGAAAC	NA
indel/202307026-01	cluster37762527	72	69181	0.104	15648 - 15648	15557 - 15557	16208	dup	15558	15648	91	CATAAATCAATATATA*TACCATGAATATTAT	AGTCATAAACTCTTCT*CTTCCATATGACTAT	NA
indel/202307026-01	cluster36492788	70	62770	0.1114	15931 - 15931	15372 - 15372	15740	dup	15373	15931	559	CAAGAAGAAGGAGCTA*CTCCCCACCACCAGC	TCTTTTTATTTTGGCC*TACTTTCATCAACAT	CTACT
indel/202307026-01	cluster34072618	68	68171	0.0996	15749 - 15749	15094 - 15094	15644	dup	15095	15749	655	AACGAAGCCTAATATT*CCGCCCAATCACACA	TTCTCGCTCCGGGCCC*ATTAAACTTGGGGGT	ATT
indel/202307026-01	cluster36562618	66	69719	0.0946	15749 - 15749	15379 - 15379	15929	dup	15380	15749	370	AAGGAGCTACTCCCCA*CCACCAGCACCCAAA	TTCTCGCTCCGGGCCC*ATTAAACTTGGGGGT	CCCA
indel/202307026-01	cluster34072631	65	67614	0.096	15763 - 15763	15094 - 15094	15630	dup	15095	15763	669	AACGAAGCCTAATATT*CCGCCCAATCACACA	CCATTAAACTTGGGGG*TAGCTAAACTGAAAC	NA
indel/202307026-01	cluster36492842	62	60650	0.1021	15990 - 15990	15372 - 15372	15681	dup	15373	15990	618	CAAGAAGAAGGAGCTA*CTCCCCACCACCAGC	CAGTCTAGACGCACCT*ACGGTGAAGAATCAT	CTAC
indel/202307026-01	cluster36492938	62	55018	0.1126	16102 - 16102	15372 - 15372	15569	dup	15373	16102	730	CAAGAAGAAGGAGCTA*CTCCCCACCACCAGC	TCCAAACCCCCCACCC*CCTCCTCTTAATGCC	NA
indel/202307026-01	cluster36492616	59	70711	0.0834	15747 - 15747	15372 - 15372	15924	dup	15373	15747	375	CAAGAAGAAGGAGCTA*CTCCCCACCACCAGC	TCTTCTCGCTCCGGGC*CCATTAAACTTGGGG	NA
indel/202307026-01	cluster36622631	58	69103	0.0839	15763 - 15763	15385 - 15385	15921	dup	15386	15763	378	CTACTCCCCACCACCA*GCACCCAAAGCTGGT	CCATTAAACTTGGGGG*TAGCTAAACTGAAAC	NA
indel/202307026-01	cluster36492675	54	66168	0.0815	15808 - 15808	15372 - 15372	15863	dup	15373	15808	436	CAAGAAGAAGGAGCTA*CTCCCCACCACCAGC	GGTTCTTACTTCAGGG*CCATCAAATGCGTTA	NA
indel/202307026-01	cluster37762526	54	68869	0.0783	15647 - 15647	15557 - 15557	16209	dup	15558	15647	90	CATAAATCAATATATA*TACCATGAATATTAT	CAGTCATAAACTCTTC*TCTTCCATATGACTA	NA
indel/202307026-01	cluster34102866	49	57408	0.0853	16017 - 16017	15097 - 15097	15379	dup	15098	16017	920	GAAGCCTAATATTCCG*CCCAATCACACAAAT	TCATTAGTCCGCAAAA*CCCAATCACCTAAGG	CCCAATCAC
indel/202307026-01	cluster36512616	49	70816	0.0691	15747 - 15747	15374 - 15374	15926	dup	15375	15747	373	AGAAGAAGGAGCTACT*CCCCACCACCAGCAC	TCTTCTCGCTCCGGGC*CCATTAAACTTGGGG	CCC
indel/202307026-01	cluster36562616	48	70710	0.0678	15747 - 15747	15379 - 15379	15931	dup	15380	15747	368	AAGGAGCTACTCCCCA*CCACCAGCACCCAAA	TCTTCTCGCTCCGGGC*CCATTAAACTTGGGG	CCCA
indel/202307026-01	cluster36512617	45	70362	0.0639	15748 - 15748	15374 - 15374	15925	dup	15375	15748	374	AGAAGAAGGAGCTACT*CCCCACCACCAGCAC	CTTCTCGCTCCGGGCC*CATTAAACTTGGGGG	CCC
indel/202307026-01	cluster37272558	45	79754	0.0564	15681 - 15681	15482 - 15482	16100	dup	15483	15681	199	TACATTAAACTATTTT*CCCCAAGCATATAAG	CCTTCCCCATTTGGTC*TATTAATCTACCATC	TC
indel/202307026-01	cluster36492705	44	65916	0.0667	15841 - 15841	15372 - 15372	15830	dup	15373	15841	469	CAAGAAGAAGGAGCTA*CTCCCCACCACCAGC	GCCCATACGTTCCCCT*TAAATAAGACATCTC	CT
indel/202307026-01	cluster36492742	43	64646	0.0665	15879 - 15879	15372 - 15372	15792	dup	15373	15879	507	CAAGAAGAAGGAGCTA*CTCCCCACCACCAGC	TCGGGTCTAATCAGCC*CATGACCAACATAAC	NA
indel/202307026-01	cluster36502631	43	69300	0.062	15763 - 15763	15373 - 15373	15909	dup	15374	15763	390	AAGAAGAAGGAGCTAC*TCCCCACCACCAGCA	CCATTAAACTTGGGGG*TAGCTAAACTGAAAC	TA
indel/202307026-01	cluster36512631	43	69268	0.062	15763 - 15763	15374 - 15374	15910	dup	15375	15763	389	AGAAGAAGGAGCTACT*CCCCACCACCAGCAC	CCATTAAACTTGGGGG*TAGCTAAACTGAAAC	NA
indel/202307026-01	cluster36512615	42	71040	0.0591	15746 - 15746	15374 - 15374	15927	dup	15375	15746	372	AGAAGAAGGAGCTACT*CCCCACCACCAGCAC	CTCTTCTCGCTCCGGG*CCCATTAAACTTGGG	CCC
indel/202307026-01	cluster37272633	40	72673	0.055	15765 - 15765	15482 - 15482	16016	dup	15483	15765	283	TACATTAAACTATTTT*CCCCAAGCATATAAG	ATTAAACTTGGGGGTA*GCTAAACTGAAACTT	NA
indel/202307026-01	cluster36492787	39	63094	0.0618	15930 - 15930	15372 - 15372	15741	dup	15373	15930	558	CAAGAAGAAGGAGCTA*CTCCCCACCACCAGC	ATCTTTTTATTTTGGC*CTACTTTCATCAACA	CTACT
indel/202307026-01	cluster36522631	39	69229	0.0563	15763 - 15763	15375 - 15375	15911	dup	15376	15763	388	GAAGAAGGAGCTACTC*CCCACCACCAGCACC	CCATTAAACTTGGGGG*TAGCTAAACTGAAAC	NA
indel/202307026-01	cluster37782528	37	68834	0.0537	15649 - 15649	15559 - 15559	16209	dup	15560	15649	90	TAAATCAATATATATA*CCATGAATATTATCT	GTCATAAACTCTTCTC*TTCCATATGACTATC	NA
indel/202307026-01	cluster37572532	36	77636	0.0463	15653 - 15653	15533 - 15533	16179	dup	15534	15653	120	TTCAGGTCATAAAATA*ATCATCAACATAAAT	TAAACTCTTCTCTTCC*ATATGACTATCCCCT	ATA
indel/202307026-01	cluster36492615	33	70935	0.0465	15746 - 15746	15372 - 15372	15925	dup	15373	15746	374	CAAGAAGAAGGAGCTA*CTCCCCACCACCAGC	CTCTTCTCGCTCCGGG*CCCATTAAACTTGGG	NA
indel/202307026-01	cluster36002631	32	67754	0.0472	15763 - 15763	15323 - 15323	15859	dup	15324	15763	440	TACTCTGGTCTTGTAA*ACCTGAAATGAAGAT	CCATTAAACTTGGGGG*TAGCTAAACTGAAAC	GTA
indel/202307026-01	cluster36482677	32	66022	0.0484	15810 - 15810	15371 - 15371	15860	dup	15372	15810	439	TCAAGAAGAAGGAGCT*ACTCCCCACCACCAG	TTCTTACTTCAGGGCC*ATCAAATGCGTTATC	GC
indel/202307026-01	cluster36492934	32	55222	0.0579	16098 - 16098	15372 - 15372	15573	dup	15373	16098	726	CAAGAAGAAGGAGCTA*CTCCCCACCACCAGC	ACTCTCCAAACCCCCC*ACCCCCTCCTCTTAA	AC
indel/202307026-01	cluster37272599	31	76646	0.0404	15730 - 15730	15482 - 15482	16051	dup	15483	15730	248	TACATTAAACTATTTT*CCCCAAGCATATAAG	CCGCCCACCAATGCCC*CTCTTCTCGCTCCGG	CCCC
indel/202307026-01	cluster37272631	31	72754	0.0426	15763 - 15763	15482 - 15482	16018	dup	15483	15763	281	TACATTAAACTATTTT*CCCCAAGCATATAAG	CCATTAAACTTGGGGG*TAGCTAAACTGAAAC	NA
indel/202307026-01	cluster36572631	30	69268	0.0433	15763 - 15763	15380 - 15380	15916	dup	15381	15763	383	AGGAGCTACTCCCCAC*CACCAGCACCCAAAG	CCATTAAACTTGGGGG*TAGCTAAACTGAAAC	NA
indel/202307026-01	cluster37742527	30	69660	0.043	15648 - 15648	15555 - 15555	16206	dup	15556	15648	93	AACATAAATCAATATA*TATACCATGAATATT	AGTCATAAACTCTTCT*CTTCCATATGACTAT	NA
indel/202307026-01	cluster34062788	29	61180	0.0474	15931 - 15931	15093 - 15093	15461	dup	15094	15931	838	CAACGAAGCCTAATAT*TCCGCCCAATCACAC	TCTTTTTATTTTGGCC*TACTTTCATCAACAT	TA
indel/202307026-01	cluster36472631	28	69170	0.0405	15763 - 15763	15370 - 15370	15906	dup	15371	15763	393	ATCAAGAAGAAGGAGC*TACTCCCCACCACCA	CCATTAAACTTGGGGG*TAGCTAAACTGAAAC	TA
indel/202307026-01	cluster34672628	27	67487	0.04	15760 - 15760	15158 - 15158	15697	dup	15159	15760	602	TATCTTAACCTGAATT*GGGGGCCAACCAGTA	GGCCCATTAAACTTGG*GGGTAGCTAAACTGA	TTGGGGG
indel/202307026-01	cluster36492861	27	59258	0.0455	16012 - 16012	15372 - 15372	15659	dup	15373	16012	640	CAAGAAGAAGGAGCTA*CTCCCCACCACCAGC	AAGAATCATTAGTCCG*CAAAACCCAATCACC	NA
indel/202307026-01	cluster36492550	26	75660	0.0344	15673 - 15673	15372 - 15372	15998	dup	15373	15673	301	CAAGAAGAAGGAGCTA*CTCCCCACCACCAGC	GACTATCCCCTTCCCC*ATTTGGTCTATTAAT	NA
indel/202307026-01	cluster37272589	26	77470	0.0336	15720 - 15720	15482 - 15482	16061	dup	15483	15720	238	TACATTAAACTATTTT*CCCCAAGCATATAAG	AACCAACAACCCGCCC*ACCAATGCCCCTCTT	CCC
indel/202307026-01	cluster33402788	25	60593	0.0412	15931 - 15931	15015 - 15015	15383	dup	15016	15931	916	AATAAACTAGGAGGTG*TCCTAGCCTTAATCT	TCTTTTTATTTTGGCC*TACTTTCATCAACAT	NA
indel/202307026-01	cluster34072616	25	69162	0.0361	15747 - 15747	15094 - 15094	15646	dup	15095	15747	653	AACGAAGCCTAATATT*CCGCCCAATCACACA	TCTTCTCGCTCCGGGC*CCATTAAACTTGGGG	CC
indel/202307026-01	cluster36492611	25	71296	0.0351	15742 - 15742	15372 - 15372	15929	dup	15373	15742	370	CAAGAAGAAGGAGCTA*CTCCCCACCACCAGC	GCCCCTCTTCTCGCTC*CGGGCCCATTAAACT	CTCC
indel/202307026-01	cluster36492734	25	64782	0.0386	15871 - 15871	15372 - 15372	15800	dup	15373	15871	499	CAAGAAGAAGGAGCTA*CTCCCCACCACCAGC	CGATGGTATCGGGTCT*AATCAGCCCATGACC	CTA
indel/202307026-01	cluster36492933	25	55139	0.0453	16097 - 16097	15372 - 15372	15574	dup	15373	16097	725	CAAGAAGAAGGAGCTA*CTCCCCACCACCAGC	AACTCTCCAAACCCCC*CACCCCCTCCTCTTA	NA
indel/202307026-01	cluster36512618	25	69826	0.0358	15749 - 15749	15374 - 15374	15924	dup	15375	15749	375	AGAAGAAGGAGCTACT*CCCCACCACCAGCAC	TTCTCGCTCCGGGCCC*ATTAAACTTGGGGGT	CCC
indel/202307026-01	cluster36562789	25	62746	0.0398	15932 - 15932	15379 - 15379	15746	dup	15380	15932	553	AAGGAGCTACTCCCCA*CCACCAGCACCCAAA	CTTTTTATTTTGGCCT*ACTTTCATCAACATA	CC
indel/202307026-01	cluster36462617	24	70147	0.0342	15748 - 15748	15369 - 15369	15920	dup	15370	15748	379	CATCAAGAAGAAGGAG*CTACTCCCCACCACC	CTTCTCGCTCCGGGCC*CATTAAACTTGGGGG	GC
indel/202307026-01	cluster36492676	24	66184	0.0362	15809 - 15809	15372 - 15372	15862	dup	15373	15809	437	CAAGAAGAAGGAGCTA*CTCCCCACCACCAGC	GTTCTTACTTCAGGGC*CATCAAATGCGTTAT	NA
indel/202307026-01	cluster34072433	23	72534	0.0317	15490 - 15490	15094 - 15094	15903	dup	15095	15490	396	AACGAAGCCTAATATT*CCGCCCAATCACACA	ACTATTTTCCCCAAGC*ATATAAGCTAGTACA	ATAT
indel/202307026-01	cluster34072589	23	72331	0.0318	15720 - 15720	15094 - 15094	15673	dup	15095	15720	626	AACGAAGCCTAATATT*CCGCCCAATCACACA	AACCAACAACCCGCCC*ACCAATGCCCCTCTT	CCGCCCA
indel/202307026-01	cluster34072675	23	64619	0.0356	15808 - 15808	15094 - 15094	15585	dup	15095	15808	714	AACGAAGCCTAATATT*CCGCCCAATCACACA	GGTTCTTACTTCAGGG*CCATCAAATGCGTTA	CC
indel/202307026-01	cluster34952631	23	67528	0.034	15763 - 15763	15194 - 15194	15730	dup	15195	15763	569	CCCATTTATTATCATT*GGCCAACTAGCCTCC	CCATTAAACTTGGGGG*TAGCTAAACTGAAAC	GG
indel/202307026-01	cluster36492733	23	64431	0.0357	15870 - 15870	15372 - 15372	15801	dup	15373	15870	498	CAAGAAGAAGGAGCTA*CTCCCCACCACCAGC	TCGATGGTATCGGGTC*TAATCAGCCCATGAC	CTA
indel/202307026-01	cluster36652631	23	69904	0.0329	15763 - 15763	15388 - 15388	15924	dup	15389	15763	375	CTCCCCACCACCAGCA*CCCAAAGCTGGTATT	CCATTAAACTTGGGGG*TAGCTAAACTGAAAC	NA
indel/202307026-01	cluster33152631	22	66750	0.0329	15763 - 15763	14987 - 14987	15523	dup	14988	15763	776	TGCATACGCCATTCTA*CGCTCAATCCCCAAT	CCATTAAACTTGGGGG*TAGCTAAACTGAAAC	TA
indel/202307026-01	cluster33392630	22	67164	0.0327	15762 - 15762	15014 - 15014	15551	dup	15015	15762	748	CAATAAACTAGGAGGT*GTCCTAGCCTTAATC	CCCATTAAACTTGGGG*GTAGCTAAACTGAAA	GGT
indel/202307026-01	cluster33732617	22	68427	0.0321	15748 - 15748	15056 - 15056	15607	dup	15057	15748	692	AATTTTAGCCCTAATA*CCTTTCCTTCATACC	CTTCTCGCTCCGGGCC*CATTAAACTTGGGGG	CC
indel/202307026-01	cluster33732631	22	67334	0.0327	15763 - 15763	15056 - 15056	15592	dup	15057	15763	707	AATTTTAGCCCTAATA*CCTTTCCTTCATACC	CCATTAAACTTGGGGG*TAGCTAAACTGAAAC	TA
indel/202307026-01	cluster34072742	22	63096	0.0349	15879 - 15879	15094 - 15094	15514	dup	15095	15879	785	AACGAAGCCTAATATT*CCGCCCAATCACACA	TCGGGTCTAATCAGCC*CATGACCAACATAAC	CC
indel/202307026-01	cluster34072788	22	61220	0.0359	15931 - 15931	15094 - 15094	15462	dup	15095	15931	837	AACGAAGCCTAATATT*CCGCCCAATCACACA	TCTTTTTATTTTGGCC*TACTTTCATCAACAT	CC
indel/202307026-01	cluster34592631	22	68093	0.0323	15763 - 15763	15149 - 15149	15685	dup	15150	15763	614	CAACCTACTTATCTTA*ACCTGAATTGGGGGC	CCATTAAACTTGGGGG*TAGCTAAACTGAAAC	TA
indel/202307026-01	cluster35862631	22	67760	0.0325	15763 - 15763	15309 - 15309	15845	dup	15310	15763	454	GATAGTATAAACATTA*CTCTGGTCTTGTAAA	CCATTAAACTTGGGGG*TAGCTAAACTGAAAC	TA
indel/202307026-01	cluster36492588	22	73976	0.0297	15719 - 15719	15372 - 15372	15952	dup	15373	15719	347	CAAGAAGAAGGAGCTA*CTCCCCACCACCAGC	AAACCAACAACCCGCC*CACCAATGCCCCTCT	NA
indel/202307026-01	cluster36492646	22	68479	0.0321	15778 - 15778	15372 - 15372	15893	dup	15373	15778	406	CAAGAAGAAGGAGCTA*CTCCCCACCACCAGC	GTAGCTAAACTGAAAC*TTTATCAGACATCTG	ACT
indel/202307026-01	cluster36562589	22	73879	0.0298	15720 - 15720	15379 - 15379	15958	dup	15380	15720	341	AAGGAGCTACTCCCCA*CCACCAGCACCCAAA	AACCAACAACCCGCCC*ACCAATGCCCCTCTT	CCCACCA
indel/202307026-01	cluster36562788	22	62768	0.035	15931 - 15931	15379 - 15379	15747	dup	15380	15931	552	AAGGAGCTACTCCCCA*CCACCAGCACCCAAA	TCTTTTTATTTTGGCC*TACTTTCATCAACAT	CC
indel/202307026-01	cluster37262558	22	79742	0.0276	15681 - 15681	15481 - 15481	16099	dup	15482	15681	200	GTACATTAAACTATTT*TCCCCAAGCATATAA	CCTTCCCCATTTGGTC*TATTAATCTACCATC	CTATT
indel/202307026-01	cluster37662528	22	73714	0.0298	15649 - 15649	15543 - 15543	16193	dup	15544	15649	106	AAAATAATCATCAACA*TAAATCAATATATAT	GTCATAAACTCTTCTC*TTCCATATGACTATC	NA
indel/202307026-01	cluster34062704	21	64348	0.0326	15840 - 15840	15093 - 15093	15552	dup	15094	15840	747	CAACGAAGCCTAATAT*TCCGCCCAATCACAC	CGCCCATACGTTCCCC*TTAAATAAGACATCT	TT
indel/202307026-01	cluster35862789	21	61344	0.0342	15932 - 15932	15309 - 15309	15676	dup	15310	15932	623	GATAGTATAAACATTA*CTCTGGTCTTGTAAA	CTTTTTATTTTGGCCT*ACTTTCATCAACATA	TACT
indel/202307026-01	cluster35862842	21	59246	0.0354	15990 - 15990	15309 - 15309	15618	dup	15310	15990	681	GATAGTATAAACATTA*CTCTGGTCTTGTAAA	CAGTCTAGACGCACCT*ACGGTGAAGAATCAT	TAC
indel/202307026-01	cluster36492549	21	75279	0.0279	15672 - 15672	15372 - 15372	15999	dup	15373	15672	300	CAAGAAGAAGGAGCTA*CTCCCCACCACCAGC	TGACTATCCCCTTCCC*CATTTGGTCTATTAA	NA
indel/202307026-01	cluster34422631	20	67891	0.0295	15763 - 15763	15131 - 15131	15667	dup	15132	15763	632	GTACTGAATCCTAGTA*GCCAACCTACTTATC	CCATTAAACTTGGGGG*TAGCTAAACTGAAAC	GTAGC
indel/202307026-01	cluster35862868	20	56968	0.0351	16019 - 16019	15309 - 15309	15589	dup	15310	16019	710	GATAGTATAAACATTA*CTCTGGTCTTGTAAA	ATTAGTCCGCAAAACC*CAATCACCTAAGGCT	AC
indel/202307026-01	cluster36492694	20	65796	0.0304	15828 - 15828	15372 - 15372	15843	dup	15373	15828	456	CAAGAAGAAGGAGCTA*CTCCCCACCACCAGC	CAAATGCGTTATCGCC*CATACGTTCCCCTTA	NA
indel/202307026-01	cluster36712631	20	70766	0.0283	15763 - 15763	15394 - 15394	15930	dup	15395	15763	369	ACCACCAGCACCCAAA*GCTGGTATTCTAATT	CCATTAAACTTGGGGG*TAGCTAAACTGAAAC	NA
indel/202307026-01	cluster33402789	19	60571	0.0314	15932 - 15932	15015 - 15015	15382	dup	15016	15932	917	AATAAACTAGGAGGTG*TCCTAGCCTTAATCT	CTTTTTATTTTGGCCT*ACTTTCATCAACATA	NA
indel/202307026-01	cluster36532631	19	69151	0.0275	15763 - 15763	15376 - 15376	15912	dup	15377	15763	387	AAGAAGGAGCTACTCC*CCACCACCAGCACCC	CCATTAAACTTGGGGG*TAGCTAAACTGAAAC	NA
indel/202307026-01	cluster36562705	19	65914	0.0288	15841 - 15841	15379 - 15379	15837	dup	15380	15841	462	AAGGAGCTACTCCCCA*CCACCAGCACCCAAA	GCCCATACGTTCCCCT*TAAATAAGACATCTC	TCCCC
indel/202307026-01	cluster37262617	19	73836	0.0257	15748 - 15748	15481 - 15481	16032	dup	15482	15748	267	GTACATTAAACTATTT*TCCCCAAGCATATAA	CTTCTCGCTCCGGGCC*CATTAAACTTGGGGG	NA
indel/202307026-01	cluster32402789	18	58938	0.0305	15932 - 15932	14899 - 14899	15266	dup	14900	15932	1033	CAGACATACTAGGAGA*CCCAGACAACTACAT	CTTTTTATTTTGGCCT*ACTTTCATCAACATA	AC
indel/202307026-01	cluster32712930	18	52014	0.0346	16094 - 16094	14934 - 14934	15139	dup	14935	16094	1160	GCTAATCCACTAAACA*CCCCACCCCATATTA	TTTAACTCTCCAAACC*CCCCACCCCCTCCTC	CCCCACCCC
indel/202307026-01	cluster33152675	18	63755	0.0282	15808 - 15808	14987 - 14987	15478	dup	14988	15808	821	TGCATACGCCATTCTA*CGCTCAATCCCCAAT	GGTTCTTACTTCAGGG*CCATCAAATGCGTTA	NA
indel/202307026-01	cluster36482631	18	69131	0.026	15763 - 15763	15371 - 15371	15907	dup	15372	15763	392	TCAAGAAGAAGGAGCT*ACTCCCCACCACCAG	CCATTAAACTTGGGGG*TAGCTAAACTGAAAC	TA
indel/202307026-01	cluster36492703	18	65796	0.0273	15839 - 15839	15372 - 15372	15832	dup	15373	15839	467	CAAGAAGAAGGAGCTA*CTCCCCACCACCAGC	TCGCCCATACGTTCCC*CTTAAATAAGACATC	CT
indel/202307026-01	cluster36492724	18	65120	0.0276	15861 - 15861	15372 - 15372	15810	dup	15373	15861	489	CAAGAAGAAGGAGCTA*CTCCCCACCACCAGC	TAAGACATCTCGATGG*TATCGGGTCTAATCA	TA
indel/202307026-01	cluster36492873	18	58026	0.031	16024 - 16024	15372 - 15372	15647	dup	15373	16024	652	CAAGAAGAAGGAGCTA*CTCCCCACCACCAGC	TCCGCAAAACCCAATC*ACCTAAGGCTAATTA	AC
indel/202307026-01	cluster36502675	18	66305	0.0271	15808 - 15808	15373 - 15373	15864	dup	15374	15808	435	AAGAAGAAGGAGCTAC*TCCCCACCACCAGCA	GGTTCTTACTTCAGGG*CCATCAAATGCGTTA	NA
indel/202307026-01	cluster36532675	18	66156	0.0272	15808 - 15808	15376 - 15376	15867	dup	15377	15808	432	AAGAAGGAGCTACTCC*CCACCACCAGCACCC	GGTTCTTACTTCAGGG*CCATCAAATGCGTTA	CCA
indel/202307026-01	cluster37752526	18	69186	0.026	15647 - 15647	15556 - 15556	16208	dup	15557	15647	91	ACATAAATCAATATAT*ATACCATGAATATTA	CAGTCATAAACTCTTC*TCTTCCATATGACTA	NA
indel/202307026-01	cluster30962614	17	67522	0.0252	15745 - 15745	14711 - 14711	15265	dup	14712	15745	1034	CTTACCATTTATTATC*GCGGCCCTAGCAATC	CCTCTTCTCGCTCCGG*GCCCATTAAACTTGG	CG
indel/202307026-01	cluster34072678	17	64472	0.0264	15811 - 15811	15094 - 15094	15582	dup	15095	15811	717	AACGAAGCCTAATATT*CCGCCCAATCACACA	TCTTACTTCAGGGCCA*TCAAATGCGTTATCG	AT
indel/202307026-01	cluster34672631	17	67369	0.0252	15763 - 15763	15158 - 15158	15694	dup	15159	15763	605	TATCTTAACCTGAATT*GGGGGCCAACCAGTA	CCATTAAACTTGGGGG*TAGCTAAACTGAAAC	TTGGGGG
indel/202307026-01	cluster36492662	17	66350	0.0256	15795 - 15795	15372 - 15372	15876	dup	15373	15795	423	CAAGAAGAAGGAGCTA*CTCCCCACCACCAGC	TTATCAGACATCTGGT*TCTTACTTCAGGGCC	NA
indel/202307026-01	cluster36492803	17	61940	0.0274	15951 - 15951	15372 - 15372	15720	dup	15373	15951	579	CAAGAAGAAGGAGCTA*CTCCCCACCACCAGC	TTCATCAACATAGCCG*TCAAGGCATGAAAGG	NA
indel/202307026-01	cluster36502789	17	62884	0.027	15932 - 15932	15373 - 15373	15740	dup	15374	15932	559	AAGAAGAAGGAGCTAC*TCCCCACCACCAGCA	CTTTTTATTTTGGCCT*ACTTTCATCAACATA	CTACT
indel/202307026-01	cluster36562675	17	66167	0.0257	15808 - 15808	15379 - 15379	15870	dup	15380	15808	429	AAGGAGCTACTCCCCA*CCACCAGCACCCAAA	GGTTCTTACTTCAGGG*CCATCAAATGCGTTA	CCA
indel/202307026-01	cluster36592617	17	70419	0.0241	15748 - 15748	15382 - 15382	15933	dup	15383	15748	366	GAGCTACTCCCCACCA*CCAGCACCCAAAGCT	CTTCTCGCTCCGGGCC*CATTAAACTTGGGGG	CCA
indel/202307026-01	cluster37252631	17	72628	0.0234	15763 - 15763	15480 - 15480	16016	dup	15481	15763	283	CGTACATTAAACTATT*TTCCCCAAGCATATA	CCATTAAACTTGGGGG*TAGCTAAACTGAAAC	NA
indel/202307026-01	cluster37262618	17	73299	0.0232	15749 - 15749	15481 - 15481	16031	dup	15482	15749	268	GTACATTAAACTATTT*TCCCCAAGCATATAA	TTCTCGCTCCGGGCCC*ATTAAACTTGGGGGT	ATT
indel/202307026-01	cluster38032549	17	62880	0.027	15672 - 15672	15602 - 15602	16229	dup	15603	15672	70	ACTAATGTTATAAGGA*CATATCTGTGTTATC	TGACTATCCCCTTCCC*CATTTGGTCTATTAA	CAT
indel/202307026-01	cluster34072588	16	72426	0.0221	15719 - 15719	15094 - 15094	15674	dup	15095	15719	625	AACGAAGCCTAATATT*CCGCCCAATCACACA	AAACCAACAACCCGCC*CACCAATGCCCCTCT	CCGCCCA
indel/202307026-01	cluster34072676	16	64635	0.0247	15809 - 15809	15094 - 15094	15584	dup	15095	15809	715	AACGAAGCCTAATATT*CCGCCCAATCACACA	GTTCTTACTTCAGGGC*CATCAAATGCGTTAT	CC
indel/202307026-01	cluster34082631	16	67644	0.0236	15763 - 15763	15095 - 15095	15631	dup	15096	15763	668	ACGAAGCCTAATATTC*CGCCCAATCACACAA	CCATTAAACTTGGGGG*TAGCTAAACTGAAAC	NA
indel/202307026-01	cluster34672672	16	64230	0.0249	15805 - 15805	15158 - 15158	15652	dup	15159	15805	647	TATCTTAACCTGAATT*GGGGGCCAACCAGTA	TCTGGTTCTTACTTCA*GGGCCATCAAATGCG	GGG
indel/202307026-01	cluster35862618	16	68317	0.0234	15749 - 15749	15309 - 15309	15859	dup	15310	15749	440	GATAGTATAAACATTA*CTCTGGTCTTGTAAA	TTCTCGCTCCGGGCCC*ATTAAACTTGGGGGT	CATTA
indel/202307026-01	cluster36172841	16	60153	0.0266	15989 - 15989	15340 - 15340	15650	dup	15341	15989	649	CCTGAAATGAAGATCT*TCTCTTCTCAAGACA	ACAGTCTAGACGCACC*TACGGTGAAGAATCA	CT
indel/202307026-01	cluster36182631	16	68494	0.0234	15763 - 15763	15341 - 15341	15877	dup	15342	15763	422	CTGAAATGAAGATCTT*CTCTTCTCAAGACAT	CCATTAAACTTGGGGG*TAGCTAAACTGAAAC	NA
indel/202307026-01	cluster36462616	16	70601	0.0227	15747 - 15747	15369 - 15369	15921	dup	15370	15747	378	CATCAAGAAGAAGGAG*CTACTCCCCACCACC	TCTTCTCGCTCCGGGC*CCATTAAACTTGGGG	GC
indel/202307026-01	cluster36492632	16	69119	0.0231	15764 - 15764	15372 - 15372	15907	dup	15373	15764	392	CAAGAAGAAGGAGCTA*CTCCCCACCACCAGC	CATTAAACTTGGGGGT*AGCTAAACTGAAACT	AGCTA
indel/202307026-01	cluster36492869	16	58128	0.0275	16020 - 16020	15372 - 15372	15651	dup	15373	16020	648	CAAGAAGAAGGAGCTA*CTCCCCACCACCAGC	TTAGTCCGCAAAACCC*AATCACCTAAGGCTA	NA
indel/202307026-01	cluster36512589	16	73986	0.0216	15720 - 15720	15374 - 15374	15953	dup	15375	15720	346	AGAAGAAGGAGCTACT*CCCCACCACCAGCAC	AACCAACAACCCGCCC*ACCAATGCCCCTCTT	CCC
indel/202307026-01	cluster36512742	16	64751	0.0247	15879 - 15879	15374 - 15374	15794	dup	15375	15879	505	AGAAGAAGGAGCTACT*CCCCACCACCAGCAC	TCGGGTCTAATCAGCC*CATGACCAACATAAC	CCC
indel/202307026-01	cluster36512786	16	63137	0.0253	15929 - 15929	15374 - 15374	15744	dup	15375	15929	555	AGAAGAAGGAGCTACT*CCCCACCACCAGCAC	TATCTTTTTATTTTGG*CCTACTTTCATCAAC	CC
indel/202307026-01	cluster37662545	16	78348	0.0204	15668 - 15668	15543 - 15543	16174	dup	15544	15668	125	AAAATAATCATCAACA*TAAATCAATATATAT	CATATGACTATCCCCT*TCCCCATTTGGTCTA	NA
indel/202307026-01	cluster32232788	15	58095	0.0258	15931 - 15931	14880 - 14880	15248	dup	14881	15931	1051	ACCCTAGTATTATTTT*TCCCAGACATACTAG	TCTTTTTATTTTGGCC*TACTTTCATCAACAT	NA
indel/202307026-01	cluster32402788	15	58960	0.0254	15931 - 15931	14899 - 14899	15267	dup	14900	15931	1032	CAGACATACTAGGAGA*CCCAGACAACTACAT	TCTTTTTATTTTGGCC*TACTTTCATCAACAT	CC
indel/202307026-01	cluster34072615	15	69386	0.0216	15746 - 15746	15094 - 15094	15647	dup	15095	15746	652	AACGAAGCCTAATATT*CCGCCCAATCACACA	CTCTTCTCGCTCCGGG*CCCATTAAACTTGGG	CC
indel/202307026-01	cluster34162631	15	67684	0.0222	15763 - 15763	15103 - 15103	15639	dup	15104	15763	660	TAATATTCCGCCCAAT*CACACAAATTTTGTA	CCATTAAACTTGGGGG*TAGCTAAACTGAAAC	NA
indel/202307026-01	cluster34672612	15	69434	0.0216	15743 - 15743	15158 - 15158	15714	dup	15159	15743	585	TATCTTAACCTGAATT*GGGGGCCAACCAGTA	CCCCTCTTCTCGCTCC*GGGCCCATTAAACTT	GGG
indel/202307026-01	cluster34952615	15	69299	0.0216	15746 - 15746	15194 - 15194	15747	dup	15195	15746	552	CCCATTTATTATCATT*GGCCAACTAGCCTCC	CTCTTCTCGCTCCGGG*CCCATTAAACTTGGG	GGCC
indel/202307026-01	cluster35862705	15	64512	0.0232	15841 - 15841	15309 - 15309	15767	dup	15310	15841	532	GATAGTATAAACATTA*CTCTGGTCTTGTAAA	GCCCATACGTTCCCCT*TAAATAAGACATCTC	TTA
indel/202307026-01	cluster36172788	15	62250	0.0241	15931 - 15931	15340 - 15340	15708	dup	15341	15931	591	CCTGAAATGAAGATCT*TCTCTTCTCAAGACA	TCTTTTTATTTTGGCC*TACTTTCATCAACAT	CT
indel/202307026-01	cluster36182617	15	69588	0.0216	15748 - 15748	15341 - 15341	15892	dup	15342	15748	407	CTGAAATGAAGATCTT*CTCTTCTCAAGACAT	CTTCTCGCTCCGGGCC*CATTAAACTTGGGGG	NA
indel/202307026-01	cluster36462787	15	62984	0.0238	15930 - 15930	15369 - 15369	15738	dup	15370	15930	561	CATCAAGAAGAAGGAG*CTACTCCCCACCACC	ATCTTTTTATTTTGGC*CTACTTTCATCAACA	CTACT
indel/202307026-01	cluster36492640	15	68466	0.0219	15772 - 15772	15372 - 15372	15899	dup	15373	15772	400	CAAGAAGAAGGAGCTA*CTCCCCACCACCAGC	TTGGGGGTAGCTAAAC*TGAAACTTTATCAGA	ACT
indel/202307026-01	cluster36492882	15	57862	0.0259	16033 - 16033	15372 - 15372	15638	dup	15373	16033	661	CAAGAAGAAGGAGCTA*CTCCCCACCACCAGC	CCCAATCACCTAAGGC*TAATTATTCATGCTT	GCTA
indel/202307026-01	cluster36512933	15	55244	0.0271	16097 - 16097	15374 - 15374	15576	dup	15375	16097	723	AGAAGAAGGAGCTACT*CCCCACCACCAGCAC	AACTCTCCAAACCCCC*CACCCCCTCCTCTTA	CCCCACC
indel/202307026-01	cluster36512937	15	55217	0.0272	16101 - 16101	15374 - 15374	15572	dup	15375	16101	727	AGAAGAAGGAGCTACT*CCCCACCACCAGCAC	CTCCAAACCCCCCACC*CCCTCCTCTTAATGC	CCCCACC
indel/202307026-01	cluster36562676	15	66183	0.0227	15809 - 15809	15379 - 15379	15869	dup	15380	15809	430	AAGGAGCTACTCCCCA*CCACCAGCACCCAAA	GTTCTTACTTCAGGGC*CATCAAATGCGTTAT	CCA
indel/202307026-01	cluster36562742	15	64644	0.0232	15879 - 15879	15379 - 15379	15799	dup	15380	15879	500	AAGGAGCTACTCCCCA*CCACCAGCACCCAAA	TCGGGTCTAATCAGCC*CATGACCAACATAAC	CCCA
indel/202307026-01	cluster36592618	15	69882	0.0215	15749 - 15749	15382 - 15382	15932	dup	15383	15749	367	GAGCTACTCCCCACCA*CCAGCACCCAAAGCT	TTCTCGCTCCGGGCCC*ATTAAACTTGGGGGT	CCA
indel/202307026-01	cluster36592631	15	69326	0.0216	15763 - 15763	15382 - 15382	15918	dup	15383	15763	381	GAGCTACTCCCCACCA*CCAGCACCCAAAGCT	CCATTAAACTTGGGGG*TAGCTAAACTGAAAC	NA
indel/202307026-01	cluster36622630	15	69232	0.0217	15762 - 15762	15385 - 15385	15922	dup	15386	15762	377	CTACTCCCCACCACCA*GCACCCAAAGCTGGT	CCCATTAAACTTGGGG*GTAGCTAAACTGAAA	NA
indel/202307026-01	cluster37272588	15	77566	0.0193	15719 - 15719	15482 - 15482	16062	dup	15483	15719	237	TACATTAAACTATTTT*CCCCAAGCATATAAG	AAACCAACAACCCGCC*CACCAATGCCCCTCT	CCC
indel/202307026-01	cluster34672629	14	67444	0.0208	15761 - 15761	15158 - 15158	15696	dup	15159	15761	603	TATCTTAACCTGAATT*GGGGGCCAACCAGTA	GCCCATTAAACTTGGG*GGTAGCTAAACTGAA	TTGGGGG
indel/202307026-01	cluster35412788	14	59969	0.0233	15931 - 15931	15246 - 15246	15614	dup	15247	15931	685	TTAATTCTTATACCAA*TCTCAGGAATTATCG	TCTTTTTATTTTGGCC*TACTTTCATCAACAT	NA
indel/202307026-01	cluster35862861	14	57855	0.0242	16012 - 16012	15309 - 15309	15596	dup	15310	16012	703	GATAGTATAAACATTA*CTCTGGTCTTGTAAA	AAGAATCATTAGTCCG*CAAAACCCAATCACC	NA
indel/202307026-01	cluster35902630	14	67836	0.0206	15762 - 15762	15313 - 15313	15850	dup	15314	15762	449	GTATAAACATTACTCT*GGTCTTGTAAACCTG	CCCATTAAACTTGGGG*GTAGCTAAACTGAAA	GGT
indel/202307026-01	cluster36482550	14	75628	0.0185	15673 - 15673	15371 - 15371	15997	dup	15372	15673	302	TCAAGAAGAAGGAGCT*ACTCCCCACCACCAG	GACTATCCCCTTCCCC*ATTTGGTCTATTAAT	NA
indel/202307026-01	cluster36492729	14	65107	0.0215	15866 - 15866	15372 - 15372	15805	dup	15373	15866	494	CAAGAAGAAGGAGCTA*CTCCCCACCACCAGC	CATCTCGATGGTATCG*GGTCTAATCAGCCCA	NA
indel/202307026-01	cluster36492868	14	58371	0.024	16019 - 16019	15372 - 15372	15652	dup	15373	16019	647	CAAGAAGAAGGAGCTA*CTCCCCACCACCAGC	ATTAGTCCGCAAAACC*CAATCACCTAAGGCT	AC
indel/202307026-01	cluster36492937	14	55112	0.0254	16101 - 16101	15372 - 15372	15570	dup	15373	16101	729	CAAGAAGAAGGAGCTA*CTCCCCACCACCAGC	CTCCAAACCCCCCACC*CCCTCCTCTTAATGC	AC
indel/202307026-01	cluster36512787	14	63199	0.0221	15930 - 15930	15374 - 15374	15743	dup	15375	15930	556	AGAAGAAGGAGCTACT*CCCCACCACCAGCAC	ATCTTTTTATTTTGGC*CTACTTTCATCAACA	CTACT
indel/202307026-01	cluster36522615	14	71000	0.0197	15746 - 15746	15375 - 15375	15928	dup	15376	15746	371	GAAGAAGGAGCTACTC*CCCACCACCAGCACC	CTCTTCTCGCTCCGGG*CCCATTAAACTTGGG	CCCA
indel/202307026-01	cluster36562615	14	70934	0.0197	15746 - 15746	15379 - 15379	15932	dup	15380	15746	367	AAGGAGCTACTCCCCA*CCACCAGCACCCAAA	CTCTTCTCGCTCCGGG*CCCATTAAACTTGGG	CCCA
indel/202307026-01	cluster36562632	14	69118	0.0203	15764 - 15764	15379 - 15379	15914	dup	15380	15764	385	AAGGAGCTACTCCCCA*CCACCAGCACCCAAA	CATTAAACTTGGGGGT*AGCTAAACTGAAACT	NA
indel/202307026-01	cluster36622618	14	69660	0.0201	15749 - 15749	15385 - 15385	15935	dup	15386	15749	364	CTACTCCCCACCACCA*GCACCCAAAGCTGGT	TTCTCGCTCCGGGCCC*ATTAAACTTGGGGGT	CCA
indel/202307026-01	cluster37272616	14	74301	0.0188	15747 - 15747	15482 - 15482	16034	dup	15483	15747	265	TACATTAAACTATTTT*CCCCAAGCATATAAG	TCTTCTCGCTCCGGGC*CCATTAAACTTGGGG	CCC
indel/202307026-01	cluster37842544	14	71902	0.0195	15667 - 15667	15568 - 15568	16200	dup	15569	15667	99	ATATATACCATGAATA*TTATCTTAAACACAT	CCATATGACTATCCCC*TTCCCCATTTGGTCT	TT
indel/202307026-01	cluster31202617	13	66930	0.0194	15748 - 15748	14740 - 14740	15291	dup	14741	15748	1008	TCGTTCACCTCCTCTT*CCTCCACGAAACAGG	CTTCTCGCTCCGGGCC*CATTAAACTTGGGGG	CC
indel/202307026-01	cluster32392677	13	62300	0.0209	15810 - 15810	14898 - 14898	15387	dup	14899	15810	912	CCAGACATACTAGGAG*ACCCAGACAACTACA	TTCTTACTTCAGGGCC*ATCAAATGCGTTATC	NA
indel/202307026-01	cluster33402617	13	68080	0.0191	15748 - 15748	15015 - 15015	15566	dup	15016	15748	733	AATAAACTAGGAGGTG*TCCTAGCCTTAATCT	CTTCTCGCTCCGGGCC*CATTAAACTTGGGGG	NA
indel/202307026-01	cluster34082615	13	69416	0.0187	15746 - 15746	15095 - 15095	15648	dup	15096	15746	651	ACGAAGCCTAATATTC*CGCCCAATCACACAA	CTCTTCTCGCTCCGGG*CCCATTAAACTTGGG	CC
indel/202307026-01	cluster35862873	13	56622	0.023	16024 - 16024	15309 - 15309	15584	dup	15310	16024	715	GATAGTATAAACATTA*CTCTGGTCTTGTAAA	TCCGCAAAACCCAATC*ACCTAAGGCTAATTA	AC
indel/202307026-01	cluster36182742	13	63976	0.0203	15879 - 15879	15341 - 15341	15761	dup	15342	15879	538	CTGAAATGAAGATCTT*CTCTTCTCAAGACAT	TCGGGTCTAATCAGCC*CATGACCAACATAAC	NA
indel/202307026-01	cluster36492433	13	73576	0.0177	15490 - 15490	15372 - 15372	16181	dup	15373	15490	118	CAAGAAGAAGGAGCTA*CTCCCCACCACCAGC	ACTATTTTCCCCAAGC*ATATAAGCTAGTACA	NA
indel/202307026-01	cluster36492634	13	68792	0.0189	15766 - 15766	15372 - 15372	15905	dup	15373	15766	394	CAAGAAGAAGGAGCTA*CTCCCCACCACCAGC	TTAAACTTGGGGGTAG*CTAAACTGAAACTTT	AGCTA
indel/202307026-01	cluster36622675	13	66108	0.0197	15808 - 15808	15385 - 15385	15876	dup	15386	15808	423	CTACTCCCCACCACCA*GCACCCAAAGCTGGT	GGTTCTTACTTCAGGG*CCATCAAATGCGTTA	CCA
indel/202307026-01	cluster37782530	13	69425	0.0187	15651 - 15651	15559 - 15559	16207	dup	15560	15651	92	TAAATCAATATATATA*CCATGAATATTATCT	CATAAACTCTTCTCTT*CCATATGACTATCCC	CCAT
indel/202307026-01	cluster32222788	12	57962	0.0207	15931 - 15931	14879 - 14879	15247	dup	14880	15931	1052	AACCCTAGTATTATTT*TTCCCAGACATACTA	TCTTTTTATTTTGGCC*TACTTTCATCAACAT	NA
indel/202307026-01	cluster32402617	12	66448	0.0181	15748 - 15748	14899 - 14899	15450	dup	14900	15748	849	CAGACATACTAGGAGA*CCCAGACAACTACAT	CTTCTCGCTCCGGGCC*CATTAAACTTGGGGG	CCCA
indel/202307026-01	cluster33732618	12	67890	0.0177	15749 - 15749	15056 - 15056	15606	dup	15057	15749	693	AATTTTAGCCCTAATA*CCTTTCCTTCATACC	TTCTCGCTCCGGGCCC*ATTAAACTTGGGGGT	AT
indel/202307026-01	cluster33852788	12	60819	0.0197	15931 - 15931	15069 - 15069	15437	dup	15070	15931	862	ATACCTTTCCTTCATA*CCTCAAAGCAACGAA	TCTTTTTATTTTGGCC*TACTTTCATCAACAT	TAC
indel/202307026-01	cluster34072633	12	67534	0.0178	15765 - 15765	15094 - 15094	15628	dup	15095	15765	671	AACGAAGCCTAATATT*CCGCCCAATCACACA	ATTAAACTTGGGGGTA*GCTAAACTGAAACTT	NA
indel/202307026-01	cluster34682722	12	63756	0.0188	15859 - 15859	15159 - 15159	15599	dup	15160	15859	700	ATCTTAACCTGAATTG*GGGGCCAACCAGTAG	AATAAGACATCTCGAT*GGTATCGGGTCTAAT	TGG
indel/202307026-01	cluster34832631	12	67864	0.0177	15763 - 15763	15175 - 15175	15711	dup	15176	15763	588	GGGGCCAACCAGTAGA*ACACCCATTTATTAT	CCATTAAACTTGGGGG*TAGCTAAACTGAAAC	GTAG
indel/202307026-01	cluster35672841	12	58916	0.0204	15989 - 15989	15283 - 15283	15593	dup	15284	15989	706	AAATACTAAAATTATA*TCCATGTCTTGATAG	ACAGTCTAGACGCACC*TACGGTGAAGAATCA	TA
indel/202307026-01	cluster35862617	12	68854	0.0174	15748 - 15748	15309 - 15309	15860	dup	15310	15748	439	GATAGTATAAACATTA*CTCTGGTCTTGTAAA	CTTCTCGCTCCGGGCC*CATTAAACTTGGGGG	CATTA
indel/202307026-01	cluster36002842	12	59240	0.0203	15990 - 15990	15323 - 15323	15632	dup	15324	15990	667	TACTCTGGTCTTGTAA*ACCTGAAATGAAGAT	CAGTCTAGACGCACCT*ACGGTGAAGAATCAT	ACCT
indel/202307026-01	cluster36212842	12	59855	0.02	15990 - 15990	15344 - 15344	15653	dup	15345	15990	646	AAATGAAGATCTTCTC*TTCTCAAGACATCAA	CAGTCTAGACGCACCT*ACGGTGAAGAATCAT	CT
indel/202307026-01	cluster36472842	12	60656	0.0198	15990 - 15990	15370 - 15370	15679	dup	15371	15990	620	ATCAAGAAGAAGGAGC*TACTCCCCACCACCA	CAGTCTAGACGCACCT*ACGGTGAAGAATCAT	CTAC
indel/202307026-01	cluster36492458	12	73204	0.0164	15524 - 15524	15372 - 15372	16147	dup	15373	15524	152	CAAGAAGAAGGAGCTA*CTCCCCACCACCAGC	AATCAATGGTTCAGGT*CATAAAATAATCATC	NA
indel/202307026-01	cluster36492601	12	72394	0.0166	15732 - 15732	15372 - 15372	15939	dup	15373	15732	360	CAAGAAGAAGGAGCTA*CTCCCCACCACCAGC	GCCCACCAATGCCCCT*CTTCTCGCTCCGGGC	CTC
indel/202307026-01	cluster36492636	12	69012	0.0174	15768 - 15768	15372 - 15372	15903	dup	15373	15768	396	CAAGAAGAAGGAGCTA*CTCCCCACCACCAGC	AAACTTGGGGGTAGCT*AAACTGAAACTTTAT	AGCTA
indel/202307026-01	cluster36492663	12	66330	0.0181	15796 - 15796	15372 - 15372	15875	dup	15373	15796	424	CAAGAAGAAGGAGCTA*CTCCCCACCACCAGC	TATCAGACATCTGGTT*CTTACTTCAGGGCCA	CT
indel/202307026-01	cluster36492762	12	64906	0.0185	15901 - 15901	15372 - 15372	15770	dup	15373	15901	529	CAAGAAGAAGGAGCTA*CTCCCCACCACCAGC	CAACATAACTGTGGTG*TCATGCATTTGGTAT	NA
indel/202307026-01	cluster36492809	12	61856	0.0194	15957 - 15957	15372 - 15372	15714	dup	15373	15957	585	CAAGAAGAAGGAGCTA*CTCCCCACCACCAGC	AACATAGCCGTCAAGG*CATGAAAGGACAGCA	NA
indel/202307026-01	cluster36492836	12	60818	0.0197	15984 - 15984	15372 - 15372	15687	dup	15373	15984	612	CAAGAAGAAGGAGCTA*CTCCCCACCACCAGC	AGCACACAGTCTAGAC*GCACCTACGGTGAAG	AC
indel/202307026-01	cluster36492837	12	60768	0.0197	15985 - 15985	15372 - 15372	15686	dup	15373	15985	613	CAAGAAGAAGGAGCTA*CTCCCCACCACCAGC	GCACACAGTCTAGACG*CACCTACGGTGAAGA	AC
indel/202307026-01	cluster36492931	12	55153	0.0218	16095 - 16095	15372 - 15372	15576	dup	15373	16095	723	CAAGAAGAAGGAGCTA*CTCCCCACCACCAGC	TTAACTCTCCAAACCC*CCCACCCCCTCCTCT	NA
indel/202307026-01	cluster36512938	12	55123	0.0218	16102 - 16102	15374 - 15374	15571	dup	15375	16102	728	AGAAGAAGGAGCTACT*CCCCACCACCAGCAC	TCCAAACCCCCCACCC*CCTCCTCTTAATGCC	CCCCACC
indel/202307026-01	cluster36652617	12	70998	0.0169	15748 - 15748	15388 - 15388	15939	dup	15389	15748	360	CTCCCCACCACCAGCA*CCCAAAGCTGGTATT	CTTCTCGCTCCGGGCC*CATTAAACTTGGGGG	CCCA
indel/202307026-01	cluster37022618	12	73334	0.0164	15749 - 15749	15443 - 15443	15993	dup	15444	15749	306	ATAAATTTACATAGTA*CAACAGTACATTTAT	TTCTCGCTCCGGGCCC*ATTAAACTTGGGGGT	CA
indel/202307026-01	cluster37272600	12	76274	0.0157	15731 - 15731	15482 - 15482	16050	dup	15483	15731	249	TACATTAAACTATTTT*CCCCAAGCATATAAG	CGCCCACCAATGCCCC*TCTTCTCGCTCCGGG	CCCC
indel/202307026-01	cluster37722523	12	69292	0.0173	15644 - 15644	15553 - 15553	16208	dup	15554	15644	91	TCAACATAAATCAATA*TATATACCATGAATA	ATACAGTCATAAACTC*TTCTCTTCCATATGA	NA
indel/202307026-01	cluster31202631	11	65836	0.0167	15763 - 15763	14740 - 14740	15276	dup	14741	15763	1023	TCGTTCACCTCCTCTT*CCTCCACGAAACAGG	CCATTAAACTTGGGGG*TAGCTAAACTGAAAC	NA
indel/202307026-01	cluster32692789	11	59758	0.0184	15932 - 15932	14932 - 14932	15299	dup	14933	15932	1000	CAGCTAATCCACTAAA*CACCCCACCCCATAT	CTTTTTATTTTGGCCT*ACTTTCATCAACATA	AC
indel/202307026-01	cluster32712631	11	66022	0.0167	15763 - 15763	14934 - 14934	15470	dup	14935	15763	829	GCTAATCCACTAAACA*CCCCACCCCATATTA	CCATTAAACTTGGGGG*TAGCTAAACTGAAAC	NA
indel/202307026-01	cluster33152615	11	68522	0.0161	15746 - 15746	14987 - 14987	15540	dup	14988	15746	759	TGCATACGCCATTCTA*CGCTCAATCCCCAAT	CTCTTCTCGCTCCGGG*CCCATTAAACTTGGG	NA
indel/202307026-01	cluster33222631	11	67198	0.0164	15763 - 15763	14994 - 14994	15530	dup	14995	15763	769	GCCATTCTACGCTCAA*TCCCCAATAAACTAG	CCATTAAACTTGGGGG*TAGCTAAACTGAAAC	NA
indel/202307026-01	cluster33402618	11	67544	0.0163	15749 - 15749	15015 - 15015	15565	dup	15016	15749	734	AATAAACTAGGAGGTG*TCCTAGCCTTAATCT	TTCTCGCTCCGGGCCC*ATTAAACTTGGGGGT	NA
indel/202307026-01	cluster33722677	11	63965	0.0172	15810 - 15810	15055 - 15055	15544	dup	15056	15810	755	TAATTTTAGCCCTAAT*ACCTTTCCTTCATAC	TTCTTACTTCAGGGCC*ATCAAATGCGTTATC	AT
indel/202307026-01	cluster33732789	11	60918	0.0181	15932 - 15932	15056 - 15056	15423	dup	15057	15932	876	AATTTTAGCCCTAATA*CCTTTCCTTCATACC	CTTTTTATTTTGGCCT*ACTTTCATCAACATA	TAC
indel/202307026-01	cluster34422617	11	68984	0.0159	15748 - 15748	15131 - 15131	15682	dup	15132	15748	617	GTACTGAATCCTAGTA*GCCAACCTACTTATC	CTTCTCGCTCCGGGCC*CATTAAACTTGGGGG	GCC
indel/202307026-01	cluster35042631	11	67232	0.0164	15763 - 15763	15203 - 15203	15739	dup	15204	15763	560	TATCATTGGCCAACTA*GCCTCCATCTCATAC	CCATTAAACTTGGGGG*TAGCTAAACTGAAAC	TAGC
indel/202307026-01	cluster35412842	11	57849	0.019	15990 - 15990	15246 - 15246	15555	dup	15247	15990	744	TTAATTCTTATACCAA*TCTCAGGAATTATCG	CAGTCTAGACGCACCT*ACGGTGAAGAATCAT	NA
indel/202307026-01	cluster36412675	11	66376	0.0166	15808 - 15808	15364 - 15364	15855	dup	15365	15808	444	CAAGACATCAAGAAGA*AGGAGCTACTCCCCA	GGTTCTTACTTCAGGG*CCATCAAATGCGTTA	AGG
indel/202307026-01	cluster36452880	11	58085	0.0189	16031 - 16031	15368 - 15368	15636	dup	15369	16031	663	ACATCAAGAAGAAGGA*GCTACTCCCCACCAC	AACCCAATCACCTAAG*GCTAATTATTCATGC	AAGG
indel/202307026-01	cluster36462933	11	55029	0.02	16097 - 16097	15369 - 15369	15571	dup	15370	16097	728	CATCAAGAAGAAGGAG*CTACTCCCCACCACC	AACTCTCCAAACCCCC*CACCCCCTCCTCTTA	NA
indel/202307026-01	cluster36482934	11	55190	0.0199	16098 - 16098	15371 - 15371	15572	dup	15372	16098	727	TCAAGAAGAAGGAGCT*ACTCCCCACCACCAG	ACTCTCCAAACCCCCC*ACCCCCTCCTCTTAA	AC
indel/202307026-01	cluster36492613	11	71218	0.0154	15744 - 15744	15372 - 15372	15927	dup	15373	15744	372	CAAGAAGAAGGAGCTA*CTCCCCACCACCAGC	CCCTCTTCTCGCTCCG*GGCCCATTAAACTTG	CTCC
indel/202307026-01	cluster36492677	11	66054	0.0167	15810 - 15810	15372 - 15372	15861	dup	15373	15810	438	CAAGAAGAAGGAGCTA*CTCCCCACCACCAGC	TTCTTACTTCAGGGCC*ATCAAATGCGTTATC	NA
indel/202307026-01	cluster36492822	11	61756	0.0178	15970 - 15970	15372 - 15372	15701	dup	15373	15970	598	CAAGAAGAAGGAGCTA*CTCCCCACCACCAGC	AGGCATGAAAGGACAG*CACACAGTCTAGACG	NA
indel/202307026-01	cluster36492932	11	55065	0.02	16096 - 16096	15372 - 15372	15575	dup	15373	16096	724	CAAGAAGAAGGAGCTA*CTCCCCACCACCAGC	TAACTCTCCAAACCCC*CCACCCCCTCCTCTT	NA
indel/202307026-01	cluster36512588	11	74081	0.0148	15719 - 15719	15374 - 15374	15954	dup	15375	15719	345	AGAAGAAGGAGCTACT*CCCCACCACCAGCAC	AAACCAACAACCCGCC*CACCAATGCCCCTCT	CCC
indel/202307026-01	cluster36532789	11	62735	0.0175	15932 - 15932	15376 - 15376	15743	dup	15377	15932	556	AAGAAGGAGCTACTCC*CCACCACCAGCACCC	CTTTTTATTTTGGCCT*ACTTTCATCAACATA	CC
indel/202307026-01	cluster36552632	11	69034	0.0159	15764 - 15764	15378 - 15378	15913	dup	15379	15764	386	GAAGGAGCTACTCCCC*ACCACCAGCACCCAA	CATTAAACTTGGGGGT*AGCTAAACTGAAACT	NA
indel/202307026-01	cluster36562734	11	64781	0.017	15871 - 15871	15379 - 15379	15807	dup	15380	15871	492	AAGGAGCTACTCCCCA*CCACCAGCACCCAAA	CGATGGTATCGGGTCT*AATCAGCCCATGACC	NA
indel/202307026-01	cluster36562934	11	55220	0.0199	16098 - 16098	15379 - 15379	15580	dup	15380	16098	719	AAGGAGCTACTCCCCA*CCACCAGCACCCAAA	ACTCTCCAAACCCCCC*ACCCCCTCCTCTTAA	CCCCACC
indel/202307026-01	cluster36652618	11	70461	0.0156	15749 - 15749	15388 - 15388	15938	dup	15389	15749	361	CTCCCCACCACCAGCA*CCCAAAGCTGGTATT	TTCTCGCTCCGGGCCC*ATTAAACTTGGGGGT	CCCA
indel/202307026-01	cluster29802433	10	68797	0.0145	15490 - 15490	14566 - 14566	15375	dup	14567	15490	924	GACAAATATCATTCTG*AGGTGCCACAGTTAT	ACTATTTTCCCCAAGC*ATATAAGCTAGTACA	AG
indel/202307026-01	cluster31202433	10	70756	0.0141	15490 - 15490	14740 - 14740	15549	dup	14741	15490	750	TCGTTCACCTCCTCTT*CCTCCACGAAACAGG	ACTATTTTCCCCAAGC*ATATAAGCTAGTACA	NA
indel/202307026-01	cluster31202615	10	67608	0.0148	15746 - 15746	14740 - 14740	15293	dup	14741	15746	1006	TCGTTCACCTCCTCTT*CCTCCACGAAACAGG	CTCTTCTCGCTCCGGG*CCCATTAAACTTGGG	CC
indel/202307026-01	cluster32402631	10	65354	0.0153	15763 - 15763	14899 - 14899	15435	dup	14900	15763	864	CAGACATACTAGGAGA*CCCAGACAACTACAT	CCATTAAACTTGGGGG*TAGCTAAACTGAAAC	NA
indel/202307026-01	cluster33222788	10	60804	0.0164	15931 - 15931	14994 - 14994	15362	dup	14995	15931	937	GCCATTCTACGCTCAA*TCCCCAATAAACTAG	TCTTTTTATTTTGGCC*TACTTTCATCAACAT	NA
indel/202307026-01	cluster33452631	10	66588	0.015	15763 - 15763	15020 - 15020	15556	dup	15021	15763	743	ACTAGGAGGTGTCCTA*GCCTTAATCTTATCT	CCATTAAACTTGGGGG*TAGCTAAACTGAAAC	TAGC
indel/202307026-01	cluster33732433	10	72253	0.0138	15490 - 15490	15056 - 15056	15865	dup	15057	15490	434	AATTTTAGCCCTAATA*CCTTTCCTTCATACC	ACTATTTTCCCCAAGC*ATATAAGCTAGTACA	ATA
indel/202307026-01	cluster34422615	10	69662	0.0144	15746 - 15746	15131 - 15131	15684	dup	15132	15746	615	GTACTGAATCCTAGTA*GCCAACCTACTTATC	CTCTTCTCGCTCCGGG*CCCATTAAACTTGGG	GCC
indel/202307026-01	cluster34672675	10	64374	0.0155	15808 - 15808	15158 - 15158	15649	dup	15159	15808	650	TATCTTAACCTGAATT*GGGGGCCAACCAGTA	GGTTCTTACTTCAGGG*CCATCAAATGCGTTA	GGG
indel/202307026-01	cluster34682612	10	69574	0.0144	15743 - 15743	15159 - 15159	15715	dup	15160	15743	584	ATCTTAACCTGAATTG*GGGGCCAACCAGTAG	CCCCTCTTCTCGCTCC*GGGCCCATTAAACTT	GGG
indel/202307026-01	cluster34682672	10	64370	0.0155	15805 - 15805	15159 - 15159	15653	dup	15160	15805	646	ATCTTAACCTGAATTG*GGGGCCAACCAGTAG	TCTGGTTCTTACTTCA*GGGCCATCAAATGCG	GGG
indel/202307026-01	cluster35042630	10	67360	0.0148	15762 - 15762	15203 - 15203	15740	dup	15204	15762	559	TATCATTGGCCAACTA*GCCTCCATCTCATAC	CCCATTAAACTTGGGG*GTAGCTAAACTGAAA	NA
indel/202307026-01	cluster35402631	10	66618	0.015	15763 - 15763	15245 - 15245	15781	dup	15246	15763	518	CTTAATTCTTATACCA*ATCTCAGGAATTATC	CCATTAAACTTGGGGG*TAGCTAAACTGAAAC	NA
indel/202307026-01	cluster35912868	10	56852	0.0176	16019 - 16019	15314 - 15314	15594	dup	15315	16019	705	TATAAACATTACTCTG*GTCTTGTAAACCTGA	ATTAGTCCGCAAAACC*CAATCACCTAAGGCT	NA
indel/202307026-01	cluster36182788	10	62100	0.0161	15931 - 15931	15341 - 15341	15709	dup	15342	15931	590	CTGAAATGAAGATCTT*CTCTTCTCAAGACAT	TCTTTTTATTTTGGCC*TACTTTCATCAACAT	CT
indel/202307026-01	cluster36492572	10	75421	0.0133	15701 - 15701	15372 - 15372	15970	dup	15373	15701	329	CAAGAAGAAGGAGCTA*CTCCCCACCACCAGC	AATCTACCATCCTCCG*TGAAACCAACAACCC	CTCC
indel/202307026-01	cluster36492608	10	71354	0.014	15739 - 15739	15372 - 15372	15932	dup	15373	15739	367	CAAGAAGAAGGAGCTA*CTCCCCACCACCAGC	AATGCCCCTCTTCTCG*CTCCGGGCCCATTAA	CTCC
indel/202307026-01	cluster36492655	10	67428	0.0148	15788 - 15788	15372 - 15372	15883	dup	15373	15788	416	CAAGAAGAAGGAGCTA*CTCCCCACCACCAGC	TGAAACTTTATCAGAC*ATCTGGTTCTTACTT	AC
indel/202307026-01	cluster36492722	10	65410	0.0153	15859 - 15859	15372 - 15372	15812	dup	15373	15859	487	CAAGAAGAAGGAGCTA*CTCCCCACCACCAGC	AATAAGACATCTCGAT*GGTATCGGGTCTAAT	NA
indel/202307026-01	cluster36492741	10	64832	0.0154	15878 - 15878	15372 - 15372	15793	dup	15373	15878	506	CAAGAAGAAGGAGCTA*CTCCCCACCACCAGC	ATCGGGTCTAATCAGC*CCATGACCAACATAA	NA
indel/202307026-01	cluster36492818	10	61912	0.0161	15966 - 15966	15372 - 15372	15705	dup	15373	15966	594	CAAGAAGAAGGAGCTA*CTCCCCACCACCAGC	GTCAAGGCATGAAAGG*ACAGCACACAGTCTA	AC
indel/202307026-01	cluster36492956	10	55872	0.0179	16121 - 16121	15372 - 15372	15550	dup	15373	16121	749	CAAGAAGAAGGAGCTA*CTCCCCACCACCAGC	CCTCTTAATGCCAAAC*CCCAAAAACACTAAG	AC
indel/202307026-01	cluster36502705	10	66052	0.0151	15841 - 15841	15373 - 15373	15831	dup	15374	15841	468	AAGAAGAAGGAGCTAC*TCCCCACCACCAGCA	GCCCATACGTTCCCCT*TAAATAAGACATCTC	TCCCC
indel/202307026-01	cluster36512934	10	55327	0.0181	16098 - 16098	15374 - 15374	15575	dup	15375	16098	724	AGAAGAAGGAGCTACT*CCCCACCACCAGCAC	ACTCTCCAAACCCCCC*ACCCCCTCCTCTTAA	CCCCACC
indel/202307026-01	cluster36522675	10	66234	0.0151	15808 - 15808	15375 - 15375	15866	dup	15376	15808	433	GAAGAAGGAGCTACTC*CCCACCACCAGCACC	GGTTCTTACTTCAGGG*CCATCAAATGCGTTA	CC
indel/202307026-01	cluster36562588	10	73974	0.0135	15719 - 15719	15379 - 15379	15959	dup	15380	15719	340	AAGGAGCTACTCCCCA*CCACCAGCACCCAAA	AAACCAACAACCCGCC*CACCAATGCCCCTCT	CCCACCA
indel/202307026-01	cluster36562729	10	65106	0.0154	15866 - 15866	15379 - 15379	15812	dup	15380	15866	487	AAGGAGCTACTCCCCA*CCACCAGCACCCAAA	CATCTCGATGGTATCG*GGTCTAATCAGCCCA	NA
indel/202307026-01	cluster36562787	10	63092	0.0158	15930 - 15930	15379 - 15379	15748	dup	15380	15930	551	AAGGAGCTACTCCCCA*CCACCAGCACCCAAA	ATCTTTTTATTTTGGC*CTACTTTCATCAACA	CC
indel/202307026-01	cluster36622615	10	70874	0.0141	15746 - 15746	15385 - 15385	15938	dup	15386	15746	361	CTACTCCCCACCACCA*GCACCCAAAGCTGGT	CTCTTCTCGCTCCGGG*CCCATTAAACTTGGG	CC
indel/202307026-01	cluster36712675	10	67770	0.0148	15808 - 15808	15394 - 15394	15885	dup	15395	15808	414	ACCACCAGCACCCAAA*GCTGGTATTCTAATT	GGTTCTTACTTCAGGG*CCATCAAATGCGTTA	GC
indel/202307026-01	cluster37742526	10	69348	0.0144	15647 - 15647	15555 - 15555	16207	dup	15556	15647	92	AACATAAATCAATATA*TATACCATGAATATT	CAGTCATAAACTCTTC*TCTTCCATATGACTA	NA
indel/202307026-01	cluster37862532	10	66408	0.0151	15653 - 15653	15570 - 15570	16216	dup	15571	15653	83	ATATACCATGAATATT*ATCTTAAACACATTA	TAAACTCTTCTCTTCC*ATATGACTATCCCCT	ATAT
indel/202307026-01	cluster37882548	10	71996	0.0139	15671 - 15671	15572 - 15572	16200	dup	15573	15671	99	ATACCATGAATATTAT*CTTAAACACATTAAA	ATGACTATCCCCTTCC*CCATTTGGTCTATTA	TC
indel/202307026-01	cluster30632617	9	65819	0.0137	15748 - 15748	14664 - 14664	15215	dup	14665	15748	1084	TCAGTAGACAAAGCCA*CCTTGACCCGATTCT	CTTCTCGCTCCGGGCC*CATTAAACTTGGGGG	GCC
indel/202307026-01	cluster30962213	9	64402	0.014	15162 - 15162	14711 - 14711	15848	dup	14712	15162	451	CTTACCATTTATTATC*GCGGCCCTAGCAATC	TTAACCTGAATTGGGG*GCCAACCAGTAGAAC	GC
indel/202307026-01	cluster30962674	9	61984	0.0145	15807 - 15807	14711 - 14711	15203	dup	14712	15807	1096	CTTACCATTTATTATC*GCGGCCCTAGCAATC	TGGTTCTTACTTCAGG*GCCATCAAATGCGTT	GC
indel/202307026-01	cluster32402615	9	67126	0.0134	15746 - 15746	14899 - 14899	15452	dup	14900	15746	847	CAGACATACTAGGAGA*CCCAGACAACTACAT	CTCTTCTCGCTCCGGG*CCCATTAAACTTGGG	CCCA
indel/202307026-01	cluster32712788	9	59628	0.0151	15931 - 15931	14934 - 14934	15302	dup	14935	15931	997	GCTAATCCACTAAACA*CCCCACCCCATATTA	TCTTTTTATTTTGGCC*TACTTTCATCAACAT	CC
indel/202307026-01	cluster33152789	9	60334	0.0149	15932 - 15932	14987 - 14987	15354	dup	14988	15932	945	TGCATACGCCATTCTA*CGCTCAATCCCCAAT	CTTTTTATTTTGGCCT*ACTTTCATCAACATA	CTAC
indel/202307026-01	cluster33392612	9	69102	0.013	15743 - 15743	15014 - 15014	15570	dup	15015	15743	729	CAATAAACTAGGAGGT*GTCCTAGCCTTAATC	CCCCTCTTCTCGCTCC*GGGCCCATTAAACTT	GG
indel/202307026-01	cluster33452615	9	68360	0.0132	15746 - 15746	15020 - 15020	15573	dup	15021	15746	726	ACTAGGAGGTGTCCTA*GCCTTAATCTTATCT	CTCTTCTCGCTCCGGG*CCCATTAAACTTGGG	GCC
indel/202307026-01	cluster33642631	9	67257	0.0134	15763 - 15763	15047 - 15047	15583	dup	15048	15763	716	ATCTATCCTAATTTTA*GCCCTAATACCTTTC	CCATTAAACTTGGGGG*TAGCTAAACTGAAAC	TAGC
indel/202307026-01	cluster33852617	9	68306	0.0132	15748 - 15748	15069 - 15069	15620	dup	15070	15748	679	ATACCTTTCCTTCATA*CCTCAAAGCAACGAA	CTTCTCGCTCCGGGCC*CATTAAACTTGGGGG	CAT
indel/202307026-01	cluster33852789	9	60797	0.0148	15932 - 15932	15069 - 15069	15436	dup	15070	15932	863	ATACCTTTCCTTCATA*CCTCAAAGCAACGAA	CTTTTTATTTTGGCCT*ACTTTCATCAACATA	TAC
indel/202307026-01	cluster34072611	9	69746	0.0129	15742 - 15742	15094 - 15094	15651	dup	15095	15742	648	AACGAAGCCTAATATT*CCGCCCAATCACACA	GCCCCTCTTCTCGCTC*CGGGCCCATTAAACT	TCCG
indel/202307026-01	cluster34072613	9	69669	0.0129	15744 - 15744	15094 - 15094	15649	dup	15095	15744	650	AACGAAGCCTAATATT*CCGCCCAATCACACA	CCCTCTTCTCGCTCCG*GGCCCATTAAACTTG	TCCG
indel/202307026-01	cluster34152631	9	67690	0.0133	15763 - 15763	15102 - 15102	15638	dup	15103	15763	661	CTAATATTCCGCCCAA*TCACACAAATTTTGT	CCATTAAACTTGGGGG*TAGCTAAACTGAAAC	NA
indel/202307026-01	cluster34952675	9	64532	0.0139	15808 - 15808	15194 - 15194	15685	dup	15195	15808	614	CCCATTTATTATCATT*GGCCAACTAGCCTCC	GGTTCTTACTTCAGGG*CCATCAAATGCGTTA	GGCCA
indel/202307026-01	cluster35372842	9	58474	0.0154	15990 - 15990	15242 - 15242	15551	dup	15243	15990	748	CATCTTAATTCTTATA*CCAATCTCAGGAATT	CAGTCTAGACGCACCT*ACGGTGAAGAATCAT	TAC
indel/202307026-01	cluster35412841	9	57872	0.0155	15989 - 15989	15246 - 15246	15556	dup	15247	15989	743	TTAATTCTTATACCAA*TCTCAGGAATTATCG	ACAGTCTAGACGCACC*TACGGTGAAGAATCA	NA
indel/202307026-01	cluster35862882	9	56458	0.0159	16033 - 16033	15309 - 15309	15575	dup	15310	16033	724	GATAGTATAAACATTA*CTCTGGTCTTGTAAA	CCCAATCACCTAAGGC*TAATTATTCATGCTT	TA
indel/202307026-01	cluster35992631	9	67617	0.0133	15763 - 15763	15322 - 15322	15858	dup	15323	15763	441	TTACTCTGGTCTTGTA*AACCTGAAATGAAGA	CCATTAAACTTGGGGG*TAGCTAAACTGAAAC	GTA
indel/202307026-01	cluster36002788	9	61360	0.0147	15931 - 15931	15323 - 15323	15691	dup	15324	15931	608	TACTCTGGTCTTGTAA*ACCTGAAATGAAGAT	TCTTTTTATTTTGGCC*TACTTTCATCAACAT	TA
indel/202307026-01	cluster36412882	9	58070	0.0155	16033 - 16033	15364 - 15364	15630	dup	15365	16033	669	CAAGACATCAAGAAGA*AGGAGCTACTCCCCA	CCCAATCACCTAAGGC*TAATTATTCATGCTT	AAGG
indel/202307026-01	cluster36422630	9	69476	0.013	15762 - 15762	15365 - 15365	15902	dup	15366	15762	397	AAGACATCAAGAAGAA*GGAGCTACTCCCCAC	CCCATTAAACTTGGGG*GTAGCTAAACTGAAA	GG
indel/202307026-01	cluster36472678	9	66028	0.0136	15811 - 15811	15370 - 15370	15858	dup	15371	15811	441	ATCAAGAAGAAGGAGC*TACTCCCCACCACCA	TCTTACTTCAGGGCCA*TCAAATGCGTTATCG	NA
indel/202307026-01	cluster36482981	9	55854	0.0161	16146 - 16146	15371 - 15371	15524	dup	15372	16146	775	TCAAGAAGAAGGAGCT*ACTCCCCACCACCAG	ACTAAGAACTTGAAAG*ACATATAATATTAAC	AC
indel/202307026-01	cluster36492599	9	73056	0.0123	15730 - 15730	15372 - 15372	15941	dup	15373	15730	358	CAAGAAGAAGGAGCTA*CTCCCCACCACCAGC	CCGCCCACCAATGCCC*CTCTTCTCGCTCCGG	CTC
indel/202307026-01	cluster36492693	9	65744	0.0137	15827 - 15827	15372 - 15372	15844	dup	15373	15827	455	CAAGAAGAAGGAGCTA*CTCCCCACCACCAGC	TCAAATGCGTTATCGC*CCATACGTTCCCCTT	NA
indel/202307026-01	cluster36492939	9	55254	0.0163	16103 - 16103	15372 - 15372	15568	dup	15373	16103	731	CAAGAAGAAGGAGCTA*CTCCCCACCACCAGC	CCAAACCCCCCACCCC*CTCCTCTTAATGCCA	CTCC
indel/202307026-01	cluster36492957	9	55814	0.0161	16122 - 16122	15372 - 15372	15549	dup	15373	16122	750	CAAGAAGAAGGAGCTA*CTCCCCACCACCAGC	CTCTTAATGCCAAACC*CCAAAAACACTAAGA	AC
indel/202307026-01	cluster36512675	9	66274	0.0136	15808 - 15808	15374 - 15374	15865	dup	15375	15808	434	AGAAGAAGGAGCTACT*CCCCACCACCAGCAC	GGTTCTTACTTCAGGG*CCATCAAATGCGTTA	CC
indel/202307026-01	cluster36512678	9	66126	0.0136	15811 - 15811	15374 - 15374	15862	dup	15375	15811	437	AGAAGAAGGAGCTACT*CCCCACCACCAGCAC	TCTTACTTCAGGGCCA*TCAAATGCGTTATCG	TC
indel/202307026-01	cluster36512741	9	64936	0.0139	15878 - 15878	15374 - 15374	15795	dup	15375	15878	504	AGAAGAAGGAGCTACT*CCCCACCACCAGCAC	ATCGGGTCTAATCAGC*CCATGACCAACATAA	CCC
indel/202307026-01	cluster36512788	9	62874	0.0143	15931 - 15931	15374 - 15374	15742	dup	15375	15931	557	AGAAGAAGGAGCTACT*CCCCACCACCAGCAC	TCTTTTTATTTTGGCC*TACTTTCATCAACAT	CTACT
indel/202307026-01	cluster36512932	9	55170	0.0163	16096 - 16096	15374 - 15374	15577	dup	15375	16096	722	AGAAGAAGGAGCTACT*CCCCACCACCAGCAC	TAACTCTCCAAACCCC*CCACCCCCTCCTCTT	CCCCACC
indel/202307026-01	cluster36522678	9	66087	0.0136	15811 - 15811	15375 - 15375	15863	dup	15376	15811	436	GAAGAAGGAGCTACTC*CCCACCACCAGCACC	TCTTACTTCAGGGCCA*TCAAATGCGTTATCG	TC
indel/202307026-01	cluster36522842	9	60715	0.0148	15990 - 15990	15375 - 15375	15684	dup	15376	15990	615	GAAGAAGGAGCTACTC*CCCACCACCAGCACC	CAGTCTAGACGCACCT*ACGGTGAAGAATCAT	CT
indel/202307026-01	cluster36592882	9	58024	0.0155	16033 - 16033	15382 - 15382	15648	dup	15383	16033	651	GAGCTACTCCCCACCA*CCAGCACCCAAAGCT	CCCAATCACCTAAGGC*TAATTATTCATGCTT	NA
indel/202307026-01	cluster36842618	9	72417	0.0124	15749 - 15749	15417 - 15417	15967	dup	15418	15749	332	TTCTAATTAAACTACT*TCTTGAGTACATAAA	TTCTCGCTCCGGGCCC*ATTAAACTTGGGGGT	NA
indel/202307026-01	cluster37022617	9	73871	0.0122	15748 - 15748	15443 - 15443	15994	dup	15444	15748	305	ATAAATTTACATAGTA*CAACAGTACATTTAT	CTTCTCGCTCCGGGCC*CATTAAACTTGGGGG	CA
indel/202307026-01	cluster37262788	9	66348	0.0136	15931 - 15931	15481 - 15481	15849	dup	15482	15931	450	GTACATTAAACTATTT*TCCCCAAGCATATAA	TCTTTTTATTTTGGCC*TACTTTCATCAACAT	NA
indel/202307026-01	cluster30962212	8	64672	0.0124	15161 - 15161	14711 - 14711	15849	dup	14712	15161	450	CTTACCATTTATTATC*GCGGCCCTAGCAATC	CTTAACCTGAATTGGG*GGCCAACCAGTAGAA	NA
indel/202307026-01	cluster31112617	8	66952	0.0119	15748 - 15748	14731 - 14731	15282	dup	14732	15748	1017	CCCTAGCAATCGTTCA*CCTCCTCTTCCTCCA	CTTCTCGCTCCGGGCC*CATTAAACTTGGGGG	CA
indel/202307026-01	cluster31202174	8	65558	0.0122	15100 - 15100	14740 - 14740	15939	dup	14741	15100	360	TCGTTCACCTCCTCTT*CCTCCACGAAACAGG	GCCTAATATTCCGCCC*AATCACACAAATTTT	CC
indel/202307026-01	cluster32402433	8	70274	0.0114	15490 - 15490	14899 - 14899	15708	dup	14900	15490	591	CAGACATACTAGGAGA*CCCAGACAACTACAT	ACTATTTTCCCCAAGC*ATATAAGCTAGTACA	AG
indel/202307026-01	cluster32402787	8	59284	0.0135	15930 - 15930	14899 - 14899	15268	dup	14900	15930	1031	CAGACATACTAGGAGA*CCCAGACAACTACAT	ATCTTTTTATTTTGGC*CTACTTTCATCAACA	CC
indel/202307026-01	cluster32692433	8	71094	0.0113	15490 - 15490	14932 - 14932	15741	dup	14933	15490	558	CAGCTAATCCACTAAA*CACCCCACCCCATAT	ACTATTTTCCCCAAGC*ATATAAGCTAGTACA	CA
indel/202307026-01	cluster32692618	8	66731	0.012	15749 - 15749	14932 - 14932	15482	dup	14933	15749	817	CAGCTAATCCACTAAA*CACCCCACCCCATAT	TTCTCGCTCCGGGCCC*ATTAAACTTGGGGGT	CA
indel/202307026-01	cluster32692788	8	59780	0.0134	15931 - 15931	14932 - 14932	15300	dup	14933	15931	999	CAGCTAATCCACTAAA*CACCCCACCCCATAT	TCTTTTTATTTTGGCC*TACTTTCATCAACAT	NA
indel/202307026-01	cluster32712615	8	67794	0.0118	15746 - 15746	14934 - 14934	15487	dup	14935	15746	812	GCTAATCCACTAAACA*CCCCACCCCATATTA	CTCTTCTCGCTCCGGG*CCCATTAAACTTGGG	CCC
indel/202307026-01	cluster33152617	8	67844	0.0118	15748 - 15748	14987 - 14987	15538	dup	14988	15748	761	TGCATACGCCATTCTA*CGCTCAATCCCCAAT	CTTCTCGCTCCGGGCC*CATTAAACTTGGGGG	NA
indel/202307026-01	cluster33152788	8	60356	0.0133	15931 - 15931	14987 - 14987	15355	dup	14988	15931	944	TGCATACGCCATTCTA*CGCTCAATCCCCAAT	TCTTTTTATTTTGGCC*TACTTTCATCAACAT	CTAC
indel/202307026-01	cluster33452675	8	63594	0.0126	15808 - 15808	15020 - 15020	15511	dup	15021	15808	788	ACTAGGAGGTGTCCTA*GCCTTAATCTTATCT	GGTTCTTACTTCAGGG*CCATCAAATGCGTTA	GCC
indel/202307026-01	cluster33642615	8	69028	0.0116	15746 - 15746	15047 - 15047	15600	dup	15048	15746	699	ATCTATCCTAATTTTA*GCCCTAATACCTTTC	CTCTTCTCGCTCCGGG*CCCATTAAACTTGGG	GCCC
indel/202307026-01	cluster33732615	8	69105	0.0116	15746 - 15746	15056 - 15056	15609	dup	15057	15746	690	AATTTTAGCCCTAATA*CCTTTCCTTCATACC	CTCTTCTCGCTCCGGG*CCCATTAAACTTGGG	CC
indel/202307026-01	cluster33732616	8	68881	0.0116	15747 - 15747	15056 - 15056	15608	dup	15057	15747	691	AATTTTAGCCCTAATA*CCTTTCCTTCATACC	TCTTCTCGCTCCGGGC*CCATTAAACTTGGGG	CC
indel/202307026-01	cluster33732675	8	64338	0.0124	15808 - 15808	15056 - 15056	15547	dup	15057	15808	752	AATTTTAGCCCTAATA*CCTTTCCTTCATACC	GGTTCTTACTTCAGGG*CCATCAAATGCGTTA	CC
indel/202307026-01	cluster33732788	8	60940	0.0131	15931 - 15931	15056 - 15056	15424	dup	15057	15931	875	AATTTTAGCCCTAATA*CCTTTCCTTCATACC	TCTTTTTATTTTGGCC*TACTTTCATCAACAT	TAC
indel/202307026-01	cluster34162615	8	69455	0.0115	15746 - 15746	15103 - 15103	15656	dup	15104	15746	643	TAATATTCCGCCCAAT*CACACAAATTTTGTA	CTCTTCTCGCTCCGGG*CCCATTAAACTTGGG	NA
indel/202307026-01	cluster34162616	8	69231	0.0116	15747 - 15747	15103 - 15103	15655	dup	15104	15747	644	TAATATTCCGCCCAAT*CACACAAATTTTGTA	TCTTCTCGCTCCGGGC*CCATTAAACTTGGGG	NA
indel/202307026-01	cluster34162617	8	68777	0.0116	15748 - 15748	15103 - 15103	15654	dup	15104	15748	645	TAATATTCCGCCCAAT*CACACAAATTTTGTA	CTTCTCGCTCCGGGCC*CATTAAACTTGGGGG	CA
indel/202307026-01	cluster34172631	8	67889	0.0118	15763 - 15763	15104 - 15104	15640	dup	15105	15763	659	AATATTCCGCCCAATC*ACACAAATTTTGTAC	CCATTAAACTTGGGGG*TAGCTAAACTGAAAC	NA
indel/202307026-01	cluster34422724	8	63848	0.0125	15861 - 15861	15131 - 15131	15569	dup	15132	15861	730	GTACTGAATCCTAGTA*GCCAACCTACTTATC	TAAGACATCTCGATGG*TATCGGGTCTAATCA	GTA
indel/202307026-01	cluster34592675	8	65098	0.0123	15808 - 15808	15149 - 15149	15640	dup	15150	15808	659	CAACCTACTTATCTTA*ACCTGAATTGGGGGC	GGTTCTTACTTCAGGG*CCATCAAATGCGTTA	NA
indel/202307026-01	cluster34672630	8	67498	0.0119	15762 - 15762	15158 - 15158	15695	dup	15159	15762	604	TATCTTAACCTGAATT*GGGGGCCAACCAGTA	CCCATTAAACTTGGGG*GTAGCTAAACTGAAA	TTGGGGG
indel/202307026-01	cluster34672673	8	64124	0.0125	15806 - 15806	15158 - 15158	15651	dup	15159	15806	648	TATCTTAACCTGAATT*GGGGGCCAACCAGTA	CTGGTTCTTACTTCAG*GGCCATCAAATGCGT	GGG
indel/202307026-01	cluster34672724	8	63326	0.0126	15861 - 15861	15158 - 15158	15596	dup	15159	15861	703	TATCTTAACCTGAATT*GGGGGCCAACCAGTA	TAAGACATCTCGATGG*TATCGGGTCTAATCA	TGG
indel/202307026-01	cluster35052617	8	68435	0.0117	15748 - 15748	15204 - 15204	15755	dup	15205	15748	544	ATCATTGGCCAACTAG*CCTCCATCTCATACT	CTTCTCGCTCCGGGCC*CATTAAACTTGGGGG	GCC
indel/202307026-01	cluster35372617	8	68081	0.0117	15748 - 15748	15242 - 15242	15793	dup	15243	15748	506	CATCTTAATTCTTATA*CCAATCTCAGGAATT	CTTCTCGCTCCGGGCC*CATTAAACTTGGGGG	CCA
indel/202307026-01	cluster35372788	8	60594	0.0132	15931 - 15931	15242 - 15242	15610	dup	15243	15931	689	CATCTTAATTCTTATA*CCAATCTCAGGAATT	TCTTTTTATTTTGGCC*TACTTTCATCAACAT	TAC
indel/202307026-01	cluster35412617	8	67456	0.0119	15748 - 15748	15246 - 15246	15797	dup	15247	15748	502	TTAATTCTTATACCAA*TCTCAGGAATTATCG	CTTCTCGCTCCGGGCC*CATTAAACTTGGGGG	CCA
indel/202307026-01	cluster35682617	8	68392	0.0117	15748 - 15748	15284 - 15284	15835	dup	15285	15748	464	AATACTAAAATTATAT*CCATGTCTTGATAGT	CTTCTCGCTCCGGGCC*CATTAAACTTGGGGG	CCAT
indel/202307026-01	cluster35862458	8	71800	0.0111	15524 - 15524	15309 - 15309	16084	dup	15310	15524	215	GATAGTATAAACATTA*CTCTGGTCTTGTAAA	AATCAATGGTTCAGGT*CATAAAATAATCATC	NA
indel/202307026-01	cluster35862742	8	63242	0.0126	15879 - 15879	15309 - 15309	15729	dup	15310	15879	570	GATAGTATAAACATTA*CTCTGGTCTTGTAAA	TCGGGTCTAATCAGCC*CATGACCAACATAAC	NA
indel/202307026-01	cluster36002675	8	64760	0.0124	15808 - 15808	15323 - 15323	15814	dup	15324	15808	485	TACTCTGGTCTTGTAA*ACCTGAAATGAAGAT	GGTTCTTACTTCAGGG*CCATCAAATGCGTTA	NA
indel/202307026-01	cluster36182618	8	69051	0.0116	15749 - 15749	15341 - 15341	15891	dup	15342	15749	408	CTGAAATGAAGATCTT*CTCTTCTCAAGACAT	TTCTCGCTCCGGGCCC*ATTAAACTTGGGGGT	NA
indel/202307026-01	cluster36182873	8	57356	0.0139	16024 - 16024	15341 - 15341	15616	dup	15342	16024	683	CTGAAATGAAGATCTT*CTCTTCTCAAGACAT	TCCGCAAAACCCAATC*ACCTAAGGCTAATTA	TC
indel/202307026-01	cluster36182934	8	54552	0.0147	16098 - 16098	15341 - 15341	15542	dup	15342	16098	757	CTGAAATGAAGATCTT*CTCTTCTCAAGACAT	ACTCTCCAAACCCCCC*ACCCCCTCCTCTTAA	NA
indel/202307026-01	cluster36222788	8	62099	0.0129	15931 - 15931	15345 - 15345	15713	dup	15346	15931	586	AATGAAGATCTTCTCT*TCTCAAGACATCAAG	TCTTTTTATTTTGGCC*TACTTTCATCAACAT	CT
indel/202307026-01	cluster36232631	8	68268	0.0117	15763 - 15763	15346 - 15346	15882	dup	15347	15763	417	ATGAAGATCTTCTCTT*CTCAAGACATCAAGA	CCATTAAACTTGGGGG*TAGCTAAACTGAAAC	NA
indel/202307026-01	cluster36412615	8	71143	0.0112	15746 - 15746	15364 - 15364	15917	dup	15365	15746	382	CAAGACATCAAGAAGA*AGGAGCTACTCCCCA	CTCTTCTCGCTCCGGG*CCCATTAAACTTGGG	NA
indel/202307026-01	cluster36412631	8	69372	0.0115	15763 - 15763	15364 - 15364	15900	dup	15365	15763	399	CAAGACATCAAGAAGA*AGGAGCTACTCCCCA	CCATTAAACTTGGGGG*TAGCTAAACTGAAAC	NA
indel/202307026-01	cluster36412809	8	62064	0.0129	15957 - 15957	15364 - 15364	15706	dup	15365	15957	593	CAAGACATCAAGAAGA*AGGAGCTACTCCCCA	AACATAGCCGTCAAGG*CATGAAAGGACAGCA	AAGG
indel/202307026-01	cluster36482592	8	73599	0.0109	15723 - 15723	15371 - 15371	15947	dup	15372	15723	352	TCAAGAAGAAGGAGCT*ACTCCCCACCACCAG	CAACAACCCGCCCACC*AATGCCCCTCTTCTC	AC
indel/202307026-01	cluster36482675	8	66136	0.0121	15808 - 15808	15371 - 15371	15862	dup	15372	15808	437	TCAAGAAGAAGGAGCT*ACTCCCCACCACCAG	GGTTCTTACTTCAGGG*CCATCAAATGCGTTA	GC
indel/202307026-01	cluster36492692	8	66099	0.0121	15826 - 15826	15372 - 15372	15845	dup	15373	15826	454	CAAGAAGAAGGAGCTA*CTCCCCACCACCAGC	ATCAAATGCGTTATCG*CCCATACGTTCCCCT	NA
indel/202307026-01	cluster36492731	8	64674	0.0124	15868 - 15868	15372 - 15372	15803	dup	15373	15868	496	CAAGAAGAAGGAGCTA*CTCCCCACCACCAGC	TCTCGATGGTATCGGG*TCTAATCAGCCCATG	NA
indel/202307026-01	cluster36492793	8	62711	0.0128	15936 - 15936	15372 - 15372	15735	dup	15373	15936	564	CAAGAAGAAGGAGCTA*CTCCCCACCACCAGC	TTATTTTGGCCTACTT*TCATCAACATAGCCG	CTACT
indel/202307026-01	cluster36492867	8	58482	0.0137	16018 - 16018	15372 - 15372	15653	dup	15373	16018	646	CAAGAAGAAGGAGCTA*CTCCCCACCACCAGC	CATTAGTCCGCAAAAC*CCAATCACCTAAGGC	AC
indel/202307026-01	cluster36492944	8	55483	0.0144	16108 - 16108	15372 - 15372	15563	dup	15373	16108	736	CAAGAAGAAGGAGCTA*CTCCCCACCACCAGC	CCCCCCACCCCCTCCT*CTTAATGCCAAACCC	CTCC
indel/202307026-01	cluster36492947	8	55586	0.0144	16111 - 16111	15372 - 15372	15560	dup	15373	16111	739	CAAGAAGAAGGAGCTA*CTCCCCACCACCAGC	CCCACCCCCTCCTCTT*AATGCCAAACCCCAA	CT
indel/202307026-01	cluster36502615	8	71072	0.0113	15746 - 15746	15373 - 15373	15926	dup	15374	15746	373	AAGAAGAAGGAGCTAC*TCCCCACCACCAGCA	CTCTTCTCGCTCCGGG*CCCATTAAACTTGGG	NA
indel/202307026-01	cluster36512587	8	74154	0.0108	15718 - 15718	15374 - 15374	15955	dup	15375	15718	344	AGAAGAAGGAGCTACT*CCCCACCACCAGCAC	GAAACCAACAACCCGC*CCACCAATGCCCCTC	CCC
indel/202307026-01	cluster36512611	8	71401	0.0112	15742 - 15742	15374 - 15374	15931	dup	15375	15742	368	AGAAGAAGGAGCTACT*CCCCACCACCAGCAC	GCCCCTCTTCTCGCTC*CGGGCCCATTAAACT	CTCC
indel/202307026-01	cluster36572615	8	71040	0.0113	15746 - 15746	15380 - 15380	15933	dup	15381	15746	366	AGGAGCTACTCCCCAC*CACCAGCACCCAAAG	CTCTTCTCGCTCCGGG*CCCATTAAACTTGGG	CCCA
indel/202307026-01	cluster36572789	8	62852	0.0127	15932 - 15932	15380 - 15380	15747	dup	15381	15932	552	AGGAGCTACTCCCCAC*CACCAGCACCCAAAG	CTTTTTATTTTGGCCT*ACTTTCATCAACATA	AC
indel/202307026-01	cluster36582631	8	69271	0.0115	15763 - 15763	15381 - 15381	15917	dup	15382	15763	382	GGAGCTACTCCCCACC*ACCAGCACCCAAAGC	CCATTAAACTTGGGGG*TAGCTAAACTGAAAC	NA
indel/202307026-01	cluster36632617	8	70224	0.0114	15748 - 15748	15386 - 15386	15937	dup	15387	15748	362	TACTCCCCACCACCAG*CACCCAAAGCTGGTA	CTTCTCGCTCCGGGCC*CATTAAACTTGGGGG	CCA
indel/202307026-01	cluster36642631	8	69558	0.0115	15763 - 15763	15387 - 15387	15923	dup	15388	15763	376	ACTCCCCACCACCAGC*ACCCAAAGCTGGTAT	CCATTAAACTTGGGGG*TAGCTAAACTGAAAC	NA
indel/202307026-01	cluster36982617	8	73696	0.0109	15748 - 15748	15438 - 15438	15989	dup	15439	15748	310	AGTACATAAATTTACA*TAGTACAACAGTACA	CTTCTCGCTCCGGGCC*CATTAAACTTGGGGG	CAT
indel/202307026-01	cluster37262602	8	75734	0.0106	15733 - 15733	15481 - 15481	16047	dup	15482	15733	252	GTACATTAAACTATTT*TCCCCAAGCATATAA	CCCACCAATGCCCCTC*TTCTCGCTCCGGGCC	TTC
indel/202307026-01	cluster37262841	8	64250	0.0124	15989 - 15989	15481 - 15481	15791	dup	15482	15989	508	GTACATTAAACTATTT*TCCCCAAGCATATAA	ACAGTCTAGACGCACC*TACGGTGAAGAATCA	NA
indel/202307026-01	cluster37532513	8	74992	0.0107	15633 - 15633	15522 - 15522	16188	dup	15523	15633	111	TAAATCAATGGTTCAG*GTCATAAAATAATCA	TGACATACACCATACA*GTCATAAACTCTTCT	GTCATAAA
indel/202307026-01	cluster37582529	8	76686	0.0104	15650 - 15650	15534 - 15534	16183	dup	15535	15650	116	TCAGGTCATAAAATAA*TCATCAACATAAATC	TCATAAACTCTTCTCT*TCCATATGACTATCC	TC
indel/202307026-01	cluster37892549	8	71420	0.0112	15672 - 15672	15574 - 15574	16201	dup	15575	15672	98	ACCATGAATATTATCT*TAAACACATTAAACT	TGACTATCCCCTTCCC*CATTTGGTCTATTAA	NA
indel/202307026-01	cluster30632631	7	64726	0.0108	15763 - 15763	14664 - 14664	15200	dup	14665	15763	1099	TCAGTAGACAAAGCCA*CCTTGACCCGATTCT	CCATTAAACTTGGGGG*TAGCTAAACTGAAAC	NA
indel/202307026-01	cluster31002216	7	65178	0.0107	15165 - 15165	14715 - 14715	15849	dup	14716	15165	450	CCATTTATTATCGCGG*CCCTAGCAATCGTTC	ACCTGAATTGGGGGCC*AACCAGTAGAACACC	GGCC
indel/202307026-01	cluster31112938	7	51713	0.0135	16102 - 16102	14731 - 14731	14928	dup	14732	16102	1371	CCCTAGCAATCGTTCA*CCTCCTCTTCCTCCA	TCCAAACCCCCCACCC*CCTCCTCTTAATGCC	CCTCCTCTT
indel/202307026-01	cluster31202616	7	67384	0.0104	15747 - 15747	14740 - 14740	15292	dup	14741	15747	1007	TCGTTCACCTCCTCTT*CCTCCACGAAACAGG	TCTTCTCGCTCCGGGC*CCATTAAACTTGGGG	CC
indel/202307026-01	cluster32232433	7	69408	0.0101	15490 - 15490	14880 - 14880	15689	dup	14881	15490	610	ACCCTAGTATTATTTT*TCCCAGACATACTAG	ACTATTTTCCCCAAGC*ATATAAGCTAGTACA	NA
indel/202307026-01	cluster32232861	7	54584	0.0128	16012 - 16012	14880 - 14880	15167	dup	14881	16012	1132	ACCCTAGTATTATTTT*TCCCAGACATACTAG	AAGAATCATTAGTCCG*CAAAACCCAATCACC	TCC
indel/202307026-01	cluster32402618	7	65911	0.0106	15749 - 15749	14899 - 14899	15449	dup	14900	15749	850	CAGACATACTAGGAGA*CCCAGACAACTACAT	TTCTCGCTCCGGGCCC*ATTAAACTTGGGGGT	CCCA
indel/202307026-01	cluster32692631	7	66174	0.0106	15763 - 15763	14932 - 14932	15468	dup	14933	15763	831	CAGCTAATCCACTAAA*CACCCCACCCCATAT	CCATTAAACTTGGGGG*TAGCTAAACTGAAAC	NA
indel/202307026-01	cluster32692742	7	61656	0.0114	15879 - 15879	14932 - 14932	15352	dup	14933	15879	947	CAGCTAATCCACTAAA*CACCCCACCCCATAT	TCGGGTCTAATCAGCC*CATGACCAACATAAC	CA
indel/202307026-01	cluster32712617	7	67116	0.0104	15748 - 15748	14934 - 14934	15485	dup	14935	15748	814	GCTAATCCACTAAACA*CCCCACCCCATATTA	CTTCTCGCTCCGGGCC*CATTAAACTTGGGGG	CCC
indel/202307026-01	cluster32712742	7	61505	0.0114	15879 - 15879	14934 - 14934	15354	dup	14935	15879	945	GCTAATCCACTAAACA*CCCCACCCCATATTA	TCGGGTCTAATCAGCC*CATGACCAACATAAC	CCC
indel/202307026-01	cluster33152842	7	58236	0.012	15990 - 15990	14987 - 14987	15296	dup	14988	15990	1003	TGCATACGCCATTCTA*CGCTCAATCCCCAAT	CAGTCTAGACGCACCT*ACGGTGAAGAATCAT	CTACG
indel/202307026-01	cluster33212724	7	62996	0.0111	15861 - 15861	14993 - 14993	15431	dup	14994	15861	868	CGCCATTCTACGCTCA*ATCCCCAATAAACTA	TAAGACATCTCGATGG*TATCGGGTCTAATCA	NA
indel/202307026-01	cluster33452617	7	67682	0.0103	15748 - 15748	15020 - 15020	15571	dup	15021	15748	728	ACTAGGAGGTGTCCTA*GCCTTAATCTTATCT	CTTCTCGCTCCGGGCC*CATTAAACTTGGGGG	GCC
indel/202307026-01	cluster33642675	7	64262	0.0109	15808 - 15808	15047 - 15047	15538	dup	15048	15808	761	ATCTATCCTAATTTTA*GCCCTAATACCTTTC	GGTTCTTACTTCAGGG*CCATCAAATGCGTTA	GCC
indel/202307026-01	cluster34072787	7	61544	0.0114	15930 - 15930	15094 - 15094	15463	dup	15095	15930	836	AACGAAGCCTAATATT*CCGCCCAATCACACA	ATCTTTTTATTTTGGC*CTACTTTCATCAACA	CC
indel/202307026-01	cluster34072803	7	60390	0.0116	15951 - 15951	15094 - 15094	15442	dup	15095	15951	857	AACGAAGCCTAATATT*CCGCCCAATCACACA	TTCATCAACATAGCCG*TCAAGGCATGAAAGG	CCG
indel/202307026-01	cluster34162675	7	64688	0.0108	15808 - 15808	15103 - 15103	15594	dup	15104	15808	705	TAATATTCCGCCCAAT*CACACAAATTTTGTA	GGTTCTTACTTCAGGG*CCATCAAATGCGTTA	NA
indel/202307026-01	cluster34392630	7	67708	0.0103	15762 - 15762	15128 - 15128	15665	dup	15129	15762	634	TTTGTACTGAATCCTA*GTAGCCAACCTACTT	CCCATTAAACTTGGGG*GTAGCTAAACTGAAA	GTAGC
indel/202307026-01	cluster34422675	7	64896	0.0108	15808 - 15808	15131 - 15131	15622	dup	15132	15808	677	GTACTGAATCCTAGTA*GCCAACCTACTTATC	GGTTCTTACTTCAGGG*CCATCAAATGCGTTA	GCCA
indel/202307026-01	cluster34462631	7	67730	0.0103	15763 - 15763	15135 - 15135	15671	dup	15136	15763	628	TGAATCCTAGTAGCCA*ACCTACTTATCTTAA	CCATTAAACTTGGGGG*TAGCTAAACTGAAAC	NA
indel/202307026-01	cluster34672627	7	67478	0.0104	15759 - 15759	15158 - 15158	15698	dup	15159	15759	601	TATCTTAACCTGAATT*GGGGGCCAACCAGTA	GGGCCCATTAAACTTG*GGGGTAGCTAAACTG	TTGGGGG
indel/202307026-01	cluster35052618	7	67898	0.0103	15749 - 15749	15204 - 15204	15754	dup	15205	15749	545	ATCATTGGCCAACTAG*CCTCCATCTCATACT	TTCTCGCTCCGGGCCC*ATTAAACTTGGGGGT	GCC
indel/202307026-01	cluster35402615	7	68390	0.0102	15746 - 15746	15245 - 15245	15798	dup	15246	15746	501	CTTAATTCTTATACCA*ATCTCAGGAATTATC	CTCTTCTCGCTCCGGG*CCCATTAAACTTGGG	CC
indel/202307026-01	cluster35412631	7	66363	0.0105	15763 - 15763	15246 - 15246	15782	dup	15247	15763	517	TTAATTCTTATACCAA*TCTCAGGAATTATCG	CCATTAAACTTGGGGG*TAGCTAAACTGAAAC	NA
indel/202307026-01	cluster35412789	7	59947	0.0117	15932 - 15932	15246 - 15246	15613	dup	15247	15932	686	TTAATTCTTATACCAA*TCTCAGGAATTATCG	CTTTTTATTTTGGCCT*ACTTTCATCAACATA	NA
indel/202307026-01	cluster35412861	7	56458	0.0124	16012 - 16012	15246 - 15246	15533	dup	15247	16012	766	TTAATTCTTATACCAA*TCTCAGGAATTATCG	AAGAATCATTAGTCCG*CAAAACCCAATCACC	CAA
indel/202307026-01	cluster35422617	7	67800	0.0103	15748 - 15748	15247 - 15247	15798	dup	15248	15748	501	TAATTCTTATACCAAT*CTCAGGAATTATCGA	CTTCTCGCTCCGGGCC*CATTAAACTTGGGGG	NA
indel/202307026-01	cluster35422861	7	56802	0.0123	16012 - 16012	15247 - 15247	15534	dup	15248	16012	765	TAATTCTTATACCAAT*CTCAGGAATTATCGA	AAGAATCATTAGTCCG*CAAAACCCAATCACC	CAA
indel/202307026-01	cluster35512788	7	60500	0.0116	15931 - 15931	15258 - 15258	15626	dup	15259	15931	673	CCAATCTCAGGAATTA*TCGAAGACAAAATAC	TCTTTTTATTTTGGCC*TACTTTCATCAACAT	TA
indel/202307026-01	cluster35522631	7	66830	0.0105	15763 - 15763	15259 - 15259	15795	dup	15260	15763	504	CAATCTCAGGAATTAT*CGAAGACAAAATACT	CCATTAAACTTGGGGG*TAGCTAAACTGAAAC	TA
indel/202307026-01	cluster35672788	7	61014	0.0115	15931 - 15931	15283 - 15283	15651	dup	15284	15931	648	AAATACTAAAATTATA*TCCATGTCTTGATAG	TCTTTTTATTTTGGCC*TACTTTCATCAACAT	TA
indel/202307026-01	cluster35682861	7	57393	0.0122	16012 - 16012	15284 - 15284	15571	dup	15285	16012	728	AATACTAAAATTATAT*CCATGTCTTGATAGT	AAGAATCATTAGTCCG*CAAAACCCAATCACC	TCC
indel/202307026-01	cluster35682873	7	56160	0.0125	16024 - 16024	15284 - 15284	15559	dup	15285	16024	740	AATACTAAAATTATAT*CCATGTCTTGATAGT	TCCGCAAAACCCAATC*ACCTAAGGCTAATTA	ATC
indel/202307026-01	cluster36002615	7	69526	0.0101	15746 - 15746	15323 - 15323	15876	dup	15324	15746	423	TACTCTGGTCTTGTAA*ACCTGAAATGAAGAT	CTCTTCTCGCTCCGGG*CCCATTAAACTTGGG	NA
indel/202307026-01	cluster36182675	7	65499	0.0107	15808 - 15808	15341 - 15341	15832	dup	15342	15808	467	CTGAAATGAAGATCTT*CTCTTCTCAAGACAT	GGTTCTTACTTCAGGG*CCATCAAATGCGTTA	NA
indel/202307026-01	cluster36182868	7	57702	0.0121	16019 - 16019	15341 - 15341	15621	dup	15342	16019	678	CTGAAATGAAGATCTT*CTCTTCTCAAGACAT	ATTAGTCCGCAAAACC*CAATCACCTAAGGCT	NA
indel/202307026-01	cluster36232787	7	62198	0.0113	15930 - 15930	15346 - 15346	15715	dup	15347	15930	584	ATGAAGATCTTCTCTT*CTCAAGACATCAAGA	ATCTTTTTATTTTGGC*CTACTTTCATCAACA	CT
indel/202307026-01	cluster36232861	7	58363	0.012	16012 - 16012	15346 - 15346	15633	dup	15347	16012	666	ATGAAGATCTTCTCTT*CTCAAGACATCAAGA	AAGAATCATTAGTCCG*CAAAACCCAATCACC	NA
indel/202307026-01	cluster36412846	7	60456	0.0116	15994 - 15994	15364 - 15364	15669	dup	15365	15994	630	CAAGACATCAAGAAGA*AGGAGCTACTCCCCA	CTAGACGCACCTACGG*TGAAGAATCATTAGT	NA
indel/202307026-01	cluster36472705	7	65922	0.0106	15841 - 15841	15370 - 15370	15828	dup	15371	15841	471	ATCAAGAAGAAGGAGC*TACTCCCCACCACCA	GCCCATACGTTCCCCT*TAAATAAGACATCTC	CT
indel/202307026-01	cluster36492648	7	68148	0.0103	15780 - 15780	15372 - 15372	15891	dup	15373	15780	408	CAAGAAGAAGGAGCTA*CTCCCCACCACCAGC	AGCTAAACTGAAACTT*TATCAGACATCTGGT	ACT
indel/202307026-01	cluster36492664	7	66555	0.0105	15797 - 15797	15372 - 15372	15874	dup	15373	15797	425	CAAGAAGAAGGAGCTA*CTCCCCACCACCAGC	ATCAGACATCTGGTTC*TTACTTCAGGGCCAT	CT
indel/202307026-01	cluster36492841	7	60672	0.0115	15989 - 15989	15372 - 15372	15682	dup	15373	15989	617	CAAGAAGAAGGAGCTA*CTCCCCACCACCAGC	ACAGTCTAGACGCACC*TACGGTGAAGAATCA	CTAC
indel/202307026-01	cluster36492881	7	57890	0.0121	16032 - 16032	15372 - 15372	15639	dup	15373	16032	660	CAAGAAGAAGGAGCTA*CTCCCCACCACCAGC	ACCCAATCACCTAAGG*CTAATTATTCATGCT	GCTA
indel/202307026-01	cluster36502803	7	62076	0.0113	15951 - 15951	15373 - 15373	15721	dup	15374	15951	578	AAGAAGAAGGAGCTAC*TCCCCACCACCAGCA	TTCATCAACATAGCCG*TCAAGGCATGAAAGG	TC
indel/202307026-01	cluster36512646	7	68584	0.0102	15778 - 15778	15374 - 15374	15895	dup	15375	15778	404	AGAAGAAGGAGCTACT*CCCCACCACCAGCAC	GTAGCTAAACTGAAAC*TTTATCAGACATCTG	ACT
indel/202307026-01	cluster36522732	7	64652	0.0108	15869 - 15869	15375 - 15375	15805	dup	15376	15869	494	GAAGAAGGAGCTACTC*CCCACCACCAGCACC	CTCGATGGTATCGGGT*CTAATCAGCCCATGA	CT
indel/202307026-01	cluster36522789	7	62813	0.0111	15932 - 15932	15375 - 15375	15742	dup	15376	15932	557	GAAGAAGGAGCTACTC*CCCACCACCAGCACC	CTTTTTATTTTGGCCT*ACTTTCATCAACATA	CTACT
indel/202307026-01	cluster36522944	7	55548	0.0126	16108 - 16108	15375 - 15375	15566	dup	15376	16108	733	GAAGAAGGAGCTACTC*CCCACCACCAGCACC	CCCCCCACCCCCTCCT*CTTAATGCCAAACCC	CTCC
indel/202307026-01	cluster36562694	7	65794	0.0106	15828 - 15828	15379 - 15379	15850	dup	15380	15828	449	AAGGAGCTACTCCCCA*CCACCAGCACCCAAA	CAAATGCGTTATCGCC*CATACGTTCCCCTTA	CCCA
indel/202307026-01	cluster36572675	7	66274	0.0106	15808 - 15808	15380 - 15380	15871	dup	15381	15808	428	AGGAGCTACTCCCCAC*CACCAGCACCCAAAG	GGTTCTTACTTCAGGG*CCATCAAATGCGTTA	CCA
indel/202307026-01	cluster37272788	7	66360	0.0105	15931 - 15931	15482 - 15482	15850	dup	15483	15931	449	TACATTAAACTATTTT*CCCCAAGCATATAAG	TCTTTTTATTTTGGCC*TACTTTCATCAACAT	CC
indel/202307026-01	cluster37592982	7	58742	0.0119	16147 - 16147	15535 - 15535	15687	dup	15536	16147	612	CAGGTCATAAAATAAT*CATCAACATAAATCA	CTAAGAACTTGAAAGA*CATATAATATTAACT	CAT
indel/202307026-01	cluster37762528	7	69452	0.0101	15649 - 15649	15557 - 15557	16207	dup	15558	15649	92	CATAAATCAATATATA*TACCATGAATATTAT	GTCATAAACTCTTCTC*TTCCATATGACTATC	NA
indel/202307026-01	cluster37842527	7	65743	0.0106	15648 - 15648	15568 - 15568	16219	dup	15569	15648	80	ATATATACCATGAATA*TTATCTTAAACACAT	AGTCATAAACTCTTCT*CTTCCATATGACTAT	NA
indel/202307026-01	cluster27742675	6	57590	0.0104	15808 - 15808	14243 - 14243	14734	dup	14244	15808	1565	ATCATGATGAAACTTT*GGGTCCCTTCTAGGA	GGTTCTTACTTCAGGG*CCATCAAATGCGTTA	GGG
indel/202307026-01	cluster29572788	6	57070	0.0105	15931 - 15931	14538 - 14538	14906	dup	14539	15931	1393	GCATTTATAGGCTACG*TCCTTCCATGAGGAC	TCTTTTTATTTTGGCC*TACTTTCATCAACAT	CTAC
indel/202307026-01	cluster32522789	6	59615	0.0101	15932 - 15932	14913 - 14913	15280	dup	14914	15932	1019	GACCCAGACAACTACA*TACCAGCTAATCCAC	CTTTTTATTTTGGCCT*ACTTTCATCAACATA	CTAC
indel/202307026-01	cluster33392860	6	57094	0.0105	16011 - 16011	15014 - 15014	15302	dup	15015	16011	997	CAATAAACTAGGAGGT*GTCCTAGCCTTAATC	GAAGAATCATTAGTCC*GCAAAACCCAATCAC	GTCC
indel/202307026-01	cluster33982877	6	56648	0.0106	16028 - 16028	15082 - 15082	15353	dup	15083	16028	946	ATACCTCAAAGCAACG*AAGCCTAATATTCCG	CAAAACCCAATCACCT*AAGGCTAATTATTCA	AAG
indel/202307026-01	cluster34062841	6	59082	0.0102	15989 - 15989	15093 - 15093	15403	dup	15094	15989	896	CAACGAAGCCTAATAT*TCCGCCCAATCACAC	ACAGTCTAGACGCACC*TACGGTGAAGAATCA	TA
indel/202307026-01	cluster34592881	6	56820	0.0106	16032 - 16032	15149 - 15149	15416	dup	15150	16032	883	CAACCTACTTATCTTA*ACCTGAATTGGGGGC	ACCCAATCACCTAAGG*CTAATTATTCATGCT	NA
indel/202307026-01	cluster35052842	6	58828	0.0102	15990 - 15990	15204 - 15204	15513	dup	15205	15990	786	ATCATTGGCCAACTAG*CCTCCATCTCATACT	CAGTCTAGACGCACCT*ACGGTGAAGAATCAT	CTA
indel/202307026-01	cluster35372882	6	55686	0.0108	16033 - 16033	15242 - 15242	15508	dup	15243	16033	791	CATCTTAATTCTTATA*CCAATCTCAGGAATT	CCCAATCACCTAAGGC*TAATTATTCATGCTT	TA
indel/202307026-01	cluster35402837	6	58223	0.0103	15985 - 15985	15245 - 15245	15559	dup	15246	15985	740	CTTAATTCTTATACCA*ATCTCAGGAATTATC	GCACACAGTCTAGACG*CACCTACGGTGAAGA	CA
indel/202307026-01	cluster35862867	6	57078	0.0105	16018 - 16018	15309 - 15309	15590	dup	15310	16018	709	GATAGTATAAACATTA*CTCTGGTCTTGTAAA	CATTAGTCCGCAAAAC*CCAATCACCTAAGGC	AC
indel/202307026-01	cluster35862933	6	53736	0.0112	16097 - 16097	15309 - 15309	15511	dup	15310	16097	788	GATAGTATAAACATTA*CTCTGGTCTTGTAAA	AACTCTCCAAACCCCC*CACCCCCTCCTCTTA	NA
indel/202307026-01	cluster36002869	6	56719	0.0106	16020 - 16020	15323 - 15323	15602	dup	15324	16020	697	TACTCTGGTCTTGTAA*ACCTGAAATGAAGAT	TTAGTCCGCAAAACCC*AATCACCTAAGGCTA	AAACC
indel/202307026-01	cluster36012882	6	56771	0.0106	16033 - 16033	15324 - 15324	15590	dup	15325	16033	709	ACTCTGGTCTTGTAAA*CCTGAAATGAAGATC	CCCAATCACCTAAGGC*TAATTATTCATGCTT	TAA
indel/202307026-01	cluster36182861	6	58589	0.0102	16012 - 16012	15341 - 15341	15628	dup	15342	16012	671	CTGAAATGAAGATCTT*CTCTTCTCAAGACAT	AAGAATCATTAGTCCG*CAAAACCCAATCACC	NA
indel/202307026-01	cluster36182882	6	57192	0.0105	16033 - 16033	15341 - 15341	15607	dup	15342	16033	692	CTGAAATGAAGATCTT*CTCTTCTCAAGACAT	CCCAATCACCTAAGGC*TAATTATTCATGCTT	CT
indel/202307026-01	cluster36372978	6	55422	0.0108	16143 - 16143	15360 - 15360	15516	dup	15361	16143	783	TTCTCAAGACATCAAG*AAGAAGGAGCTACTC	AACACTAAGAACTTGA*AAGACATATAATATT	AAGA
indel/202307026-01	cluster36392873	6	57874	0.0104	16024 - 16024	15362 - 15362	15637	dup	15363	16024	662	CTCAAGACATCAAGAA*GAAGGAGCTACTCCC	TCCGCAAAACCCAATC*ACCTAAGGCTAATTA	NA
indel/202307026-01	cluster36462932	6	54955	0.0109	16096 - 16096	15369 - 15369	15572	dup	15370	16096	727	CATCAAGAAGAAGGAG*CTACTCCCCACCACC	TAACTCTCCAAACCCC*CCACCCCCTCCTCTT	NA
indel/202307026-01	cluster36482962	6	55775	0.0108	16127 - 16127	15371 - 15371	15543	dup	15372	16127	756	TCAAGAAGAAGGAGCT*ACTCCCCACCACCAG	AATGCCAAACCCCAAA*AACACTAAGAACTTG	NA
indel/202307026-01	cluster36512930	6	55260	0.0109	16094 - 16094	15374 - 15374	15579	dup	15375	16094	720	AGAAGAAGGAGCTACT*CCCCACCACCAGCAC	TTTAACTCTCCAAACC*CCCCACCCCCTCCTC	CCCCACC
indel/202307026-01	cluster36522881	6	57956	0.0104	16032 - 16032	15375 - 15375	15642	dup	15376	16032	657	GAAGAAGGAGCTACTC*CCCACCACCAGCACC	ACCCAATCACCTAAGG*CTAATTATTCATGCT	CT
indel/202307026-01	cluster965506	6	49110	0.0122	13675 - 13675	13877 - 13877	202	del	13676	13877	202	TCCTTCCAACATAACT*CCAACATCATCAACC	GTATATCCAAACACAA*CCAACATCCCCCCTA	CCAACATC
indel/202307026-01	cluster25111762	5	47796	0.0105	13895 - 13895	13760 - 13760	16164	dup	13761	13895	135	TAATAATTAAGCACAC*AAATTAAAAAAACCT	AACATCCCCCCTAAAT*AAATTAAAAAAACTA	AAATTAAAAAAAC

## Sheet: Mgme1KK Heart mtDNA
sample	cluster.id	alt.reads	ref.reads	heteroplasmy	del.start.range	del.end.range	del.size	final.event	final.start	final.end	final.size	seq1	seq2	seq
indel/202307025-01	cluster40392869	4775	61928	7.1586	16032 - 16032	15403 - 15403	15670	dup	15404	16032	629	ACCCAAAGCTGGTATT*CTAATTAAACTACTT	ACCCAATCACCTAAGG*CTAATTATTCATGCT	CTAATTA
indel/202307025-01	cluster40352871	3061	60258	4.8343	16034 - 16034	15399 - 15399	15664	dup	15400	16034	635	CAGCACCCAAAGCTGG*TATTCTAATTAAACT	CCAATCACCTAAGGCT*AATTATTCATGCTTG	TA
indel/202307025-01	cluster40042868	2936	54371	5.1233	16031 - 16031	15368 - 15368	15636	dup	15369	16031	663	ACATCAAGAAGAAGGA*GCTACTCCCCACCAC	AACCCAATCACCTAAG*GCTAATTATTCATGC	AAGG
indel/202307025-01	cluster40232871	2186	57797	3.6444	16034 - 16034	15387 - 15387	15652	dup	15388	16034	647	ACTCCCCACCACCAGC*ACCCAAAGCTGGTAT	CCAATCACCTAAGGCT*AATTATTCATGCTTG	GC
indel/202307025-01	cluster40352870	2083	60422	3.3325	16033 - 16033	15399 - 15399	15665	dup	15400	16033	634	CAGCACCCAAAGCTGG*TATTCTAATTAAACT	CCCAATCACCTAAGGC*TAATTATTCATGCTT	GG
indel/202307025-01	cluster40042898	1899	46554	3.9193	16061 - 16061	15368 - 15368	15606	dup	15369	16061	693	ACATCAAGAAGAAGGA*GCTACTCCCCACCAC	CTTGTTAGACATAAAT*GCTACTCAATACCAA	GCTACTC
indel/202307025-01	cluster40362872	1722	60324	2.7754	16035 - 16035	15400 - 15400	15664	dup	15401	16035	635	AGCACCCAAAGCTGGT*ATTCTAATTAAACTA	CAATCACCTAAGGCTA*ATTATTCATGCTTGT	ATT
indel/202307025-01	cluster40352894	1651	53482	2.9946	16057 - 16057	15399 - 15399	15641	dup	15400	16057	658	CAGCACCCAAAGCTGG*TATTCTAATTAAACT	CATGCTTGTTAGACAT*AAATGCTACTCAATA	TA
indel/202307025-01	cluster40352874	1558	59132	2.5671	16037 - 16037	15399 - 15399	15661	dup	15400	16037	638	CAGCACCCAAAGCTGG*TATTCTAATTAAACT	ATCACCTAAGGCTAAT*TATTCATGCTTGTTA	TATTC
indel/202307025-01	cluster40242932	1323	45482	2.8266	16095 - 16095	15388 - 15388	15592	dup	15389	16095	707	CTCCCCACCACCAGCA*CCCAAAGCTGGTATT	TTAACTCTCCAAACCC*CCCACCCCCTCCTCT	ACCC
indel/202307025-01	cluster40232928	1136	45534	2.4341	16091 - 16091	15387 - 15387	15595	dup	15388	16091	704	ACTCCCCACCACCAGC*ACCCAAAGCTGGTAT	AATTTTAACTCTCCAA*ACCCCCCACCCCCTC	ACCC
indel/202307025-01	cluster40102931	1085	41910	2.5235	16094 - 16094	15374 - 15374	15579	dup	15375	16094	720	AGAAGAAGGAGCTACT*CCCCACCACCAGCAC	TTTAACTCTCCAAACC*CCCCACCCCCTCCTC	CCCCACC
indel/202307025-01	cluster40242869	983	58302	1.6581	16032 - 16032	15388 - 15388	15655	dup	15389	16032	644	CTCCCCACCACCAGCA*CCCAAAGCTGGTATT	ACCCAATCACCTAAGG*CTAATTATTCATGCT	GC
indel/202307025-01	cluster40022889	933	47607	1.9221	16052 - 16052	15366 - 15366	15613	dup	15367	16052	686	AGACATCAAGAAGAAG*GAGCTACTCCCCACC	TTATTCATGCTTGTTA*GACATAAATGCTACT	AG
indel/202307025-01	cluster40002888	931	47755	1.9123	16051 - 16051	15364 - 15364	15612	dup	15365	16051	687	CAAGACATCAAGAAGA*AGGAGCTACTCCCCA	ATTATTCATGCTTGTT*AGACATAAATGCTAC	AGA
indel/202307025-01	cluster40302868	894	60090	1.466	16031 - 16031	15394 - 15394	15662	dup	15395	16031	637	ACCACCAGCACCCAAA*GCTGGTATTCTAATT	AACCCAATCACCTAAG*GCTAATTATTCATGC	AAG
indel/202307025-01	cluster39523057	867	34386	2.4594	16222 - 16222	15316 - 15316	15393	dup	15317	16222	906	TAAACATTACTCTGGT*CTTGTAAACCTGAAA	GACTTATATTTTAGTA*CTTGTAAAAATTTTA	CTTGTAAA
indel/202307025-01	cluster40242930	761	45579	1.6422	16093 - 16093	15388 - 15388	15594	dup	15389	16093	705	CTCCCCACCACCAGCA*CCCAAAGCTGGTATT	TTTTAACTCTCCAAAC*CCCCCACCCCCTCCT	ACCC
indel/202307025-01	cluster39992865	741	54335	1.3454	16028 - 16028	15363 - 15363	15634	dup	15364	16028	665	TCAAGACATCAAGAAG*AAGGAGCTACTCCCC	CAAAACCCAATCACCT*AAGGCTAATTATTCA	AAGG
indel/202307025-01	cluster40382870	658	61126	1.065	16033 - 16033	15402 - 15402	15668	dup	15403	16033	631	CACCCAAAGCTGGTAT*TCTAATTAAACTACT	CCCAATCACCTAAGGC*TAATTATTCATGCTT	TA
indel/202307025-01	cluster40282871	616	59242	1.0291	16034 - 16034	15392 - 15392	15657	dup	15393	16034	642	CCACCACCAGCACCCA*AAGCTGGTATTCTAA	CCAATCACCTAAGGCT*AATTATTCATGCTTG	AA
indel/202307025-01	cluster195986	615	26874	2.2373	220 - 220	16097 - 16097	15877	dup	16098	220	422	AACTCTCCAAACCCCC*CACCCCCTCCTCTTA	ACACCTTGCCTAGCCA*CACCCCCACGGGACT	CACCCCC
indel/202307025-01	cluster39942888	595	47112	1.2472	16051 - 16051	15358 - 15358	15606	dup	15359	16051	693	TCTTCTCAAGACATCA*AGAAGAAGGAGCTAC	ATTATTCATGCTTGTT*AGACATAAATGCTAC	AGA
indel/202307025-01	cluster40082869	577	54382	1.0499	16032 - 16032	15372 - 15372	15639	dup	15373	16032	660	CAAGAAGAAGGAGCTA*CTCCCCACCACCAGC	ACCCAATCACCTAAGG*CTAATTATTCATGCT	GCTA
indel/202307025-01	cluster40392899	552	54304	1.0063	16062 - 16062	15403 - 15403	15640	dup	15404	16062	659	ACCCAAAGCTGGTATT*CTAATTAAACTACTT	TTGTTAGACATAAATG*CTACTCAATACCAAA	CTA
indel/202307025-01	cluster39972888	480	47465	1.0011	16051 - 16051	15361 - 15361	15609	dup	15362	16051	690	TCTCAAGACATCAAGA*AGAAGGAGCTACTCC	ATTATTCATGCTTGTT*AGACATAAATGCTAC	AGA
indel/202307025-01	cluster40072890	471	47556	0.9807	16053 - 16053	15371 - 15371	15617	dup	15372	16053	682	TCAAGAAGAAGGAGCT*ACTCCCCACCACCAG	TATTCATGCTTGTTAG*ACATAAATGCTACTC	TA
indel/202307025-01	cluster40392870	468	61754	0.7521	16033 - 16033	15403 - 15403	15669	dup	15404	16033	630	ACCCAAAGCTGGTATT*CTAATTAAACTACTT	CCCAATCACCTAAGGC*TAATTATTCATGCTT	CTAATTA
indel/202307025-01	cluster40062871	452	53870	0.8321	16034 - 16034	15370 - 15370	15635	dup	15371	16034	664	ATCAAGAAGAAGGAGC*TACTCCCCACCACCA	CCAATCACCTAAGGCT*AATTATTCATGCTTG	GCTA
indel/202307025-01	cluster41752890	447	81736	0.5439	16053 - 16053	15540 - 15540	15786	dup	15541	16053	513	CATAAAATAATCATCA*ACATAAATCAATATA	TATTCATGCTTGTTAG*ACATAAATGCTACTC	ACATAAAT
indel/202307025-01	cluster40032871	424	53740	0.7828	16034 - 16034	15367 - 15367	15632	dup	15368	16034	667	GACATCAAGAAGAAGG*AGCTACTCCCCACCA	CCAATCACCTAAGGCT*AATTATTCATGCTTG	NA
indel/202307025-01	cluster40242931	424	45530	0.9227	16094 - 16094	15388 - 15388	15593	dup	15389	16094	706	CTCCCCACCACCAGCA*CCCAAAGCTGGTATT	TTTAACTCTCCAAACC*CCCCACCCCCTCCTC	ACCC
indel/202307025-01	cluster40212868	412	57532	0.711	16031 - 16031	15385 - 15385	15653	dup	15386	16031	646	CTACTCCCCACCACCA*GCACCCAAAGCTGGT	AACCCAATCACCTAAG*GCTAATTATTCATGC	AG
indel/202307025-01	cluster40242870	352	58128	0.6019	16033 - 16033	15388 - 15388	15654	dup	15389	16033	645	CTCCCCACCACCAGCA*CCCAAAGCTGGTATT	CCCAATCACCTAAGGC*TAATTATTCATGCTT	GC
indel/202307025-01	cluster40612890	349	64556	0.5377	16053 - 16053	15425 - 15425	15671	dup	15426	16053	628	AAACTACTTCTTGAGT*ACATAAATTTACATA	TATTCATGCTTGTTAG*ACATAAATGCTACTC	ACATAAAT
indel/202307025-01	cluster40442870	344	63493	0.5389	16033 - 16033	15408 - 15408	15674	dup	15409	16033	625	AAGCTGGTATTCTAAT*TAAACTACTTCTTGA	CCCAATCACCTAAGGC*TAATTATTCATGCTT	CTAATTA
indel/202307025-01	cluster6091005	342	25586	1.319	696 - 696	16116 - 16116	15420	dup	16117	696	879	CCCCTCCTCTTAATGC*CAAACCCCAAAAACA	ATACCGCCATCTTCAG*CAAACCCTAAAAAGG	CAAACCC
indel/202307025-01	cluster40022871	333	53612	0.6173	16034 - 16034	15366 - 15366	15631	dup	15367	16034	668	AGACATCAAGAAGAAG*GAGCTACTCCCCACC	CCAATCACCTAAGGCT*AATTATTCATGCTTG	AA
indel/202307025-01	cluster40382876	305	58712	0.5168	16039 - 16039	15402 - 15402	15662	dup	15403	16039	637	CACCCAAAGCTGGTAT*TCTAATTAAACTACT	CACCTAAGGCTAATTA*TTCATGCTTGTTAGA	TATTC
indel/202307025-01	cluster40142871	292	54598	0.532	16034 - 16034	15378 - 15378	15643	dup	15379	16034	656	GAAGGAGCTACTCCCC*ACCACCAGCACCCAA	CCAATCACCTAAGGCT*AATTATTCATGCTTG	NA
indel/202307025-01	cluster766990	271	25222	1.063	915 - 915	16101 - 16101	15186	dup	16102	915	1113	CTCCAAACCCCCCACC*CCCTCCTCTTAATGC	CACACACCGCCCGTCA*CCCTCCTCAAATTAA	CCCTCCTC
indel/202307025-01	cluster40382897	270	53808	0.4993	16060 - 16060	15402 - 15402	15641	dup	15403	16060	658	CACCCAAAGCTGGTAT*TCTAATTAAACTACT	GCTTGTTAGACATAAA*TGCTACTCAATACCA	AT
indel/202307025-01	cluster40382873	269	59961	0.4466	16036 - 16036	15402 - 15402	15665	dup	15403	16036	634	CACCCAAAGCTGGTAT*TCTAATTAAACTACT	AATCACCTAAGGCTAA*TTATTCATGCTTGTT	ATT
indel/202307025-01	cluster40272871	262	58981	0.4422	16034 - 16034	15391 - 15391	15656	dup	15392	16034	643	CCCACCACCAGCACCC*AAAGCTGGTATTCTA	CCAATCACCTAAGGCT*AATTATTCATGCTTG	AA
indel/202307025-01	cluster40242922	256	45998	0.5535	16085 - 16085	15388 - 15388	15602	dup	15389	16085	697	CTCCCCACCACCAGCA*CCCAAAGCTGGTATT	ATACCAAATTTTAACT*CTCCAAACCCCCCAC	AC
indel/202307025-01	cluster40032867	253	54516	0.4619	16030 - 16030	15367 - 15367	15636	dup	15368	16030	663	GACATCAAGAAGAAGG*AGCTACTCCCCACCA	AAACCCAATCACCTAA*GGCTAATTATTCATG	AAGG
indel/202307025-01	cluster40022892	246	47113	0.5194	16055 - 16055	15366 - 15366	15610	dup	15367	16055	689	AGACATCAAGAAGAAG*GAGCTACTCCCCACC	TTCATGCTTGTTAGAC*ATAAATGCTACTCAA	GA
indel/202307025-01	cluster40602870	245	70308	0.3473	16033 - 16033	15424 - 15424	15690	dup	15425	16033	609	TAAACTACTTCTTGAG*TACATAAATTTACAT	CCCAATCACCTAAGGC*TAATTATTCATGCTT	TA
indel/202307025-01	cluster40142890	242	48236	0.4992	16053 - 16053	15378 - 15378	15624	dup	15379	16053	675	GAAGGAGCTACTCCCC*ACCACCAGCACCCAA	TATTCATGCTTGTTAG*ACATAAATGCTACTC	AC
indel/202307025-01	cluster40242871	242	57964	0.4158	16034 - 16034	15388 - 15388	15653	dup	15389	16034	646	CTCCCCACCACCAGCA*CCCAAAGCTGGTATT	CCAATCACCTAAGGCT*AATTATTCATGCTTG	GC
indel/202307025-01	cluster40232853	241	66370	0.3618	16016 - 16016	15387 - 15387	15670	dup	15388	16016	629	ACTCCCCACCACCAGC*ACCCAAAGCTGGTAT	ATCATTAGTCCGCAAA*ACCCAATCACCTAAG	ACCCAA
indel/202307025-01	cluster40112869	239	54748	0.4346	16032 - 16032	15375 - 15375	15642	dup	15376	16032	657	GAAGAAGGAGCTACTC*CCCACCACCAGCACC	ACCCAATCACCTAAGG*CTAATTATTCATGCT	CT
indel/202307025-01	cluster35822931	236	36540	0.6417	16094 - 16094	14934 - 14934	15139	dup	14935	16094	1160	GCTAATCCACTAAACA*CCCCACCCCATATTA	TTTAACTCTCCAAACC*CCCCACCCCCTCCTC	CCCCACCCC
indel/202307025-01	cluster39962871	232	53010	0.4357	16034 - 16034	15360 - 15360	15625	dup	15361	16034	674	TTCTCAAGACATCAAG*AAGAAGGAGCTACTC	CCAATCACCTAAGGCT*AATTATTCATGCTTG	AA
indel/202307025-01	cluster40232890	232	51434	0.449	16053 - 16053	15387 - 15387	15633	dup	15388	16053	666	ACTCCCCACCACCAGC*ACCCAAAGCTGGTAT	TATTCATGCTTGTTAG*ACATAAATGCTACTC	AG
indel/202307025-01	cluster40052891	228	47240	0.4803	16054 - 16054	15369 - 15369	15614	dup	15370	16054	685	CATCAAGAAGAAGGAG*CTACTCCCCACCACC	ATTCATGCTTGTTAGA*CATAAATGCTACTCA	GA
indel/202307025-01	cluster40222860	227	59802	0.3782	16023 - 16023	15386 - 15386	15662	dup	15387	16023	637	TACTCCCCACCACCAG*CACCCAAAGCTGGTA	GTCCGCAAAACCCAAT*CACCTAAGGCTAATT	CACC
indel/202307025-01	cluster40252869	227	58424	0.387	16032 - 16032	15389 - 15389	15656	dup	15390	16032	643	TCCCCACCACCAGCAC*CCAAAGCTGGTATTC	ACCCAATCACCTAAGG*CTAATTATTCATGCT	NA
indel/202307025-01	cluster3561038	223	26098	0.8472	401 - 401	16149 - 16149	15748	dup	16150	401	551	AAGAACTTGAAAGACA*TATAATATTAACTAT	GAATTAAAATCCAACT*TATATGTGAAAATTC	TATA
indel/202307025-01	cluster40092874	222	53116	0.4162	16037 - 16037	15373 - 15373	15635	dup	15374	16037	664	AAGAAGAAGGAGCTAC*TCCCCACCACCAGCA	ATCACCTAAGGCTAAT*TATTCATGCTTGTTA	TA
indel/202307025-01	cluster40242933	221	45364	0.4848	16096 - 16096	15388 - 15388	15591	dup	15389	16096	708	CTCCCCACCACCAGCA*CCCAAAGCTGGTATT	TAACTCTCCAAACCCC*CCACCCCCTCCTCTT	ACCC
indel/202307025-01	cluster40102869	215	54682	0.3916	16032 - 16032	15374 - 15374	15641	dup	15375	16032	658	AGAAGAAGGAGCTACT*CCCCACCACCAGCAC	ACCCAATCACCTAAGG*CTAATTATTCATGCT	CT
indel/202307025-01	cluster40032888	207	47934	0.43	16051 - 16051	15367 - 15367	15615	dup	15368	16051	684	GACATCAAGAAGAAGG*AGCTACTCCCCACCA	ATTATTCATGCTTGTT*AGACATAAATGCTAC	AG
indel/202307025-01	cluster40382880	207	56605	0.3644	16043 - 16043	15402 - 15402	15658	dup	15403	16043	641	CACCCAAAGCTGGTAT*TCTAATTAAACTACT	TAAGGCTAATTATTCA*TGCTTGTTAGACATA	TATTC
indel/202307025-01	cluster40222934	201	44562	0.449	16097 - 16097	15386 - 15386	15588	dup	15387	16097	711	TACTCCCCACCACCAG*CACCCAAAGCTGGTA	AACTCTCCAAACCCCC*CACCCCCTCCTCTTA	CACCC
indel/202307025-01	cluster40242921	199	46086	0.4299	16084 - 16084	15388 - 15388	15603	dup	15389	16084	696	CTCCCCACCACCAGCA*CCCAAAGCTGGTATT	AATACCAAATTTTAAC*TCTCCAAACCCCCCA	AC
indel/202307025-01	cluster40032892	197	47240	0.4153	16055 - 16055	15367 - 15367	15611	dup	15368	16055	688	GACATCAAGAAGAAGG*AGCTACTCCCCACCA	TTCATGCTTGTTAGAC*ATAAATGCTACTCAA	GA
indel/202307025-01	cluster40392892	196	55091	0.3545	16055 - 16055	15403 - 15403	15647	dup	15404	16055	652	ACCCAAAGCTGGTATT*CTAATTAAACTACTT	TTCATGCTTGTTAGAC*ATAAATGCTACTCAA	AT
indel/202307025-01	cluster40032891	194	47274	0.4087	16054 - 16054	15367 - 15367	15612	dup	15368	16054	687	GACATCAAGAAGAAGG*AGCTACTCCCCACCA	ATTCATGCTTGTTAGA*CATAAATGCTACTCA	AG
indel/202307025-01	cluster40102929	191	42046	0.4522	16092 - 16092	15374 - 15374	15581	dup	15375	16092	718	AGAAGAAGGAGCTACT*CCCCACCACCAGCAC	ATTTTAACTCTCCAAA*CCCCCCACCCCCTCC	CCCC
indel/202307025-01	cluster40242923	188	45760	0.4092	16086 - 16086	15388 - 15388	15601	dup	15389	16086	698	CTCCCCACCACCAGCA*CCCAAAGCTGGTATT	TACCAAATTTTAACTC*TCCAAACCCCCCACC	NA
indel/202307025-01	cluster40102932	185	41863	0.44	16095 - 16095	15374 - 15374	15578	dup	15375	16095	721	AGAAGAAGGAGCTACT*CCCCACCACCAGCAC	TTAACTCTCCAAACCC*CCCACCCCCTCCTCT	CCCCACC
indel/202307025-01	cluster40102930	184	41960	0.4366	16093 - 16093	15374 - 15374	15580	dup	15375	16093	719	AGAAGAAGGAGCTACT*CCCCACCACCAGCAC	TTTTAACTCTCCAAAC*CCCCCACCCCCTCCT	CCCC
indel/202307025-01	cluster38902871	182	50292	0.3606	16034 - 16034	15253 - 15253	15518	dup	15254	16034	781	TTATACCAATCTCAGG*AATTATCGAAGACAA	CCAATCACCTAAGGCT*AATTATTCATGCTTG	AATTAT
indel/202307025-01	cluster39862888	182	47041	0.3854	16051 - 16051	15350 - 15350	15598	dup	15351	16051	701	AGATCTTCTCTTCTCA*AGACATCAAGAAGAA	ATTATTCATGCTTGTT*AGACATAAATGCTAC	AGACAT
indel/202307025-01	cluster40172928	181	43066	0.4185	16091 - 16091	15381 - 15381	15589	dup	15382	16091	710	GGAGCTACTCCCCACC*ACCAGCACCCAAAGC	AATTTTAACTCTCCAA*ACCCCCCACCCCCTC	ACC
indel/202307025-01	cluster39652871	180	51763	0.3465	16034 - 16034	15329 - 15329	15594	dup	15330	16034	705	GGTCTTGTAAACCTGA*AATGAAGATCTTCTC	CCAATCACCTAAGGCT*AATTATTCATGCTTG	AAT
indel/202307025-01	cluster40382921	179	49084	0.3634	16084 - 16084	15402 - 15402	15617	dup	15403	16084	682	CACCCAAAGCTGGTAT*TCTAATTAAACTACT	AATACCAAATTTTAAC*TCTCCAAACCCCCCA	TCT
indel/202307025-01	cluster40092873	171	53242	0.3201	16036 - 16036	15373 - 15373	15636	dup	15374	16036	663	AAGAAGAAGGAGCTAC*TCCCCACCACCAGCA	AATCACCTAAGGCTAA*TTATTCATGCTTGTT	GCTA
indel/202307025-01	cluster40392891	171	55126	0.3092	16054 - 16054	15403 - 15403	15648	dup	15404	16054	651	ACCCAAAGCTGGTATT*CTAATTAAACTACTT	ATTCATGCTTGTTAGA*CATAAATGCTACTCA	NA
indel/202307025-01	cluster40572889	171	63728	0.2676	16052 - 16052	15421 - 15421	15668	dup	15422	16052	631	AATTAAACTACTTCTT*GAGTACATAAATTTA	TTATTCATGCTTGTTA*GACATAAATGCTACT	TT
indel/202307025-01	cluster40112929	170	42112	0.4021	16092 - 16092	15375 - 15375	15582	dup	15376	16092	717	GAAGAAGGAGCTACTC*CCCACCACCAGCACC	ATTTTAACTCTCCAAA*CCCCCCACCCCCTCC	CCCC
indel/202307025-01	cluster40352873	168	59258	0.2827	16036 - 16036	15399 - 15399	15662	dup	15400	16036	637	CAGCACCCAAAGCTGG*TATTCTAATTAAACT	AATCACCTAAGGCTAA*TTATTCATGCTTGTT	TA
indel/202307025-01	cluster40022891	166	47148	0.3508	16054 - 16054	15366 - 15366	15611	dup	15367	16054	688	AGACATCAAGAAGAAG*GAGCTACTCCCCACC	ATTCATGCTTGTTAGA*CATAAATGCTACTCA	AG
indel/202307025-01	cluster40072928	166	41656	0.3969	16091 - 16091	15371 - 15371	15579	dup	15372	16091	720	TCAAGAAGAAGGAGCT*ACTCCCCACCACCAG	AATTTTAACTCTCCAA*ACCCCCCACCCCCTC	AC
indel/202307025-01	cluster39902872	161	52458	0.306	16035 - 16035	15354 - 15354	15618	dup	15355	16035	681	CTTCTCTTCTCAAGAC*ATCAAGAAGAAGGAG	CAATCACCTAAGGCTA*ATTATTCATGCTTGT	AT
indel/202307025-01	cluster39992871	161	53060	0.3025	16034 - 16034	15363 - 15363	15628	dup	15364	16034	671	TCAAGACATCAAGAAG*AAGGAGCTACTCCCC	CCAATCACCTAAGGCT*AATTATTCATGCTTG	AA
indel/202307025-01	cluster40042881	160	49371	0.323	16044 - 16044	15368 - 15368	15623	dup	15369	16044	676	ACATCAAGAAGAAGGA*GCTACTCCCCACCAC	AAGGCTAATTATTCAT*GCTTGTTAGACATAA	GCT
indel/202307025-01	cluster40062874	160	52743	0.3024	16037 - 16037	15370 - 15370	15632	dup	15371	16037	667	ATCAAGAAGAAGGAGC*TACTCCCCACCACCA	ATCACCTAAGGCTAAT*TATTCATGCTTGTTA	TA
indel/202307025-01	cluster39932890	159	46608	0.34	16053 - 16053	15357 - 15357	15603	dup	15358	16053	696	CTCTTCTCAAGACATC*AAGAAGAAGGAGCTA	TATTCATGCTTGTTAG*ACATAAATGCTACTC	AGACAT
indel/202307025-01	cluster40312891	159	53203	0.298	16054 - 16054	15395 - 15395	15640	dup	15396	16054	659	CCACCAGCACCCAAAG*CTGGTATTCTAATTA	ATTCATGCTTGTTAGA*CATAAATGCTACTCA	AG
indel/202307025-01	cluster40672892	158	65826	0.2395	16055 - 16055	15431 - 15431	15675	dup	15432	16055	624	CTTCTTGAGTACATAA*ATTTACATAGTACAA	TTCATGCTTGTTAGAC*ATAAATGCTACTCAA	ACATAAAT
indel/202307025-01	cluster557978	158	26726	0.5877	638 - 638	16089 - 16089	15451	dup	16090	638	848	CAAATTTTAACTCTCC*AAACCCCCCACCCCC	CTGTTCTATAATCGAT*AAACCCCGCTCTACC	AAACCCC
indel/202307025-01	cluster40002890	155	47198	0.3273	16053 - 16053	15364 - 15364	15610	dup	15365	16053	689	CAAGACATCAAGAAGA*AGGAGCTACTCCCCA	TATTCATGCTTGTTAG*ACATAAATGCTACTC	AGA
indel/202307025-01	cluster40232872	154	57605	0.2666	16035 - 16035	15387 - 15387	15651	dup	15388	16035	648	ACTCCCCACCACCAGC*ACCCAAAGCTGGTAT	CAATCACCTAAGGCTA*ATTATTCATGCTTGT	NA
indel/202307025-01	cluster192985	145	26868	0.5368	217 - 217	16096 - 16096	15879	dup	16097	217	420	TAACTCTCCAAACCCC*CCACCCCCTCCTCTT	AAGACACCTTGCCTAG*CCACACCCCCACGGG	CCAC
indel/202307025-01	cluster40222870	145	57359	0.2522	16033 - 16033	15386 - 15386	15652	dup	15387	16033	647	TACTCCCCACCACCAG*CACCCAAAGCTGGTA	CCCAATCACCTAAGGC*TAATTATTCATGCTT	GC
indel/202307025-01	cluster40392921	144	49712	0.2888	16084 - 16084	15403 - 15403	15618	dup	15404	16084	681	ACCCAAAGCTGGTATT*CTAATTAAACTACTT	AATACCAAATTTTAAC*TCTCCAAACCCCCCA	TCT
indel/202307025-01	cluster40372870	142	60853	0.2328	16033 - 16033	15401 - 15401	15667	dup	15402	16033	632	GCACCCAAAGCTGGTA*TTCTAATTAAACTAC	CCCAATCACCTAAGGC*TAATTATTCATGCTT	TA
indel/202307025-01	cluster40222891	141	50730	0.2772	16054 - 16054	15386 - 15386	15631	dup	15387	16054	668	TACTCCCCACCACCAG*CACCCAAAGCTGGTA	ATTCATGCTTGTTAGA*CATAAATGCTACTCA	CA
indel/202307025-01	cluster40462871	136	63876	0.2125	16034 - 16034	15410 - 15410	15675	dup	15411	16034	624	GCTGGTATTCTAATTA*AACTACTTCTTGAGT	CCAATCACCTAAGGCT*AATTATTCATGCTTG	CTAATTA
indel/202307025-01	cluster40022870	133	53776	0.2467	16033 - 16033	15366 - 15366	15632	dup	15367	16033	667	AGACATCAAGAAGAAG*GAGCTACTCCCCACC	CCCAATCACCTAAGGC*TAATTATTCATGCTT	AAGG
indel/202307025-01	cluster40232919	132	46162	0.2851	16082 - 16082	15387 - 15387	15604	dup	15388	16082	695	ACTCCCCACCACCAGC*ACCCAAAGCTGGTAT	TCAATACCAAATTTTA*ACTCTCCAAACCCCC	AC
indel/202307025-01	cluster40352876	131	58009	0.2253	16039 - 16039	15399 - 15399	15659	dup	15400	16039	640	CAGCACCCAAAGCTGG*TATTCTAATTAAACT	CACCTAAGGCTAATTA*TTCATGCTTGTTAGA	TATTC
indel/202307025-01	cluster45723065	131	25042	0.5204	16230 - 16230	16110 - 16110	16179	dup	16111	16230	120	CCCCACCCCCTCCTCT*TAATGCCAAACCCCA	TTTTAGTACTTGTAAA*AATTTTACAAAATCA	TAA
indel/202307025-01	cluster6171013	131	25406	0.513	704 - 704	16124 - 16124	15420	dup	16125	704	879	CTTAATGCCAAACCCC*AAAAACACTAAGAAC	ATCTTCAGCAAACCCT*AAAAAGGTATTAAAG	CAAACCC
indel/202307025-01	cluster40022867	130	54388	0.2385	16030 - 16030	15366 - 15366	15635	dup	15367	16030	664	AGACATCAAGAAGAAG*GAGCTACTCCCCACC	AAACCCAATCACCTAA*GGCTAATTATTCATG	AAGG
indel/202307025-01	cluster40642870	130	71696	0.181	16033 - 16033	15428 - 15428	15694	dup	15429	16033	605	CTACTTCTTGAGTACA*TAAATTTACATAGTA	CCCAATCACCTAAGGC*TAATTATTCATGCTT	TAA
indel/202307025-01	cluster40022951	129	40778	0.3153	16114 - 16114	15366 - 15366	15551	dup	15367	16114	748	AGACATCAAGAAGAAG*GAGCTACTCCCCACC	ACCCCCTCCTCTTAAT*GCCAAACCCCAAAAA	AA
indel/202307025-01	cluster40082870	129	54208	0.2374	16033 - 16033	15372 - 15372	15638	dup	15373	16033	661	CAAGAAGAAGGAGCTA*CTCCCCACCACCAGC	CCCAATCACCTAAGGC*TAATTATTCATGCTT	GCTA
indel/202307025-01	cluster758980	129	26000	0.4937	904 - 904	16091 - 16091	15187	dup	16092	904	1112	AATTTTAACTCTCCAA*ACCCCCCACCCCCTC	AATGAAGTACGCACAC*ACCGCCCGTCACCCT	ACC
indel/202307025-01	cluster39592871	128	51386	0.2485	16034 - 16034	15323 - 15323	15588	dup	15324	16034	711	TACTCTGGTCTTGTAA*ACCTGAAATGAAGAT	CCAATCACCTAAGGCT*AATTATTCATGCTTG	TAA
indel/202307025-01	cluster39572926	127	39076	0.324	16089 - 16089	15321 - 15321	15531	dup	15322	16089	768	ATTACTCTGGTCTTGT*AAACCTGAAATGAAG	CAAATTTTAACTCTCC*AAACCCCCCACCCCC	AAACC
indel/202307025-01	cluster40282890	127	52880	0.2396	16053 - 16053	15392 - 15392	15638	dup	15393	16053	661	CCACCACCAGCACCCA*AAGCTGGTATTCTAA	TATTCATGCTTGTTAG*ACATAAATGCTACTC	NA
indel/202307025-01	cluster40332867	125	60868	0.2049	16030 - 16030	15397 - 15397	15666	dup	15398	16030	633	ACCAGCACCCAAAGCT*GGTATTCTAATTAAA	AAACCCAATCACCTAA*GGCTAATTATTCATG	GG
indel/202307025-01	cluster40122869	124	54828	0.2257	16032 - 16032	15376 - 15376	15643	dup	15377	16032	656	AAGAAGGAGCTACTCC*CCACCACCAGCACCC	ACCCAATCACCTAAGG*CTAATTATTCATGCT	NA
indel/202307025-01	cluster40592892	122	63580	0.1915	16055 - 16055	15423 - 15423	15667	dup	15424	16055	632	TTAAACTACTTCTTGA*GTACATAAATTTACA	TTCATGCTTGTTAGAC*ATAAATGCTACTCAA	GA
indel/202307025-01	cluster40382868	121	61538	0.1962	16031 - 16031	15402 - 15402	15670	dup	15403	16031	629	CACCCAAAGCTGGTAT*TCTAATTAAACTACT	AACCCAATCACCTAAG*GCTAATTATTCATGC	NA
indel/202307025-01	cluster39932871	120	52970	0.226	16034 - 16034	15357 - 15357	15622	dup	15358	16034	677	CTCTTCTCAAGACATC*AAGAAGAAGGAGCTA	CCAATCACCTAAGGCT*AATTATTCATGCTTG	AA
indel/202307025-01	cluster39952894	119	46302	0.2563	16057 - 16057	15359 - 15359	15601	dup	15360	16057	698	CTTCTCAAGACATCAA*GAAGAAGGAGCTACT	CATGCTTGTTAGACAT*AAATGCTACTCAATA	CA
indel/202307025-01	cluster40032870	119	53904	0.2203	16033 - 16033	15367 - 15367	15633	dup	15368	16033	666	GACATCAAGAAGAAGG*AGCTACTCCCCACCA	CCCAATCACCTAAGGC*TAATTATTCATGCTT	AAGG
indel/202307025-01	cluster40142908	117	45794	0.2548	16071 - 16071	15378 - 15378	15606	dup	15379	16071	693	GAAGGAGCTACTCCCC*ACCACCAGCACCCAA	ATAAATGCTACTCAAT*ACCAAATTTTAACTC	ACCA
indel/202307025-01	cluster39592890	116	45023	0.257	16053 - 16053	15323 - 15323	15569	dup	15324	16053	730	TACTCTGGTCTTGTAA*ACCTGAAATGAAGAT	TATTCATGCTTGTTAG*ACATAAATGCTACTC	TA
indel/202307025-01	cluster40112854	116	62170	0.1862	16017 - 16017	15375 - 15375	15657	dup	15376	16017	642	GAAGAAGGAGCTACTC*CCCACCACCAGCACC	TCATTAGTCCGCAAAA*CCCAATCACCTAAGG	CCCA
indel/202307025-01	cluster40212871	112	56956	0.1963	16034 - 16034	15385 - 15385	15650	dup	15386	16034	649	CTACTCCCCACCACCA*GCACCCAAAGCTGGT	CCAATCACCTAAGGCT*AATTATTCATGCTTG	GC
indel/202307025-01	cluster40102891	110	47880	0.2292	16054 - 16054	15374 - 15374	15619	dup	15375	16054	680	AGAAGAAGGAGCTACT*CCCCACCACCAGCAC	ATTCATGCTTGTTAGA*CATAAATGCTACTCA	AC
indel/202307025-01	cluster40392855	110	68570	0.1602	16018 - 16018	15403 - 15403	15684	dup	15404	16018	615	ACCCAAAGCTGGTATT*CTAATTAAACTACTT	CATTAGTCCGCAAAAC*CCAATCACCTAAGGC	NA
indel/202307025-01	cluster40042869	109	54132	0.201	16032 - 16032	15368 - 15368	15635	dup	15369	16032	664	ACATCAAGAAGAAGGA*GCTACTCCCCACCAC	ACCCAATCACCTAAGG*CTAATTATTCATGCT	AAGG
indel/202307025-01	cluster40392932	109	49108	0.2215	16095 - 16095	15403 - 15403	15607	dup	15404	16095	692	ACCCAAAGCTGGTATT*CTAATTAAACTACTT	TTAACTCTCCAAACCC*CCCACCCCCTCCTCT	NA
indel/202307025-01	cluster39942871	104	52918	0.1961	16034 - 16034	15358 - 15358	15623	dup	15359	16034	676	TCTTCTCAAGACATCA*AGAAGAAGGAGCTAC	CCAATCACCTAAGGCT*AATTATTCATGCTTG	AA
indel/202307025-01	cluster40092884	104	49138	0.2112	16047 - 16047	15373 - 15373	15625	dup	15374	16047	674	AAGAAGAAGGAGCTAC*TCCCCACCACCAGCA	GCTAATTATTCATGCT*TGTTAGACATAAATG	CT
indel/202307025-01	cluster40092893	104	47458	0.2187	16056 - 16056	15373 - 15373	15616	dup	15374	16056	683	AAGAAGAAGGAGCTAC*TCCCCACCACCAGCA	TCATGCTTGTTAGACA*TAAATGCTACTCAAT	TA
indel/202307025-01	cluster40082892	103	47544	0.2162	16055 - 16055	15372 - 15372	15616	dup	15373	16055	683	CAAGAAGAAGGAGCTA*CTCCCCACCACCAGC	TTCATGCTTGTTAGAC*ATAAATGCTACTCAA	AC
indel/202307025-01	cluster40342870	102	60372	0.1687	16033 - 16033	15398 - 15398	15664	dup	15399	16033	635	CCAGCACCCAAAGCTG*GTATTCTAATTAAAC	CCCAATCACCTAAGGC*TAATTATTCATGCTT	GCT
indel/202307025-01	cluster40012868	100	54195	0.1842	16031 - 16031	15365 - 15365	15633	dup	15366	16031	666	AAGACATCAAGAAGAA*GGAGCTACTCCCCAC	AACCCAATCACCTAAG*GCTAATTATTCATGC	AAGG
indel/202307025-01	cluster40252924	99	45900	0.2152	16087 - 16087	15389 - 15389	15601	dup	15390	16087	698	TCCCCACCACCAGCAC*CCAAAGCTGGTATTC	ACCAAATTTTAACTCT*CCAAACCCCCCACCC	CCAAA
indel/202307025-01	cluster40362890	99	54154	0.1825	16053 - 16053	15400 - 15400	15646	dup	15401	16053	653	AGCACCCAAAGCTGGT*ATTCTAATTAAACTA	TATTCATGCTTGTTAG*ACATAAATGCTACTC	TA
indel/202307025-01	cluster57993	99	25260	0.3904	79 - 79	16104 - 16104	16025	dup	16105	79	274	CAAACCCCCCACCCCC*TCCTCTTAATGCCAA	AAACACAAAGGTTTGG*TCCTGGCCTTATAAT	TCCT
indel/202307025-01	cluster39942890	98	46556	0.2101	16053 - 16053	15358 - 15358	15604	dup	15359	16053	695	TCTTCTCAAGACATCA*AGAAGAAGGAGCTAC	TATTCATGCTTGTTAG*ACATAAATGCTACTC	AGA
indel/202307025-01	cluster40072919	98	42284	0.2312	16082 - 16082	15371 - 15371	15588	dup	15372	16082	711	TCAAGAAGAAGGAGCT*ACTCCCCACCACCAG	TCAATACCAAATTTTA*ACTCTCCAAACCCCC	ACTC
indel/202307025-01	cluster40432883	98	58002	0.1687	16046 - 16046	15407 - 15407	15660	dup	15408	16046	639	AAAGCTGGTATTCTAA*TTAAACTACTTCTTG	GGCTAATTATTCATGC*TTGTTAGACATAAAT	TT
indel/202307025-01	cluster40152869	97	55179	0.1755	16032 - 16032	15379 - 15379	15646	dup	15380	16032	653	AAGGAGCTACTCCCCA*CCACCAGCACCCAAA	ACCCAATCACCTAAGG*CTAATTATTCATGCT	NA
indel/202307025-01	cluster40092894	96	47466	0.2018	16057 - 16057	15373 - 15373	15615	dup	15374	16057	684	AAGAAGAAGGAGCTAC*TCCCCACCACCAGCA	CATGCTTGTTAGACAT*AAATGCTACTCAATA	TA
indel/202307025-01	cluster40592894	96	63302	0.1514	16057 - 16057	15423 - 15423	15665	dup	15424	16057	634	TTAAACTACTTCTTGA*GTACATAAATTTACA	CATGCTTGTTAGACAT*AAATGCTACTCAATA	NA
indel/202307025-01	cluster40602894	96	63366	0.1513	16057 - 16057	15424 - 15424	15666	dup	15425	16057	633	TAAACTACTTCTTGAG*TACATAAATTTACAT	CATGCTTGTTAGACAT*AAATGCTACTCAATA	TA
indel/202307025-01	cluster40082894	95	47267	0.2006	16057 - 16057	15372 - 15372	15614	dup	15373	16057	685	CAAGAAGAAGGAGCTA*CTCCCCACCACCAGC	CATGCTTGTTAGACAT*AAATGCTACTCAATA	TA
indel/202307025-01	cluster6451039	94	25184	0.3719	737 - 737	16150 - 16150	15413	dup	16151	737	886	AGAACTTGAAAGACAT*ATAATATTAACTATC	AGCAAAAGAATCAAAC*ATAAAAACGTTAGGT	ACATA
indel/202307025-01	cluster40072892	92	47420	0.1936	16055 - 16055	15371 - 15371	15615	dup	15372	16055	684	TCAAGAAGAAGGAGCT*ACTCCCCACCACCAG	TTCATGCTTGTTAGAC*ATAAATGCTACTCAA	AC
indel/202307025-01	cluster40392882	92	57109	0.1608	16045 - 16045	15403 - 15403	15657	dup	15404	16045	642	ACCCAAAGCTGGTATT*CTAATTAAACTACTT	AGGCTAATTATTCATG*CTTGTTAGACATAAA	AT
indel/202307025-01	cluster40092845	91	65264	0.1392	16008 - 16008	15373 - 15373	15664	dup	15374	16008	635	AAGAAGAAGGAGCTAC*TCCCCACCACCAGCA	GGTGAAGAATCATTAG*TCCGCAAAACCCAAT	TCC
indel/202307025-01	cluster40382892	91	54462	0.1668	16055 - 16055	15402 - 15402	15646	dup	15403	16055	653	CACCCAAAGCTGGTAT*TCTAATTAAACTACT	TTCATGCTTGTTAGAC*ATAAATGCTACTCAA	AT
indel/202307025-01	cluster197982	90	27021	0.332	222 - 222	16093 - 16093	15871	dup	16094	222	428	TTTTAACTCTCCAAAC*CCCCCACCCCCTCCT	ACCTTGCCTAGCCACA*CCCCCACGGGACTCA	CCCCCAC
indel/202307025-01	cluster42202589	90	100904	0.0891	15688 - 15688	15587 - 15587	16198	dup	15588	15688	101	TCTTAAACACATTAAA*CTAATGTTATAAGGA	CATTTGGTCTATTAAT*CTACCATCCTCCGTG	ATTAA
indel/202307025-01	cluster39692871	89	51747	0.1717	16034 - 16034	15333 - 15333	15598	dup	15334	16034	701	TTGTAAACCTGAAATG*AAGATCTTCTCTTCT	CCAATCACCTAAGGCT*AATTATTCATGCTTG	AAT
indel/202307025-01	cluster40182869	89	56189	0.1581	16032 - 16032	15382 - 15382	15649	dup	15383	16032	650	GAGCTACTCCCCACCA*CCAGCACCCAAAGCT	ACCCAATCACCTAAGG*CTAATTATTCATGCT	NA
indel/202307025-01	cluster39912874	87	51462	0.1688	16037 - 16037	15355 - 15355	15617	dup	15356	16037	682	TTCTCTTCTCAAGACA*TCAAGAAGAAGGAGC	ATCACCTAAGGCTAAT*TATTCATGCTTGTTA	AT
indel/202307025-01	cluster39982894	87	46446	0.187	16057 - 16057	15362 - 15362	15604	dup	15363	16057	695	CTCAAGACATCAAGAA*GAAGGAGCTACTCCC	CATGCTTGTTAGACAT*AAATGCTACTCAATA	AA
indel/202307025-01	cluster40302871	87	59514	0.146	16034 - 16034	15394 - 15394	15659	dup	15395	16034	640	ACCACCAGCACCCAAA*GCTGGTATTCTAATT	CCAATCACCTAAGGCT*AATTATTCATGCTTG	GCT
indel/202307025-01	cluster40382869	87	61299	0.1417	16032 - 16032	15402 - 15402	15669	dup	15403	16032	630	CACCCAAAGCTGGTAT*TCTAATTAAACTACT	ACCCAATCACCTAAGG*CTAATTATTCATGCT	NA
indel/202307025-01	cluster40582892	87	63459	0.1369	16055 - 16055	15422 - 15422	15666	dup	15423	16055	633	ATTAAACTACTTCTTG*AGTACATAAATTTAC	TTCATGCTTGTTAGAC*ATAAATGCTACTCAA	GA
indel/202307025-01	cluster41032488	86	108768	0.079	15579 - 15579	15467 - 15467	16187	dup	15468	15579	112	CATTTATGTATATCGT*ACATTAAACTATTTT	GAATATTATCTTAAAC*ACATTAAACTAATGT	ACATTAAACTA
indel/202307025-01	cluster39902871	85	52650	0.1612	16034 - 16034	15354 - 15354	15619	dup	15355	16034	680	CTTCTCTTCTCAAGAC*ATCAAGAAGAAGGAG	CCAATCACCTAAGGCT*AATTATTCATGCTTG	NA
indel/202307025-01	cluster40032921	85	41862	0.2026	16084 - 16084	15367 - 15367	15582	dup	15368	16084	717	GACATCAAGAAGAAGG*AGCTACTCCCCACCA	AATACCAAATTTTAAC*TCTCCAAACCCCCCA	NA
indel/202307025-01	cluster40022885	84	48355	0.1734	16048 - 16048	15366 - 15366	15617	dup	15367	16048	682	AGACATCAAGAAGAAG*GAGCTACTCCCCACC	CTAATTATTCATGCTT*GTTAGACATAAATGC	NA
indel/202307025-01	cluster40152933	84	42242	0.1985	16096 - 16096	15379 - 15379	15582	dup	15380	16096	717	AAGGAGCTACTCCCCA*CCACCAGCACCCAAA	TAACTCTCCAAACCCC*CCACCCCCTCCTCTT	CCCCACC
indel/202307025-01	cluster40172890	84	48966	0.1713	16053 - 16053	15381 - 15381	15627	dup	15382	16053	672	GGAGCTACTCCCCACC*ACCAGCACCCAAAGC	TATTCATGCTTGTTAG*ACATAAATGCTACTC	AC
indel/202307025-01	cluster40362896	84	53390	0.1571	16059 - 16059	15400 - 15400	15640	dup	15401	16059	659	AGCACCCAAAGCTGGT*ATTCTAATTAAACTA	TGCTTGTTAGACATAA*ATGCTACTCAATACC	TA
indel/202307025-01	cluster1445983	83	36540	0.2266	14934 - 14934	16094 - 16094	1160	dup	16095	14934	15139	TTTAACTCTCCAAACC*CCCCACCCCCTCCTC	GCTAATCCACTAAACA*CCCCACCCCATATTA	CCCCACCCC
indel/202307025-01	cluster40022921	81	41734	0.1937	16084 - 16084	15366 - 15366	15581	dup	15367	16084	718	AGACATCAAGAAGAAG*GAGCTACTCCCCACC	AATACCAAATTTTAAC*TCTCCAAACCCCCCA	AA
indel/202307025-01	cluster40062894	81	47092	0.1717	16057 - 16057	15370 - 15370	15612	dup	15371	16057	687	ATCAAGAAGAAGGAGC*TACTCCCCACCACCA	CATGCTTGTTAGACAT*AAATGCTACTCAATA	TA
indel/202307025-01	cluster40372883	81	55752	0.1451	16046 - 16046	15401 - 15401	15654	dup	15402	16046	645	GCACCCAAAGCTGGTA*TTCTAATTAAACTAC	GGCTAATTATTCATGC*TTGTTAGACATAAAT	TT
indel/202307025-01	cluster40452905	80	55515	0.1439	16068 - 16068	15409 - 15409	15640	dup	15410	16068	659	AGCTGGTATTCTAATT*AAACTACTTCTTGAG	GACATAAATGCTACTC*AATACCAAATTTTAA	AAT
indel/202307025-01	cluster39523043	79	36086	0.2184	16208 - 16208	15316 - 15316	15407	dup	15317	16208	892	TAAACATTACTCTGGT*CTTGTAAACCTGAAA	AGTTCCCAAAATATGA*CTTATATTTTAGTAC	CTT
indel/202307025-01	cluster40042892	79	47296	0.1668	16055 - 16055	15368 - 15368	15612	dup	15369	16055	687	ACATCAAGAAGAAGGA*GCTACTCCCCACCAC	TTCATGCTTGTTAGAC*ATAAATGCTACTCAA	GA
indel/202307025-01	cluster40242855	79	64944	0.1215	16018 - 16018	15388 - 15388	15669	dup	15389	16018	630	CTCCCCACCACCAGCA*CCCAAAGCTGGTATT	CATTAGTCCGCAAAAC*CCAATCACCTAAGGC	ACCCAA
indel/202307025-01	cluster40262869	79	59066	0.1336	16032 - 16032	15390 - 15390	15657	dup	15391	16032	642	CCCCACCACCAGCACC*CAAAGCTGGTATTCT	ACCCAATCACCTAAGG*CTAATTATTCATGCT	NA
indel/202307025-01	cluster40292890	79	53016	0.1488	16053 - 16053	15393 - 15393	15639	dup	15394	16053	660	CACCACCAGCACCCAA*AGCTGGTATTCTAAT	TATTCATGCTTGTTAG*ACATAAATGCTACTC	AG
indel/202307025-01	cluster40352842	79	71828	0.1099	16005 - 16005	15399 - 15399	15693	dup	15400	16005	606	CAGCACCCAAAGCTGG*TATTCTAATTAAACT	TACGGTGAAGAATCAT*TAGTCCGCAAAACCC	TA
indel/202307025-01	cluster40032872	78	53548	0.1455	16035 - 16035	15367 - 15367	15631	dup	15368	16035	668	GACATCAAGAAGAAGG*AGCTACTCCCCACCA	CAATCACCTAAGGCTA*ATTATTCATGCTTGT	NA
indel/202307025-01	cluster40042890	78	47432	0.1642	16053 - 16053	15368 - 15368	15614	dup	15369	16053	685	ACATCAAGAAGAAGGA*GCTACTCCCCACCAC	TATTCATGCTTGTTAG*ACATAAATGCTACTC	GA
indel/202307025-01	cluster40112891	77	47945	0.1603	16054 - 16054	15375 - 15375	15620	dup	15376	16054	679	GAAGAAGGAGCTACTC*CCCACCACCAGCACC	ATTCATGCTTGTTAGA*CATAAATGCTACTCA	NA
indel/202307025-01	cluster40292871	77	59379	0.1295	16034 - 16034	15393 - 15393	15658	dup	15394	16034	641	CACCACCAGCACCCAA*AGCTGGTATTCTAAT	CCAATCACCTAAGGCT*AATTATTCATGCTTG	AA
indel/202307025-01	cluster40002871	76	53561	0.1417	16034 - 16034	15364 - 15364	15629	dup	15365	16034	670	CAAGACATCAAGAAGA*AGGAGCTACTCCCCA	CCAATCACCTAAGGCT*AATTATTCATGCTTG	AA
indel/202307025-01	cluster100991	75	28696	0.2607	122 - 122	16102 - 16102	15980	dup	16103	122	319	TCCAAACCCCCCACCC*CCTCCTCTTAATGCC	AAATTACACATGCAAA*CCTCCATAGACCGGT	CCTCC
indel/202307025-01	cluster40242892	75	51464	0.1455	16055 - 16055	15388 - 15388	15632	dup	15389	16055	667	CTCCCCACCACCAGCA*CCCAAAGCTGGTATT	TTCATGCTTGTTAGAC*ATAAATGCTACTCAA	CA
indel/202307025-01	cluster39132871	74	50428	0.1465	16034 - 16034	15276 - 15276	15541	dup	15277	16034	758	GAAGACAAAATACTAA*AATTATATCCATGTC	CCAATCACCTAAGGCT*AATTATTCATGCTTG	AATTAT
indel/202307025-01	cluster40042870	74	53959	0.137	16033 - 16033	15368 - 15368	15634	dup	15369	16033	665	ACATCAAGAAGAAGGA*GCTACTCCCCACCAC	CCCAATCACCTAAGGC*TAATTATTCATGCTT	AAGG
indel/202307025-01	cluster40382986	74	47726	0.1548	16149 - 16149	15402 - 15402	15552	dup	15403	16149	747	CACCCAAAGCTGGTAT*TCTAATTAAACTACT	AAGAACTTGAAAGACA*TATAATATTAACTAT	TAT
indel/202307025-01	cluster40683068	74	53559	0.138	16233 - 16233	15432 - 15432	15498	dup	15433	16233	801	TTCTTGAGTACATAAA*TTTACATAGTACAAC	TAGTACTTGTAAAAAT*TTTACAAAATCATGT	AAATTT
indel/202307025-01	cluster45813059	74	24016	0.3072	16224 - 16224	16120 - 16120	16195	dup	16121	16224	104	TCCTCTTAATGCCAAA*CCCCAAAAACACTAA	CTTATATTTTAGTACT*TGTAAAAATTTTACA	AC
indel/202307025-01	cluster197990	73	26558	0.2741	222 - 222	16101 - 16101	15879	dup	16102	222	420	CTCCAAACCCCCCACC*CCCTCCTCTTAATGC	ACCTTGCCTAGCCACA*CCCCCACGGGACTCA	CCCCCAC
indel/202307025-01	cluster39582871	73	51314	0.1421	16034 - 16034	15322 - 15322	15587	dup	15323	16034	712	TTACTCTGGTCTTGTA*AACCTGAAATGAAGA	CCAATCACCTAAGGCT*AATTATTCATGCTTG	TAA
indel/202307025-01	cluster39722872	73	51676	0.1411	16035 - 16035	15336 - 15336	15600	dup	15337	16035	699	TAAACCTGAAATGAAG*ATCTTCTCTTCTCAA	CAATCACCTAAGGCTA*ATTATTCATGCTTGT	AA
indel/202307025-01	cluster39902890	73	46288	0.1575	16053 - 16053	15354 - 15354	15600	dup	15355	16053	699	CTTCTCTTCTCAAGAC*ATCAAGAAGAAGGAG	TATTCATGCTTGTTAG*ACATAAATGCTACTC	AGACAT
indel/202307025-01	cluster40422892	73	56464	0.1291	16055 - 16055	15406 - 15406	15650	dup	15407	16055	649	CAAAGCTGGTATTCTA*ATTAAACTACTTCTT	TTCATGCTTGTTAGAC*ATAAATGCTACTCAA	AT
indel/202307025-01	cluster39882871	72	52642	0.1366	16034 - 16034	15352 - 15352	15617	dup	15353	16034	682	ATCTTCTCTTCTCAAG*ACATCAAGAAGAAGG	CCAATCACCTAAGGCT*AATTATTCATGCTTG	AA
indel/202307025-01	cluster40082882	72	49562	0.1451	16045 - 16045	15372 - 15372	15626	dup	15373	16045	673	CAAGAAGAAGGAGCTA*CTCCCCACCACCAGC	AGGCTAATTATTCATG*CTTGTTAGACATAAA	GCT
indel/202307025-01	cluster40082930	72	41659	0.1725	16093 - 16093	15372 - 15372	15578	dup	15373	16093	721	CAAGAAGAAGGAGCTA*CTCCCCACCACCAGC	TTTTAACTCTCCAAAC*CCCCCACCCCCTCCT	AC
indel/202307025-01	cluster40082931	72	41610	0.1727	16094 - 16094	15372 - 15372	15577	dup	15373	16094	722	CAAGAAGAAGGAGCTA*CTCCCCACCACCAGC	TTTAACTCTCCAAACC*CCCCACCCCCTCCTC	AC
indel/202307025-01	cluster39602869	71	51972	0.1364	16032 - 16032	15324 - 15324	15591	dup	15325	16032	708	ACTCTGGTCTTGTAAA*CCTGAAATGAAGATC	ACCCAATCACCTAAGG*CTAATTATTCATGCT	NA
indel/202307025-01	cluster40022881	71	49188	0.1441	16044 - 16044	15366 - 15366	15621	dup	15367	16044	678	AGACATCAAGAAGAAG*GAGCTACTCCCCACC	AAGGCTAATTATTCAT*GCTTGTTAGACATAA	NA
indel/202307025-01	cluster40042871	71	53795	0.1318	16034 - 16034	15368 - 15368	15633	dup	15369	16034	666	ACATCAAGAAGAAGGA*GCTACTCCCCACCAC	CCAATCACCTAAGGCT*AATTATTCATGCTTG	GCTA
indel/202307025-01	cluster40392933	71	48991	0.1447	16096 - 16096	15403 - 15403	15606	dup	15404	16096	693	ACCCAAAGCTGGTATT*CTAATTAAACTACTT	TAACTCTCCAAACCCC*CCACCCCCTCCTCTT	NA
indel/202307025-01	cluster41702542	71	107099	0.0662	15641 - 15641	15535 - 15535	16193	dup	15536	15641	106	CAGGTCATAAAATAAT*CATCAACATAAATCA	ACCATACAGTCATAAA*CTCTTCTCTTCCATA	ATAA
indel/202307025-01	cluster65686	70	43534	0.1605	87 - 87	15401 - 15401	15314	dup	15402	87	985	GCACCCAAAGCTGGTA*TTCTAATTAAACTAC	AGGTTTGGTCCTGGCC*TTATAATTAATTAGA	TT
indel/202307025-01	cluster39072870	69	50626	0.1361	16033 - 16033	15270 - 15270	15536	dup	15271	16033	763	ATTATCGAAGACAAAA*TACTAAAATTATATC	CCCAATCACCTAAGGC*TAATTATTCATGCTT	TA
indel/202307025-01	cluster40022894	69	46836	0.1471	16057 - 16057	15366 - 15366	15608	dup	15367	16057	691	AGACATCAAGAAGAAG*GAGCTACTCCCCACC	CATGCTTGTTAGACAT*AAATGCTACTCAATA	AA
indel/202307025-01	cluster40242924	69	45777	0.1505	16087 - 16087	15388 - 15388	15600	dup	15389	16087	699	CTCCCCACCACCAGCA*CCCAAAGCTGGTATT	ACCAAATTTTAACTCT*CCAAACCCCCCACCC	CC
indel/202307025-01	cluster198994	68	26570	0.2553	223 - 223	16105 - 16105	15882	dup	16106	223	417	AAACCCCCCACCCCCT*CCTCTTAATGCCAAA	CCTTGCCTAGCCACAC*CCCCACGGGACTCAG	CACCCCC
indel/202307025-01	cluster39602932	68	39152	0.1734	16095 - 16095	15324 - 15324	15528	dup	15325	16095	771	ACTCTGGTCTTGTAAA*CCTGAAATGAAGATC	TTAACTCTCCAAACCC*CCCACCCCCTCCTCT	AAACC
indel/202307025-01	cluster40372874	68	59562	0.114	16037 - 16037	15401 - 15401	15663	dup	15402	16037	636	GCACCCAAAGCTGGTA*TTCTAATTAAACTAC	ATCACCTAAGGCTAAT*TATTCATGCTTGTTA	TATTC
indel/202307025-01	cluster38982871	67	50405	0.1327	16034 - 16034	15261 - 15261	15526	dup	15262	16034	773	ATCTCAGGAATTATCG*AAGACAAAATACTAA	CCAATCACCTAAGGCT*AATTATTCATGCTTG	AA
indel/202307025-01	cluster40172853	67	63902	0.1047	16016 - 16016	15381 - 15381	15664	dup	15382	16016	635	GGAGCTACTCCCCACC*ACCAGCACCCAAAGC	ATCATTAGTCCGCAAA*ACCCAATCACCTAAG	ACC
indel/202307025-01	cluster40362892	67	54016	0.1239	16055 - 16055	15400 - 15400	15644	dup	15401	16055	655	AGCACCCAAAGCTGGT*ATTCTAATTAAACTA	TTCATGCTTGTTAGAC*ATAAATGCTACTCAA	AT
indel/202307025-01	cluster38932870	66	50564	0.1304	16033 - 16033	15256 - 15256	15522	dup	15257	16033	777	TACCAATCTCAGGAAT*TATCGAAGACAAAAT	CCCAATCACCTAAGGC*TAATTATTCATGCTT	TA
indel/202307025-01	cluster40242934	66	45331	0.1454	16097 - 16097	15388 - 15388	15590	dup	15389	16097	709	CTCCCCACCACCAGCA*CCCAAAGCTGGTATT	AACTCTCCAAACCCCC*CACCCCCTCCTCTTA	CACCC
indel/202307025-01	cluster40382932	66	48480	0.136	16095 - 16095	15402 - 15402	15606	dup	15403	16095	693	CACCCAAAGCTGGTAT*TCTAATTAAACTACT	TTAACTCTCCAAACCC*CCCACCCCCTCCTCT	NA
indel/202307025-01	cluster38922870	65	50793	0.1278	16033 - 16033	15255 - 15255	15521	dup	15256	16033	778	ATACCAATCTCAGGAA*TTATCGAAGACAAAA	CCCAATCACCTAAGGC*TAATTATTCATGCTT	NA
indel/202307025-01	cluster39702888	65	46080	0.1409	16051 - 16051	15334 - 15334	15582	dup	15335	16051	717	TGTAAACCTGAAATGA*AGATCTTCTCTTCTC	ATTATTCATGCTTGTT*AGACATAAATGCTAC	AGA
indel/202307025-01	cluster39922891	65	46487	0.1396	16054 - 16054	15356 - 15356	15601	dup	15357	16054	698	TCTCTTCTCAAGACAT*CAAGAAGAAGGAGCT	ATTCATGCTTGTTAGA*CATAAATGCTACTCA	AGACAT
indel/202307025-01	cluster39942892	65	46418	0.1398	16055 - 16055	15358 - 15358	15602	dup	15359	16055	697	TCTTCTCAAGACATCA*AGAAGAAGGAGCTAC	TTCATGCTTGTTAGAC*ATAAATGCTACTCAA	AGA
indel/202307025-01	cluster40032893	65	46954	0.1382	16056 - 16056	15367 - 15367	15610	dup	15368	16056	689	GACATCAAGAAGAAGG*AGCTACTCCCCACCA	TCATGCTTGTTAGACA*TAAATGCTACTCAAT	NA
indel/202307025-01	cluster40033098	65	31443	0.2063	16263 - 16263	15367 - 15367	15403	dup	15368	16263	896	GACATCAAGAAGAAGG*AGCTACTCCCCACCA	TTCCGTGAACCAAAAC*TCTAATCATACTCTA	NA
indel/202307025-01	cluster40062884	65	48765	0.1331	16047 - 16047	15370 - 15370	15622	dup	15371	16047	677	ATCAAGAAGAAGGAGC*TACTCCCCACCACCA	GCTAATTATTCATGCT*TGTTAGACATAAATG	GCT
indel/202307025-01	cluster40062893	65	47084	0.1379	16056 - 16056	15370 - 15370	15613	dup	15371	16056	686	ATCAAGAAGAAGGAGC*TACTCCCCACCACCA	TCATGCTTGTTAGACA*TAAATGCTACTCAAT	TA
indel/202307025-01	cluster40392930	65	49206	0.1319	16093 - 16093	15403 - 15403	15609	dup	15404	16093	690	ACCCAAAGCTGGTATT*CTAATTAAACTACTT	TTTTAACTCTCCAAAC*CCCCCACCCCCTCCT	NA
indel/202307025-01	cluster41702891	65	81692	0.0795	16054 - 16054	15535 - 15535	15780	dup	15536	16054	519	CAGGTCATAAAATAAT*CATCAACATAAATCA	ATTCATGCTTGTTAGA*CATAAATGCTACTCA	CAT
indel/202307025-01	cluster6431035	65	25279	0.2565	735 - 735	16146 - 16146	15411	dup	16147	735	888	ACTAAGAACTTGAAAG*ACATATAATATTAAC	TAAGCAAAAGAATCAA*ACATAAAAACGTTAG	ACATA
indel/202307025-01	cluster111994	64	28548	0.2237	133 - 133	16105 - 16105	15972	dup	16106	133	327	AAACCCCCCACCCCCT*CCTCTTAATGCCAAA	GCAAACCTCCATAGAC*CGGTGTAAAATCCCT	CC
indel/202307025-01	cluster40092876	64	51994	0.1229	16039 - 16039	15373 - 15373	15633	dup	15374	16039	666	AAGAAGAAGGAGCTAC*TCCCCACCACCAGCA	CACCTAAGGCTAATTA*TTCATGCTTGTTAGA	TA
indel/202307025-01	cluster40102870	63	54509	0.1154	16033 - 16033	15374 - 15374	15640	dup	15375	16033	659	AGAAGAAGGAGCTACT*CCCCACCACCAGCAC	CCCAATCACCTAAGGC*TAATTATTCATGCTT	CT
indel/202307025-01	cluster40132891	63	48146	0.1307	16054 - 16054	15377 - 15377	15622	dup	15378	16054	677	AGAAGGAGCTACTCCC*CACCACCAGCACCCA	ATTCATGCTTGTTAGA*CATAAATGCTACTCA	CA
indel/202307025-01	cluster40192869	63	56606	0.1112	16032 - 16032	15383 - 15383	15650	dup	15384	16032	649	AGCTACTCCCCACCAC*CAGCACCCAAAGCTG	ACCCAATCACCTAAGG*CTAATTATTCATGCT	NA
indel/202307025-01	cluster40392959	63	48676	0.1293	16122 - 16122	15403 - 15403	15580	dup	15404	16122	719	ACCCAAAGCTGGTATT*CTAATTAAACTACTT	CTCTTAATGCCAAACC*CCAAAAACACTAAGA	NA
indel/202307025-01	cluster192983	62	27033	0.2288	217 - 217	16094 - 16094	15877	dup	16095	217	422	TTTAACTCTCCAAACC*CCCCACCCCCTCCTC	AAGACACCTTGCCTAG*CCACACCCCCACGGG	CC
indel/202307025-01	cluster40332868	62	60668	0.1021	16031 - 16031	15397 - 15397	15665	dup	15398	16031	634	ACCAGCACCCAAAGCT*GGTATTCTAATTAAA	AACCCAATCACCTAAG*GCTAATTATTCATGC	GCT
indel/202307025-01	cluster1751021	61	26960	0.2258	200 - 200	16132 - 16132	15932	dup	16133	200	367	CAAACCCCAAAAACAC*TAAGAACTTGAAAGA	GCACATTAAAATAGCT*TAAGACACCTTGCCT	TAAGA
indel/202307025-01	cluster40012888	61	47813	0.1274	16051 - 16051	15365 - 15365	15613	dup	15366	16051	686	AAGACATCAAGAAGAA*GGAGCTACTCCCCAC	ATTATTCATGCTTGTT*AGACATAAATGCTAC	AGA
indel/202307025-01	cluster40032874	61	52613	0.1158	16037 - 16037	15367 - 15367	15629	dup	15368	16037	670	GACATCAAGAAGAAGG*AGCTACTCCCCACCA	ATCACCTAAGGCTAAT*TATTCATGCTTGTTA	NA
indel/202307025-01	cluster40052922	61	41739	0.1459	16085 - 16085	15369 - 15369	15583	dup	15370	16085	716	CATCAAGAAGAAGGAG*CTACTCCCCACCACC	ATACCAAATTTTAACT*CTCCAAACCCCCCAC	CT
indel/202307025-01	cluster40012892	60	47120	0.1272	16055 - 16055	15365 - 15365	15609	dup	15366	16055	690	AAGACATCAAGAAGAA*GGAGCTACTCCCCAC	TTCATGCTTGTTAGAC*ATAAATGCTACTCAA	AGA
indel/202307025-01	cluster40082855	60	61024	0.0982	16018 - 16018	15372 - 15372	15653	dup	15373	16018	646	CAAGAAGAAGGAGCTA*CTCCCCACCACCAGC	CATTAGTCCGCAAAAC*CCAATCACCTAAGGC	AC
indel/202307025-01	cluster40222930	60	44810	0.1337	16093 - 16093	15386 - 15386	15592	dup	15387	16093	707	TACTCCCCACCACCAG*CACCCAAAGCTGGTA	TTTTAACTCTCCAAAC*CCCCCACCCCCTCCT	NA
indel/202307025-01	cluster40772870	60	75612	0.0793	16033 - 16033	15441 - 15441	15707	dup	15442	16033	592	ACATAAATTTACATAG*TACAACAGTACATTT	CCCAATCACCTAAGGC*TAATTATTCATGCTT	TA
indel/202307025-01	cluster196980	59	27107	0.2172	221 - 221	16091 - 16091	15870	dup	16092	221	429	AATTTTAACTCTCCAA*ACCCCCCACCCCCTC	CACCTTGCCTAGCCAC*ACCCCCACGGGACTC	ACCCCC
indel/202307025-01	cluster39962894	59	46232	0.1275	16057 - 16057	15360 - 15360	15602	dup	15361	16057	697	TTCTCAAGACATCAAG*AAGAAGGAGCTACTC	CATGCTTGTTAGACAT*AAATGCTACTCAATA	AA
indel/202307025-01	cluster40102854	59	62104	0.0949	16017 - 16017	15374 - 15374	15656	dup	15375	16017	643	AGAAGAAGGAGCTACT*CCCCACCACCAGCAC	TCATTAGTCCGCAAAA*CCCAATCACCTAAGG	CCC
indel/202307025-01	cluster40142853	59	63172	0.0933	16016 - 16016	15378 - 15378	15661	dup	15379	16016	638	GAAGGAGCTACTCCCC*ACCACCAGCACCCAA	ATCATTAGTCCGCAAA*ACCCAATCACCTAAG	ACC
indel/202307025-01	cluster40362870	59	60680	0.0971	16033 - 16033	15400 - 15400	15666	dup	15401	16033	633	AGCACCCAAAGCTGGT*ATTCTAATTAAACTA	CCCAATCACCTAAGGC*TAATTATTCATGCTT	GG
indel/202307025-01	cluster40382893	59	54176	0.1088	16056 - 16056	15402 - 15402	15645	dup	15403	16056	654	CACCCAAAGCTGGTAT*TCTAATTAAACTACT	TCATGCTTGTTAGACA*TAAATGCTACTCAAT	TA
indel/202307025-01	cluster40022923	58	41408	0.1399	16086 - 16086	15366 - 15366	15579	dup	15367	16086	720	AGACATCAAGAAGAAG*GAGCTACTCCCCACC	TACCAAATTTTAACTC*TCCAAACCCCCCACC	NA
indel/202307025-01	cluster40392931	58	49156	0.1179	16094 - 16094	15403 - 15403	15608	dup	15404	16094	691	ACCCAAAGCTGGTATT*CTAATTAAACTACTT	TTTAACTCTCCAAACC*CCCCACCCCCTCCTC	NA
indel/202307025-01	cluster40442876	58	61080	0.0949	16039 - 16039	15408 - 15408	15668	dup	15409	16039	631	AAGCTGGTATTCTAAT*TAAACTACTTCTTGA	CACCTAAGGCTAATTA*TTCATGCTTGTTAGA	CTAATTA
indel/202307025-01	cluster39912870	57	52752	0.1079	16033 - 16033	15355 - 15355	15621	dup	15356	16033	678	TTCTCTTCTCAAGACA*TCAAGAAGAAGGAGC	CCCAATCACCTAAGGC*TAATTATTCATGCTT	NA
indel/202307025-01	cluster39952871	57	53080	0.1073	16034 - 16034	15359 - 15359	15624	dup	15360	16034	675	CTTCTCAAGACATCAA*GAAGAAGGAGCTACT	CCAATCACCTAAGGCT*AATTATTCATGCTTG	AA
indel/202307025-01	cluster40072872	57	53727	0.106	16035 - 16035	15371 - 15371	15635	dup	15372	16035	664	TCAAGAAGAAGGAGCT*ACTCCCCACCACCAG	CAATCACCTAAGGCTA*ATTATTCATGCTTGT	GCTA
indel/202307025-01	cluster40242958	57	45152	0.1261	16121 - 16121	15388 - 15388	15566	dup	15389	16121	733	CTCCCCACCACCAGCA*CCCAAAGCTGGTATT	CCTCTTAATGCCAAAC*CCCAAAAACACTAAG	CCCAAA
indel/202307025-01	cluster39892869	56	53004	0.1055	16032 - 16032	15353 - 15353	15620	dup	15354	16032	679	TCTTCTCTTCTCAAGA*CATCAAGAAGAAGGA	ACCCAATCACCTAAGG*CTAATTATTCATGCT	AAG
indel/202307025-01	cluster40042867	56	54571	0.1025	16030 - 16030	15368 - 15368	15637	dup	15369	16030	662	ACATCAAGAAGAAGGA*GCTACTCCCCACCAC	AAACCCAATCACCTAA*GGCTAATTATTCATG	AAGG
indel/202307025-01	cluster40222856	56	62724	0.0892	16019 - 16019	15386 - 15386	15666	dup	15387	16019	633	TACTCCCCACCACCAG*CACCCAAAGCTGGTA	ATTAGTCCGCAAAACC*CAATCACCTAAGGCT	CCA
indel/202307025-01	cluster101994	55	28740	0.191	123 - 123	16105 - 16105	15982	dup	16106	123	317	AAACCCCCCACCCCCT*CCTCTTAATGCCAAA	AATTACACATGCAAAC*CTCCATAGACCGGTG	CCTCC
indel/202307025-01	cluster40022877	55	50634	0.1085	16040 - 16040	15366 - 15366	15625	dup	15367	16040	674	AGACATCAAGAAGAAG*GAGCTACTCCCCACC	ACCTAAGGCTAATTAT*TCATGCTTGTTAGAC	NA
indel/202307025-01	cluster40122891	55	48026	0.1144	16054 - 16054	15376 - 15376	15621	dup	15377	16054	678	AAGAAGGAGCTACTCC*CCACCACCAGCACCC	ATTCATGCTTGTTAGA*CATAAATGCTACTCA	NA
indel/202307025-01	cluster40202871	55	56982	0.0964	16034 - 16034	15384 - 15384	15649	dup	15385	16034	650	GCTACTCCCCACCACC*AGCACCCAAAGCTGG	CCAATCACCTAAGGCT*AATTATTCATGCTTG	NA
indel/202307025-01	cluster40212881	55	52532	0.1046	16044 - 16044	15385 - 15385	15640	dup	15386	16044	659	CTACTCCCCACCACCA*GCACCCAAAGCTGGT	AAGGCTAATTATTCAT*GCTTGTTAGACATAA	CA
indel/202307025-01	cluster40332892	55	53593	0.1025	16055 - 16055	15397 - 15397	15641	dup	15398	16055	658	ACCAGCACCCAAAGCT*GGTATTCTAATTAAA	TTCATGCTTGTTAGAC*ATAAATGCTACTCAA	NA
indel/202307025-01	cluster40392890	55	55228	0.0995	16053 - 16053	15403 - 15403	15649	dup	15404	16053	650	ACCCAAAGCTGGTATT*CTAATTAAACTACTT	TATTCATGCTTGTTAG*ACATAAATGCTACTC	NA
indel/202307025-01	cluster3571037	54	26060	0.2068	402 - 402	16148 - 16148	15746	dup	16149	402	553	TAAGAACTTGAAAGAC*ATATAATATTAACTA	AATTAAAATCCAACTT*ATATGTGAAAATTCA	ATAT
indel/202307025-01	cluster40002892	54	47062	0.1146	16055 - 16055	15364 - 15364	15608	dup	15365	16055	691	CAAGACATCAAGAAGA*AGGAGCTACTCCCCA	TTCATGCTTGTTAGAC*ATAAATGCTACTCAA	AGA
indel/202307025-01	cluster40062890	54	47507	0.1135	16053 - 16053	15370 - 15370	15616	dup	15371	16053	683	ATCAAGAAGAAGGAGC*TACTCCCCACCACCA	TATTCATGCTTGTTAG*ACATAAATGCTACTC	AG
indel/202307025-01	cluster40162860	54	57742	0.0934	16023 - 16023	15380 - 15380	15656	dup	15381	16023	643	AGGAGCTACTCCCCAC*CACCAGCACCCAAAG	GTCCGCAAAACCCAAT*CACCTAAGGCTAATT	CACC
indel/202307025-01	cluster39972871	53	53271	0.0994	16034 - 16034	15361 - 15361	15626	dup	15362	16034	673	TCTCAAGACATCAAGA*AGAAGGAGCTACTCC	CCAATCACCTAAGGCT*AATTATTCATGCTTG	AA
indel/202307025-01	cluster39992894	53	46283	0.1144	16057 - 16057	15363 - 15363	15605	dup	15364	16057	694	TCAAGACATCAAGAAG*AAGGAGCTACTCCCC	CATGCTTGTTAGACAT*AAATGCTACTCAATA	AA
indel/202307025-01	cluster40022855	53	60592	0.0874	16018 - 16018	15366 - 15366	15647	dup	15367	16018	652	AGACATCAAGAAGAAG*GAGCTACTCCCCACC	CATTAGTCCGCAAAAC*CCAATCACCTAAGGC	AA
indel/202307025-01	cluster40352893	53	53474	0.099	16056 - 16056	15399 - 15399	15642	dup	15400	16056	657	CAGCACCCAAAGCTGG*TATTCTAATTAAACT	TCATGCTTGTTAGACA*TAAATGCTACTCAAT	TA
indel/202307025-01	cluster40392872	53	61398	0.0862	16035 - 16035	15403 - 15403	15667	dup	15404	16035	632	ACCCAAAGCTGGTATT*CTAATTAAACTACTT	CAATCACCTAAGGCTA*ATTATTCATGCTTGT	CTAATTA
indel/202307025-01	cluster39562870	52	51398	0.1011	16033 - 16033	15320 - 15320	15586	dup	15321	16033	713	CATTACTCTGGTCTTG*TAAACCTGAAATGAA	CCCAATCACCTAAGGC*TAATTATTCATGCTT	TAA
indel/202307025-01	cluster40062887	52	48216	0.1077	16050 - 16050	15370 - 15370	15619	dup	15371	16050	680	ATCAAGAAGAAGGAGC*TACTCCCCACCACCA	AATTATTCATGCTTGT*TAGACATAAATGCTA	TA
indel/202307025-01	cluster40242863	52	59666	0.0871	16026 - 16026	15388 - 15388	15661	dup	15389	16026	638	CTCCCCACCACCAGCA*CCCAAAGCTGGTATT	CGCAAAACCCAATCAC*CTAAGGCTAATTATT	CACC
indel/202307025-01	cluster36992	51	22872	0.2225	58 - 58	16103 - 16103	16045	dup	16104	58	254	CCAAACCCCCCACCCC*CTCCTCTTAATGCCA	AGATGGATAATTGTAT*CCCATAAACACAAAG	CCC
indel/202307025-01	cluster39912892	51	46088	0.1105	16055 - 16055	15355 - 15355	15599	dup	15356	16055	700	TTCTCTTCTCAAGACA*TCAAGAAGAAGGAGC	TTCATGCTTGTTAGAC*ATAAATGCTACTCAA	AGACAT
indel/202307025-01	cluster39992892	51	46560	0.1094	16055 - 16055	15363 - 15363	15607	dup	15364	16055	692	TCAAGACATCAAGAAG*AAGGAGCTACTCCCC	TTCATGCTTGTTAGAC*ATAAATGCTACTCAA	AGA
indel/202307025-01	cluster40012870	51	53783	0.0947	16033 - 16033	15365 - 15365	15631	dup	15366	16033	668	AAGACATCAAGAAGAA*GGAGCTACTCCCCAC	CCCAATCACCTAAGGC*TAATTATTCATGCTT	AAGG
indel/202307025-01	cluster40032894	51	46962	0.1085	16057 - 16057	15367 - 15367	15609	dup	15368	16057	690	GACATCAAGAAGAAGG*AGCTACTCCCCACCA	CATGCTTGTTAGACAT*AAATGCTACTCAATA	NA
indel/202307025-01	cluster40092880	51	49886	0.1021	16043 - 16043	15373 - 15373	15629	dup	15374	16043	670	AAGAAGAAGGAGCTAC*TCCCCACCACCAGCA	TAAGGCTAATTATTCA*TGCTTGTTAGACATA	TC
indel/202307025-01	cluster40102933	51	41746	0.122	16096 - 16096	15374 - 15374	15577	dup	15375	16096	722	AGAAGAAGGAGCTACT*CCCCACCACCAGCAC	TAACTCTCCAAACCCC*CCACCCCCTCCTCTT	CCCCACC
indel/202307025-01	cluster40242874	51	56838	0.0896	16037 - 16037	15388 - 15388	15650	dup	15389	16037	649	CTCCCCACCACCAGCA*CCCAAAGCTGGTATT	ATCACCTAAGGCTAAT*TATTCATGCTTGTTA	NA
indel/202307025-01	cluster40442893	51	56544	0.0901	16056 - 16056	15408 - 15408	15651	dup	15409	16056	648	AAGCTGGTATTCTAAT*TAAACTACTTCTTGA	TCATGCTTGTTAGACA*TAAATGCTACTCAAT	TAAA
indel/202307025-01	cluster40452890	51	57287	0.0889	16053 - 16053	15409 - 15409	15655	dup	15410	16053	644	AGCTGGTATTCTAATT*AAACTACTTCTTGAG	TATTCATGCTTGTTAG*ACATAAATGCTACTC	TTA
indel/202307025-01	cluster133998	50	27952	0.1786	155 - 155	16109 - 16109	15954	dup	16110	155	345	CCCCCACCCCCTCCTC*TTAATGCCAAACCCC	AAAATCCCTTAAACAT*TTACTTAAAATTTAA	TTA
indel/202307025-01	cluster38942872	50	50320	0.0993	16035 - 16035	15257 - 15257	15521	dup	15258	16035	778	ACCAATCTCAGGAATT*ATCGAAGACAAAATA	CAATCACCTAAGGCTA*ATTATTCATGCTTGT	AATTAT
indel/202307025-01	cluster39212930	50	38275	0.1305	16093 - 16093	15284 - 15284	15490	dup	15285	16093	809	AATACTAAAATTATAT*CCATGTCTTGATAGT	TTTTAACTCTCCAAAC*CCCCCACCCCCTCCT	CC
indel/202307025-01	cluster39952892	50	46580	0.1072	16055 - 16055	15359 - 15359	15603	dup	15360	16055	696	CTTCTCAAGACATCAA*GAAGAAGGAGCTACT	TTCATGCTTGTTAGAC*ATAAATGCTACTCAA	AGA
indel/202307025-01	cluster40022893	50	46828	0.1067	16056 - 16056	15366 - 15366	15609	dup	15367	16056	690	AGACATCAAGAAGAAG*GAGCTACTCCCCACC	TCATGCTTGTTAGACA*TAAATGCTACTCAAT	NA
indel/202307025-01	cluster40032855	50	60720	0.0823	16018 - 16018	15367 - 15367	15648	dup	15368	16018	651	GACATCAAGAAGAAGG*AGCTACTCCCCACCA	CATTAGTCCGCAAAAC*CCAATCACCTAAGGC	NA
indel/202307025-01	cluster40062876	50	51620	0.0968	16039 - 16039	15370 - 15370	15630	dup	15371	16039	669	ATCAAGAAGAAGGAGC*TACTCCCCACCACCA	CACCTAAGGCTAATTA*TTCATGCTTGTTAGA	TA
indel/202307025-01	cluster40342894	50	53432	0.0935	16057 - 16057	15398 - 15398	15640	dup	15399	16057	659	CCAGCACCCAAAGCTG*GTATTCTAATTAAAC	CATGCTTGTTAGACAT*AAATGCTACTCAATA	NA
indel/202307025-01	cluster254994	49	26456	0.1849	283 - 283	16105 - 16105	15822	dup	16106	283	477	AAACCCCCCACCCCCT*CCTCTTAATGCCAAA	GTTTGACTAAGTTATA*CCTCTTAGGGTTGGT	CCTCTTA
indel/202307025-01	cluster38812871	49	50502	0.0969	16034 - 16034	15244 - 15244	15509	dup	15245	16034	790	TCTTAATTCTTATACC*AATCTCAGGAATTAT	CCAATCACCTAAGGCT*AATTATTCATGCTTG	AAT
indel/202307025-01	cluster39092869	49	50740	0.0965	16032 - 16032	15272 - 15272	15539	dup	15273	16032	760	TATCGAAGACAAAATA*CTAAAATTATATCCA	ACCCAATCACCTAAGG*CTAATTATTCATGCT	CTAA
indel/202307025-01	cluster40012890	49	47256	0.1036	16053 - 16053	15365 - 15365	15611	dup	15366	16053	688	AAGACATCAAGAAGAA*GGAGCTACTCCCCAC	TATTCATGCTTGTTAG*ACATAAATGCTACTC	AGA
indel/202307025-01	cluster40252929	49	45788	0.1069	16092 - 16092	15389 - 15389	15596	dup	15390	16092	703	TCCCCACCACCAGCAC*CCAAAGCTGGTATTC	ATTTTAACTCTCCAAA*CCCCCCACCCCCTCC	CCAAA
indel/202307025-01	cluster40352880	49	55902	0.0876	16043 - 16043	15399 - 15399	15655	dup	15400	16043	644	CAGCACCCAAAGCTGG*TATTCTAATTAAACT	TAAGGCTAATTATTCA*TGCTTGTTAGACATA	TATTC
indel/202307025-01	cluster110994	48	28529	0.168	132 - 132	16105 - 16105	15973	dup	16106	132	326	AAACCCCCCACCCCCT*CCTCTTAATGCCAAA	TGCAAACCTCCATAGA*CCGGTGTAAAATCCC	CC
indel/202307025-01	cluster32612197	48	38451	0.1247	14659 - 14659	14515 - 14515	16155	dup	14516	14659	144	TACTGTTCGCAGTCAT*AGCCACAGCATTTAT	GCTTCTCAGTAGACAA*AGCCACCTTGACCCG	AGCCAC
indel/202307025-01	cluster40062873	48	52869	0.0907	16036 - 16036	15370 - 15370	15633	dup	15371	16036	666	ATCAAGAAGAAGGAGC*TACTCCCCACCACCA	AATCACCTAAGGCTAA*TTATTCATGCTTGTT	GCTA
indel/202307025-01	cluster40062907	48	45260	0.1059	16070 - 16070	15370 - 15370	15599	dup	15371	16070	700	ATCAAGAAGAAGGAGC*TACTCCCCACCACCA	CATAAATGCTACTCAA*TACCAAATTTTAACT	TAC
indel/202307025-01	cluster40032930	47	41354	0.1135	16093 - 16093	15367 - 15367	15573	dup	15368	16093	726	GACATCAAGAAGAAGG*AGCTACTCCCCACCA	TTTTAACTCTCCAAAC*CCCCCACCCCCTCCT	NA
indel/202307025-01	cluster40042885	47	48538	0.0967	16048 - 16048	15368 - 15368	15619	dup	15369	16048	680	ACATCAAGAAGAAGGA*GCTACTCCCCACCAC	CTAATTATTCATGCTT*GTTAGACATAAATGC	GCT
indel/202307025-01	cluster40232865	47	59072	0.0795	16028 - 16028	15387 - 15387	15658	dup	15388	16028	641	ACTCCCCACCACCAGC*ACCCAAAGCTGGTAT	CAAAACCCAATCACCT*AAGGCTAATTATTCA	CACC
indel/202307025-01	cluster40232875	47	56012	0.0838	16038 - 16038	15387 - 15387	15648	dup	15388	16038	651	ACTCCCCACCACCAGC*ACCCAAAGCTGGTAT	TCACCTAAGGCTAATT*ATTCATGCTTGTTAG	NA
indel/202307025-01	cluster40242875	47	56179	0.0836	16038 - 16038	15388 - 15388	15649	dup	15389	16038	650	CTCCCCACCACCAGCA*CCCAAAGCTGGTATT	TCACCTAAGGCTAATT*ATTCATGCTTGTTAG	NA
indel/202307025-01	cluster39182874	46	49356	0.0931	16037 - 16037	15281 - 15281	15543	dup	15282	16037	756	CAAAATACTAAAATTA*TATCCATGTCTTGAT	ATCACCTAAGGCTAAT*TATTCATGCTTGTTA	AATTAT
indel/202307025-01	cluster40022874	46	52486	0.0876	16037 - 16037	15366 - 15366	15628	dup	15367	16037	671	AGACATCAAGAAGAAG*GAGCTACTCCCCACC	ATCACCTAAGGCTAAT*TATTCATGCTTGTTA	AA
indel/202307025-01	cluster40392958	46	48778	0.0942	16121 - 16121	15403 - 15403	15581	dup	15404	16121	718	ACCCAAAGCTGGTATT*CTAATTAAACTACTT	CCTCTTAATGCCAAAC*CCCAAAAACACTAAG	NA
indel/202307025-01	cluster40652890	46	65055	0.0707	16053 - 16053	15429 - 15429	15675	dup	15430	16053	624	TACTTCTTGAGTACAT*AAATTTACATAGTAC	TATTCATGCTTGTTAG*ACATAAATGCTACTC	ACATAAAT
indel/202307025-01	cluster39572851	45	60343	0.0745	16014 - 16014	15321 - 15321	15606	dup	15322	16014	693	ATTACTCTGGTCTTGT*AAACCTGAAATGAAG	GAATCATTAGTCCGCA*AAACCCAATCACCTA	AAACC
indel/202307025-01	cluster40082932	45	41562	0.1082	16095 - 16095	15372 - 15372	15576	dup	15373	16095	723	CAAGAAGAAGGAGCTA*CTCCCCACCACCAGC	TTAACTCTCCAAACCC*CCCACCCCCTCCTCT	NA
indel/202307025-01	cluster40242860	45	60571	0.0742	16023 - 16023	15388 - 15388	15664	dup	15389	16023	635	CTCCCCACCACCAGCA*CCCAAAGCTGGTATT	GTCCGCAAAACCCAAT*CACCTAAGGCTAATT	ACCCAA
indel/202307025-01	cluster40242881	45	53540	0.084	16044 - 16044	15388 - 15388	15643	dup	15389	16044	656	CTCCCCACCACCAGCA*CCCAAAGCTGGTATT	AAGGCTAATTATTCAT*GCTTGTTAGACATAA	GC
indel/202307025-01	cluster40432870	45	63103	0.0713	16033 - 16033	15407 - 15407	15673	dup	15408	16033	626	AAAGCTGGTATTCTAA*TTAAACTACTTCTTG	CCCAATCACCTAAGGC*TAATTATTCATGCTT	CTAATTA
indel/202307025-01	cluster40442873	45	62328	0.0721	16036 - 16036	15408 - 15408	15671	dup	15409	16036	628	AAGCTGGTATTCTAAT*TAAACTACTTCTTGA	AATCACCTAAGGCTAA*TTATTCATGCTTGTT	CTAATTA
indel/202307025-01	cluster110991	44	28456	0.1544	132 - 132	16102 - 16102	15970	dup	16103	132	329	TCCAAACCCCCCACCC*CCTCCTCTTAATGCC	TGCAAACCTCCATAGA*CCGGTGTAAAATCCC	ACC
indel/202307025-01	cluster361010	44	22892	0.1918	58 - 58	16121 - 16121	16063	dup	16122	58	236	CCTCTTAATGCCAAAC*CCCAAAAACACTAAG	AGATGGATAATTGTAT*CCCATAAACACAAAG	CCCA
indel/202307025-01	cluster40082899	44	46758	0.094	16062 - 16062	15372 - 15372	15609	dup	15373	16062	690	CAAGAAGAAGGAGCTA*CTCCCCACCACCAGC	TTGTTAGACATAAATG*CTACTCAATACCAAA	GCTACTC
indel/202307025-01	cluster40132869	44	54948	0.08	16032 - 16032	15377 - 15377	15644	dup	15378	16032	655	AGAAGGAGCTACTCCC*CACCACCAGCACCCA	ACCCAATCACCTAAGG*CTAATTATTCATGCT	NA
indel/202307025-01	cluster40232956	44	44814	0.0981	16119 - 16119	15387 - 15387	15567	dup	15388	16119	732	ACTCCCCACCACCAGC*ACCCAAAGCTGGTAT	CTCCTCTTAATGCCAA*ACCCCAAAAACACTA	ACCC
indel/202307025-01	cluster40392867	44	62366	0.0705	16030 - 16030	15403 - 15403	15672	dup	15404	16030	627	ACCCAAAGCTGGTATT*CTAATTAAACTACTT	AAACCCAATCACCTAA*GGCTAATTATTCATG	CTAA
indel/202307025-01	cluster40482869	44	64262	0.0684	16032 - 16032	15412 - 15412	15679	dup	15413	16032	620	TGGTATTCTAATTAAA*CTACTTCTTGAGTAC	ACCCAATCACCTAAGG*CTAATTATTCATGCT	CTA
indel/202307025-01	cluster41652537	44	107948	0.0407	15636 - 15636	15530 - 15530	16193	dup	15531	15636	106	TGGTTCAGGTCATAAA*ATAATCATCAACATA	CATACACCATACAGTC*ATAAACTCTTCTCTT	GTCATAAA
indel/202307025-01	cluster42032561	44	97690	0.045	15660 - 15660	15569 - 15569	16208	dup	15570	15660	91	TATATACCATGAATAT*TATCTTAAACACATT	TTCTCTTCCATATGAC*TATCCCCTTCCCCAT	TATC
indel/202307025-01	cluster36063046	43	33139	0.1296	16211 - 16211	14959 - 14959	15047	dup	14960	16211	1252	ATATTAAACCCGAATG*ATATTTCCTATTTGC	TCCCAAAATATGACTT*ATATTTTAGTACTTG	ATATTT
indel/202307025-01	cluster39602930	43	39249	0.1094	16093 - 16093	15324 - 15324	15530	dup	15325	16093	769	ACTCTGGTCTTGTAAA*CCTGAAATGAAGATC	TTTTAACTCTCCAAAC*CCCCCACCCCCTCCT	AAACC
indel/202307025-01	cluster39772869	43	52701	0.0815	16032 - 16032	15341 - 15341	15608	dup	15342	16032	691	CTGAAATGAAGATCTT*CTCTTCTCAAGACAT	ACCCAATCACCTAAGG*CTAATTATTCATGCT	CT
indel/202307025-01	cluster40012885	43	48362	0.0888	16048 - 16048	15365 - 15365	15616	dup	15366	16048	683	AAGACATCAAGAAGAA*GGAGCTACTCCCCAC	CTAATTATTCATGCTT*GTTAGACATAAATGC	NA
indel/202307025-01	cluster40232858	43	61571	0.0698	16021 - 16021	15387 - 15387	15665	dup	15388	16021	634	ACTCCCCACCACCAGC*ACCCAAAGCTGGTAT	TAGTCCGCAAAACCCA*ATCACCTAAGGCTAA	ACCCAA
indel/202307025-01	cluster40392920	43	49889	0.0861	16083 - 16083	15403 - 15403	15619	dup	15404	16083	680	ACCCAAAGCTGGTATT*CTAATTAAACTACTT	CAATACCAAATTTTAA*CTCTCCAAACCCCCC	CT
indel/202307025-01	cluster40602884	43	65039	0.0661	16047 - 16047	15424 - 15424	15676	dup	15425	16047	623	TAAACTACTTCTTGAG*TACATAAATTTACAT	GCTAATTATTCATGCT*TGTTAGACATAAATG	NA
indel/202307025-01	cluster40662871	43	72210	0.0595	16034 - 16034	15430 - 15430	15695	dup	15431	16034	604	ACTTCTTGAGTACATA*AATTTACATAGTACA	CCAATCACCTAAGGCT*AATTATTCATGCTTG	AATT
indel/202307025-01	cluster2431019	42	26468	0.1584	272 - 272	16130 - 16130	15858	dup	16131	272	441	GCCAAACCCCAAAAAC*ACTAAGAACTTGAAA	AATAAACGAAAGTTTG*ACTAAGTTATACCTC	ACTAAG
indel/202307025-01	cluster36853048	42	33239	0.1262	16213 - 16213	15041 - 15041	15127	dup	15042	16213	1172	AATCTTATCTATCCTA*ATTTTAGCCCTAATA	CCAAAATATGACTTAT*ATTTTAGTACTTGTA	ATTTTAG
indel/202307025-01	cluster39732870	42	52306	0.0802	16033 - 16033	15337 - 15337	15603	dup	15338	16033	696	AAACCTGAAATGAAGA*TCTTCTCTTCTCAAG	CCCAATCACCTAAGGC*TAATTATTCATGCTT	NA
indel/202307025-01	cluster40242856	42	63493	0.0661	16019 - 16019	15388 - 15388	15668	dup	15389	16019	631	CTCCCCACCACCAGCA*CCCAAAGCTGGTATT	ATTAGTCCGCAAAACC*CAATCACCTAAGGCT	ACCCAA
indel/202307025-01	cluster40242882	42	53482	0.0785	16045 - 16045	15388 - 15388	15642	dup	15389	16045	657	CTCCCCACCACCAGCA*CCCAAAGCTGGTATT	AGGCTAATTATTCATG*CTTGTTAGACATAAA	GC
indel/202307025-01	cluster8651037	42	24672	0.1699	1120 - 1120	16148 - 16148	15028	dup	16149	1120	1271	TAAGAACTTGAAAGAC*ATATAATATTAACTA	CCCTAGCCCTACACAA*ATATAATTATACTAT	ATATAAT
indel/202307025-01	cluster311002	41	22208	0.1843	53 - 53	16113 - 16113	16060	dup	16114	53	239	CACCCCCTCCTCTTAA*TGCCAAACCCCAAAA	TGCTTAGATGGATAAT*TGTATCCCATAAACA	TAAT
indel/202307025-01	cluster39602922	41	39668	0.1033	16085 - 16085	15324 - 15324	15538	dup	15325	16085	761	ACTCTGGTCTTGTAAA*CCTGAAATGAAGATC	ATACCAAATTTTAACT*CTCCAAACCCCCCAC	AAC
indel/202307025-01	cluster40022875	41	51828	0.079	16038 - 16038	15366 - 15366	15627	dup	15367	16038	672	AGACATCAAGAAGAAG*GAGCTACTCCCCACC	TCACCTAAGGCTAATT*ATTCATGCTTGTTAG	NA
indel/202307025-01	cluster40082871	41	54044	0.0758	16034 - 16034	15372 - 15372	15637	dup	15373	16034	662	CAAGAAGAAGGAGCTA*CTCCCCACCACCAGC	CCAATCACCTAAGGCT*AATTATTCATGCTTG	GCTA
indel/202307025-01	cluster40092859	41	57569	0.0712	16022 - 16022	15373 - 15373	15650	dup	15374	16022	649	AAGAAGAAGGAGCTAC*TCCCCACCACCAGCA	AGTCCGCAAAACCCAA*TCACCTAAGGCTAAT	TC
indel/202307025-01	cluster40122854	41	62250	0.0658	16017 - 16017	15376 - 15376	15658	dup	15377	16017	641	AAGAAGGAGCTACTCC*CCACCACCAGCACCC	TCATTAGTCCGCAAAA*CCCAATCACCTAAGG	CCCA
indel/202307025-01	cluster40802871	41	76260	0.0537	16034 - 16034	15444 - 15444	15709	dup	15445	16034	590	TAAATTTACATAGTAC*AACAGTACATTTATG	CCAATCACCTAAGGCT*AATTATTCATGCTTG	TA
indel/202307025-01	cluster41642905	41	80596	0.0508	16068 - 16068	15529 - 15529	15760	dup	15530	16068	539	ATGGTTCAGGTCATAA*AATAATCATCAACAT	GACATAAATGCTACTC*AATACCAAATTTTAA	AATA
indel/202307025-01	cluster961005	41	28916	0.1416	118 - 118	16116 - 16116	15998	dup	16117	118	301	CCCCTCCTCTTAATGC*CAAACCCCAAAAACA	GGTAAAATTACACATG*CAAACCTCCATAGAC	CAAACC
indel/202307025-01	cluster192984	40	26986	0.148	217 - 217	16095 - 16095	15878	dup	16096	217	421	TTAACTCTCCAAACCC*CCCACCCCCTCCTCT	AAGACACCTTGCCTAG*CCACACCCCCACGGG	CC
indel/202307025-01	cluster3571042	40	26005	0.1536	402 - 402	16153 - 16153	15751	dup	16154	402	548	ACTTGAAAGACATATA*ATATTAACTATCAAA	AATTAAAATCCAACTT*ATATGTGAAAATTCA	ATAT
indel/202307025-01	cluster39582918	40	39938	0.1001	16081 - 16081	15322 - 15322	15540	dup	15323	16081	759	TTACTCTGGTCTTGTA*AACCTGAAATGAAGA	CTCAATACCAAATTTT*AACTCTCCAAACCCC	TAA
indel/202307025-01	cluster39902875	40	50866	0.0786	16038 - 16038	15354 - 15354	15615	dup	15355	16038	684	CTTCTCTTCTCAAGAC*ATCAAGAAGAAGGAG	TCACCTAAGGCTAATT*ATTCATGCTTGTTAG	AT
indel/202307025-01	cluster40082863	40	55746	0.0717	16026 - 16026	15372 - 15372	15645	dup	15373	16026	654	CAAGAAGAAGGAGCTA*CTCCCCACCACCAGC	CGCAAAACCCAATCAC*CTAAGGCTAATTATT	CTA
indel/202307025-01	cluster40232888	40	51991	0.0769	16051 - 16051	15387 - 15387	15635	dup	15388	16051	664	ACTCCCCACCACCAGC*ACCCAAAGCTGGTAT	ATTATTCATGCTTGTT*AGACATAAATGCTAC	AG
indel/202307025-01	cluster40292870	40	59543	0.0671	16033 - 16033	15393 - 15393	15659	dup	15394	16033	640	CACCACCAGCACCCAA*AGCTGGTATTCTAAT	CCCAATCACCTAAGGC*TAATTATTCATGCTT	NA
indel/202307025-01	cluster40352884	40	55154	0.0725	16047 - 16047	15399 - 15399	15651	dup	15400	16047	648	CAGCACCCAAAGCTGG*TATTCTAATTAAACT	GCTAATTATTCATGCT*TGTTAGACATAAATG	TG
indel/202307025-01	cluster40392863	40	63292	0.0632	16026 - 16026	15403 - 15403	15676	dup	15404	16026	623	ACCCAAAGCTGGTATT*CTAATTAAACTACTT	CGCAAAACCCAATCAC*CTAAGGCTAATTATT	CTAA
indel/202307025-01	cluster40602900	40	62787	0.0637	16063 - 16063	15424 - 15424	15660	dup	15425	16063	639	TAAACTACTTCTTGAG*TACATAAATTTACAT	TGTTAGACATAAATGC*TACTCAATACCAAAT	TAC
indel/202307025-01	cluster38972889	39	44462	0.0876	16052 - 16052	15260 - 15260	15507	dup	15261	16052	792	AATCTCAGGAATTATC*GAAGACAAAATACTA	TTATTCATGCTTGTTA*GACATAAATGCTACT	GA
indel/202307025-01	cluster40352892	39	53759	0.0725	16055 - 16055	15399 - 15399	15643	dup	15400	16055	656	CAGCACCCAAAGCTGG*TATTCTAATTAAACT	TTCATGCTTGTTAGAC*ATAAATGCTACTCAA	NA
indel/202307025-01	cluster40362840	39	73144	0.0533	16003 - 16003	15400 - 15400	15696	dup	15401	16003	603	AGCACCCAAAGCTGGT*ATTCTAATTAAACTA	CCTACGGTGAAGAATC*ATTAGTCCGCAAAAC	ATT
indel/202307025-01	cluster40362869	39	60854	0.064	16032 - 16032	15400 - 15400	15667	dup	15401	16032	632	AGCACCCAAAGCTGGT*ATTCTAATTAAACTA	ACCCAATCACCTAAGG*CTAATTATTCATGCT	GG
indel/202307025-01	cluster132687	38	45692	0.0831	154 - 154	15402 - 15402	15248	dup	15403	154	1051	CACCCAAAGCTGGTAT*TCTAATTAAACTACT	TAAAATCCCTTAAACA*TTTACTTAAAATTTA	ATT
indel/202307025-01	cluster39572954	38	38546	0.0985	16117 - 16117	15321 - 15321	15503	dup	15322	16117	796	ATTACTCTGGTCTTGT*AAACCTGAAATGAAG	CCCTCCTCTTAATGCC*AAACCCCAAAAACAC	AAACC
indel/202307025-01	cluster40012951	38	40784	0.0931	16114 - 16114	15365 - 15365	15550	dup	15366	16114	749	AAGACATCAAGAAGAA*GGAGCTACTCCCCAC	ACCCCCTCCTCTTAAT*GCCAAACCCCAAAAA	AA
indel/202307025-01	cluster40022930	38	41228	0.0921	16093 - 16093	15366 - 15366	15572	dup	15367	16093	727	AGACATCAAGAAGAAG*GAGCTACTCCCCACC	TTTTAACTCTCCAAAC*CCCCCACCCCCTCCT	AA
indel/202307025-01	cluster40023098	38	31316	0.1212	16263 - 16263	15366 - 15366	15402	dup	15367	16263	897	AGACATCAAGAAGAAG*GAGCTACTCCCCACC	TTCCGTGAACCAAAAC*TCTAATCATACTCTA	AA
indel/202307025-01	cluster40032879	38	49666	0.0765	16042 - 16042	15367 - 15367	15624	dup	15368	16042	675	GACATCAAGAAGAAGG*AGCTACTCCCCACCA	CTAAGGCTAATTATTC*ATGCTTGTTAGACAT	NA
indel/202307025-01	cluster40032923	38	41536	0.0914	16086 - 16086	15367 - 15367	15580	dup	15368	16086	719	GACATCAAGAAGAAGG*AGCTACTCCCCACCA	TACCAAATTTTAACTC*TCCAAACCCCCCACC	NA
indel/202307025-01	cluster40092886	38	48564	0.0782	16049 - 16049	15373 - 15373	15623	dup	15374	16049	676	AAGAAGAAGGAGCTAC*TCCCCACCACCAGCA	TAATTATTCATGCTTG*TTAGACATAAATGCT	NA
indel/202307025-01	cluster40102892	38	47846	0.0794	16055 - 16055	15374 - 15374	15618	dup	15375	16055	681	AGAAGAAGGAGCTACT*CCCCACCACCAGCAC	TTCATGCTTGTTAGAC*ATAAATGCTACTCAA	AC
indel/202307025-01	cluster40322874	38	58709	0.0647	16037 - 16037	15396 - 15396	15658	dup	15397	16037	641	CACCAGCACCCAAAGC*TGGTATTCTAATTAA	ATCACCTAAGGCTAAT*TATTCATGCTTGTTA	NA
indel/202307025-01	cluster40362895	38	53621	0.0708	16058 - 16058	15400 - 15400	15641	dup	15401	16058	658	AGCACCCAAAGCTGGT*ATTCTAATTAAACTA	ATGCTTGTTAGACATA*AATGCTACTCAATAC	TA
indel/202307025-01	cluster6881038	38	25226	0.1504	796 - 796	16149 - 16149	15353	dup	16150	796	946	AAGAACTTGAAAGACA*TATAATATTAACTAT	ATGGGCTACATTTTCT*TATAAAAGAACATTA	TATAA
indel/202307025-01	cluster1961008	37	26386	0.14	221 - 221	16119 - 16119	15898	dup	16120	221	401	CTCCTCTTAATGCCAA*ACCCCAAAAACACTA	CACCTTGCCTAGCCAC*ACCCCCACGGGACTC	ACCCC
indel/202307025-01	cluster197991	37	26470	0.1396	222 - 222	16102 - 16102	15880	dup	16103	222	419	TCCAAACCCCCCACCC*CCTCCTCTTAATGCC	ACCTTGCCTAGCCACA*CCCCCACGGGACTCA	CACCCCC
indel/202307025-01	cluster35993	37	22674	0.1629	57 - 57	16104 - 16104	16047	dup	16105	57	252	CAAACCCCCCACCCCC*TCCTCTTAATGCCAA	TAGATGGATAATTGTA*TCCCATAAACACAAA	TCC
indel/202307025-01	cluster40032875	37	51954	0.0712	16038 - 16038	15367 - 15367	15628	dup	15368	16038	671	GACATCAAGAAGAAGG*AGCTACTCCCCACCA	TCACCTAAGGCTAATT*ATTCATGCTTGTTAG	NA
indel/202307025-01	cluster40032881	37	49316	0.075	16044 - 16044	15367 - 15367	15622	dup	15368	16044	677	GACATCAAGAAGAAGG*AGCTACTCCCCACCA	AAGGCTAATTATTCAT*GCTTGTTAGACATAA	NA
indel/202307025-01	cluster40062889	37	47864	0.0772	16052 - 16052	15370 - 15370	15617	dup	15371	16052	682	ATCAAGAAGAAGGAGC*TACTCCCCACCACCA	TTATTCATGCTTGTTA*GACATAAATGCTACT	AG
indel/202307025-01	cluster40202866	37	57997	0.0638	16029 - 16029	15384 - 15384	15654	dup	15385	16029	645	GCTACTCCCCACCACC*AGCACCCAAAGCTGG	AAAACCCAATCACCTA*AGGCTAATTATTCAT	AG
indel/202307025-01	cluster40232927	37	45514	0.0812	16090 - 16090	15387 - 15387	15596	dup	15388	16090	703	ACTCCCCACCACCAGC*ACCCAAAGCTGGTAT	AAATTTTAACTCTCCA*AACCCCCCACCCCCT	CA
indel/202307025-01	cluster40352865	37	61534	0.0601	16028 - 16028	15399 - 15399	15670	dup	15400	16028	629	CAGCACCCAAAGCTGG*TATTCTAATTAAACT	CAAAACCCAATCACCT*AAGGCTAATTATTCA	TA
indel/202307025-01	cluster40592890	37	63716	0.058	16053 - 16053	15423 - 15423	15669	dup	15424	16053	630	TTAAACTACTTCTTGA*GTACATAAATTTACA	TATTCATGCTTGTTAG*ACATAAATGCTACTC	GA
indel/202307025-01	cluster40602887	37	64490	0.0573	16050 - 16050	15424 - 15424	15673	dup	15425	16050	626	TAAACTACTTCTTGAG*TACATAAATTTACAT	AATTATTCATGCTTGT*TAGACATAAATGCTA	GT
indel/202307025-01	cluster39952870	36	53244	0.0676	16033 - 16033	15359 - 15359	15625	dup	15360	16033	674	CTTCTCAAGACATCAA*GAAGAAGGAGCTACT	CCCAATCACCTAAGGC*TAATTATTCATGCTT	NA
indel/202307025-01	cluster40022872	36	53420	0.0673	16035 - 16035	15366 - 15366	15630	dup	15367	16035	669	AGACATCAAGAAGAAG*GAGCTACTCCCCACC	CAATCACCTAAGGCTA*ATTATTCATGCTTGT	AA
indel/202307025-01	cluster40032954	36	40943	0.0878	16117 - 16117	15367 - 15367	15549	dup	15368	16117	750	GACATCAAGAAGAAGG*AGCTACTCCCCACCA	CCCTCCTCTTAATGCC*AAACCCCAAAAACAC	NA
indel/202307025-01	cluster40072853	36	62492	0.0576	16016 - 16016	15371 - 15371	15654	dup	15372	16016	645	TCAAGAAGAAGGAGCT*ACTCCCCACCACCAG	ATCATTAGTCCGCAAA*ACCCAATCACCTAAG	AC
indel/202307025-01	cluster40092890	36	47880	0.0751	16053 - 16053	15373 - 15373	15619	dup	15374	16053	680	AAGAAGAAGGAGCTAC*TCCCCACCACCAGCA	TATTCATGCTTGTTAG*ACATAAATGCTACTC	TA
indel/202307025-01	cluster40152932	36	42360	0.0849	16095 - 16095	15379 - 15379	15583	dup	15380	16095	716	AAGGAGCTACTCCCCA*CCACCAGCACCCAAA	TTAACTCTCCAAACCC*CCCACCCCCTCCTCT	CCCCACC
indel/202307025-01	cluster40212821	36	74480	0.0483	15984 - 15984	15385 - 15385	15700	dup	15386	15984	599	CTACTCCCCACCACCA*GCACCCAAAGCTGGT	AGCACACAGTCTAGAC*GCACCTACGGTGAAG	GCACC
indel/202307025-01	cluster40302881	36	55090	0.0653	16044 - 16044	15394 - 15394	15649	dup	15395	16044	650	ACCACCAGCACCCAAA*GCTGGTATTCTAATT	AAGGCTAATTATTCAT*GCTTGTTAGACATAA	GCT
indel/202307025-01	cluster40382859	36	64288	0.056	16022 - 16022	15402 - 15402	15679	dup	15403	16022	620	CACCCAAAGCTGGTAT*TCTAATTAAACTACT	AGTCCGCAAAACCCAA*TCACCTAAGGCTAAT	AT
indel/202307025-01	cluster40472890	36	57646	0.0624	16053 - 16053	15411 - 15411	15657	dup	15412	16053	642	CTGGTATTCTAATTAA*ACTACTTCTTGAGTA	TATTCATGCTTGTTAG*ACATAAATGCTACTC	TTA
indel/202307025-01	cluster427672	36	41442	0.0868	480 - 480	15387 - 15387	14907	dup	15388	480	1392	ACTCCCCACCACCAGC*ACCCAAAGCTGGTAT	ATACACGACAGCTAAG*ACCCAAACTGGGATT	ACCCAAA
indel/202307025-01	cluster45803059	36	24110	0.1491	16224 - 16224	16119 - 16119	16194	dup	16120	16224	105	CTCCTCTTAATGCCAA*ACCCCAAAAACACTA	CTTATATTTTAGTACT*TGTAAAAATTTTACA	AC
indel/202307025-01	cluster1481809	35	108768	0.0322	15467 - 15467	15579 - 15579	112	dup	15580	15467	16187	GAATATTATCTTAAAC*ACATTAAACTAATGT	CATTTATGTATATCGT*ACATTAAACTATTTT	ACATTAAACTA
indel/202307025-01	cluster17181111	35	17744	0.1969	686 - 686	608 - 608	16221	dup	609	686	78	TGGCGGTACTTTATAT*CCATCTAGAGGAGCC	TTCAGCCTATATACCG*CCATCTTCAGCAAAC	CCATCT
indel/202307025-01	cluster39052871	35	50482	0.0693	16034 - 16034	15268 - 15268	15533	dup	15269	16034	766	GAATTATCGAAGACAA*AATACTAAAATTATA	CCAATCACCTAAGGCT*AATTATTCATGCTTG	AAT
indel/202307025-01	cluster39712871	35	51805	0.0675	16034 - 16034	15335 - 15335	15600	dup	15336	16034	699	GTAAACCTGAAATGAA*GATCTTCTCTTCTCA	CCAATCACCTAAGGCT*AATTATTCATGCTTG	AA
indel/202307025-01	cluster40082958	35	41232	0.0848	16121 - 16121	15372 - 15372	15550	dup	15373	16121	749	CAAGAAGAAGGAGCTA*CTCCCCACCACCAGC	CCTCTTAATGCCAAAC*CCCAAAAACACTAAG	AC
indel/202307025-01	cluster40152922	35	42876	0.0816	16085 - 16085	15379 - 15379	15593	dup	15380	16085	706	AAGGAGCTACTCCCCA*CCACCAGCACCCAAA	ATACCAAATTTTAACT*CTCCAAACCCCCCAC	AC
indel/202307025-01	cluster40342871	35	60208	0.0581	16034 - 16034	15398 - 15398	15663	dup	15399	16034	636	CCAGCACCCAAAGCTG*GTATTCTAATTAAAC	CCAATCACCTAAGGCT*AATTATTCATGCTTG	GCT
indel/202307025-01	cluster40352932	35	47776	0.0732	16095 - 16095	15399 - 15399	15603	dup	15400	16095	696	CAGCACCCAAAGCTGG*TATTCTAATTAAACT	TTAACTCTCCAAACCC*CCCACCCCCTCCTCT	NA
indel/202307025-01	cluster40432886	35	57260	0.0611	16049 - 16049	15407 - 15407	15657	dup	15408	16049	642	AAAGCTGGTATTCTAA*TTAAACTACTTCTTG	TAATTATTCATGCTTG*TTAGACATAAATGCT	TTA
indel/202307025-01	cluster45853064	35	23486	0.1488	16229 - 16229	16124 - 16124	16194	dup	16125	16229	105	CTTAATGCCAAACCCC*AAAAACACTAAGAAC	ATTTTAGTACTTGTAA*AAATTTTACAAAATC	AAAAA
indel/202307025-01	cluster122982	34	28721	0.1182	144 - 144	16093 - 16093	15949	dup	16094	144	350	TTTTAACTCTCCAAAC*CCCCCACCCCCTCCT	TAGACCGGTGTAAAAT*CCCTTAAACATTTAC	AAA
indel/202307025-01	cluster32132176	34	37549	0.0905	14549 - 14549	14438 - 14438	16188	dup	14439	14549	111	CTTATTCCTTCATGTC*GGACGAGGCTTATAT	CTACGTCCTTCCATGA*GGACAAATATCATTC	GGAC
indel/202307025-01	cluster37362854	34	57572	0.059	16017 - 16017	15097 - 15097	15379	dup	15098	16017	920	GAAGCCTAATATTCCG*CCCAATCACACAAAT	TCATTAGTCCGCAAAA*CCCAATCACCTAAGG	CCCAATCAC
indel/202307025-01	cluster38122890	34	44003	0.0772	16053 - 16053	15175 - 15175	15421	dup	15176	16053	878	GGGGCCAACCAGTAGA*ACACCCATTTATTAT	TATTCATGCTTGTTAG*ACATAAATGCTACTC	TAGA
indel/202307025-01	cluster39022849	34	60438	0.0562	16012 - 16012	15265 - 15265	15552	dup	15266	16012	747	CAGGAATTATCGAAGA*CAAAATACTAAAATT	AAGAATCATTAGTCCG*CAAAACCCAATCACC	CAAAA
indel/202307025-01	cluster40032877	34	50760	0.0669	16040 - 16040	15367 - 15367	15626	dup	15368	16040	673	GACATCAAGAAGAAGG*AGCTACTCCCCACCA	ACCTAAGGCTAATTAT*TCATGCTTGTTAGAC	NA
indel/202307025-01	cluster40092871	34	54243	0.0626	16034 - 16034	15373 - 15373	15638	dup	15374	16034	661	AAGAAGAAGGAGCTAC*TCCCCACCACCAGCA	CCAATCACCTAAGGCT*AATTATTCATGCTTG	GCTA
indel/202307025-01	cluster40192854	34	64028	0.0531	16017 - 16017	15383 - 15383	15665	dup	15384	16017	634	AGCTACTCCCCACCAC*CAGCACCCAAAGCTG	TCATTAGTCCGCAAAA*CCCAATCACCTAAGG	ACC
indel/202307025-01	cluster40232901	34	50324	0.0675	16064 - 16064	15387 - 15387	15622	dup	15388	16064	677	ACTCCCCACCACCAGC*ACCCAAAGCTGGTAT	GTTAGACATAAATGCT*ACTCAATACCAAATT	GC
indel/202307025-01	cluster40242849	34	68040	0.0499	16012 - 16012	15388 - 15388	15675	dup	15389	16012	624	CTCCCCACCACCAGCA*CCCAAAGCTGGTATT	AAGAATCATTAGTCCG*CAAAACCCAATCACC	GCA
indel/202307025-01	cluster40242868	34	58540	0.058	16031 - 16031	15388 - 15388	15656	dup	15389	16031	643	CTCCCCACCACCAGCA*CCCAAAGCTGGTATT	AACCCAATCACCTAAG*GCTAATTATTCATGC	GC
indel/202307025-01	cluster40242952	34	45046	0.0754	16115 - 16115	15388 - 15388	15572	dup	15389	16115	727	CTCCCCACCACCAGCA*CCCAAAGCTGGTATT	CCCCCTCCTCTTAATG*CCAAACCCCAAAAAC	GC
indel/202307025-01	cluster40252922	34	46121	0.0737	16085 - 16085	15389 - 15389	15603	dup	15390	16085	696	TCCCCACCACCAGCAC*CCAAAGCTGGTATTC	ATACCAAATTTTAACT*CTCCAAACCCCCCAC	AC
indel/202307025-01	cluster40322873	34	58835	0.0578	16036 - 16036	15396 - 15396	15659	dup	15397	16036	640	CACCAGCACCCAAAGC*TGGTATTCTAATTAA	AATCACCTAAGGCTAA*TTATTCATGCTTGTT	NA
indel/202307025-01	cluster40612892	34	64418	0.0528	16055 - 16055	15425 - 15425	15669	dup	15426	16055	630	AAACTACTTCTTGAGT*ACATAAATTTACATA	TTCATGCTTGTTAGAC*ATAAATGCTACTCAA	ACATAAAT
indel/202307025-01	cluster411015	34	23422	0.145	63 - 63	16126 - 16126	16063	dup	16127	63	236	TAATGCCAAACCCCAA*AAACACTAAGAACTT	GATAATTGTATCCCAT*AAACACAAAGGTTTG	AAACAC
indel/202307025-01	cluster41172563	34	110546	0.0307	15662 - 15662	15481 - 15481	16118	dup	15482	15662	181	GTACATTAAACTATTT*TCCCCAAGCATATAA	CTCTTCCATATGACTA*TCCCCTTCCCCATTT	TCCCC
indel/202307025-01	cluster41672890	34	82380	0.0413	16053 - 16053	15532 - 15532	15778	dup	15533	16053	521	GTTCAGGTCATAAAAT*AATCATCAACATAAA	TATTCATGCTTGTTAG*ACATAAATGCTACTC	TA
indel/202307025-01	cluster6471013	34	25520	0.1331	739 - 739	16124 - 16124	15385	dup	16125	739	914	CTTAATGCCAAACCCC*AAAAACACTAAGAAC	CAAAAGAATCAAACAT*AAAAACGTTAGGTCA	AAAAAC
indel/202307025-01	cluster1381038	33	27652	0.1192	160 - 160	16149 - 16149	15989	dup	16150	160	310	AAGAACTTGAAAGACA*TATAATATTAACTAT	CCCTTAAACATTTACT*TAAAATTTAAGGAGA	AC
indel/202307025-01	cluster39912884	33	47484	0.0694	16047 - 16047	15355 - 15355	15607	dup	15356	16047	692	TTCTCTTCTCAAGACA*TCAAGAAGAAGGAGC	GCTAATTATTCATGCT*TGTTAGACATAAATG	NA
indel/202307025-01	cluster39922869	33	53290	0.0619	16032 - 16032	15356 - 15356	15623	dup	15357	16032	676	TCTCTTCTCAAGACAT*CAAGAAGAAGGAGCT	ACCCAATCACCTAAGG*CTAATTATTCATGCT	NA
indel/202307025-01	cluster39942894	33	46141	0.0715	16057 - 16057	15358 - 15358	15600	dup	15359	16057	699	TCTTCTCAAGACATCA*AGAAGAAGGAGCTAC	CATGCTTGTTAGACAT*AAATGCTACTCAATA	CA
indel/202307025-01	cluster39952868	33	53656	0.0615	16031 - 16031	15359 - 15359	15627	dup	15360	16031	672	CTTCTCAAGACATCAA*GAAGAAGGAGCTACT	AACCCAATCACCTAAG*GCTAATTATTCATGC	AAG
indel/202307025-01	cluster39962892	33	46510	0.0709	16055 - 16055	15360 - 15360	15604	dup	15361	16055	695	TTCTCAAGACATCAAG*AAGAAGGAGCTACTC	TTCATGCTTGTTAGAC*ATAAATGCTACTCAA	AGA
indel/202307025-01	cluster40002894	33	46784	0.0705	16057 - 16057	15364 - 15364	15606	dup	15365	16057	693	CAAGACATCAAGAAGA*AGGAGCTACTCCCCA	CATGCTTGTTAGACAT*AAATGCTACTCAATA	AA
indel/202307025-01	cluster40062842	33	65439	0.0504	16005 - 16005	15370 - 15370	15664	dup	15371	16005	635	ATCAAGAAGAAGGAGC*TACTCCCCACCACCA	TACGGTGAAGAATCAT*TAGTCCGCAAAACCC	TA
indel/202307025-01	cluster40062880	33	49513	0.0666	16043 - 16043	15370 - 15370	15626	dup	15371	16043	673	ATCAAGAAGAAGGAGC*TACTCCCCACCACCA	TAAGGCTAATTATTCA*TGCTTGTTAGACATA	NA
indel/202307025-01	cluster40082922	33	42078	0.0784	16085 - 16085	15372 - 15372	15586	dup	15373	16085	713	CAAGAAGAAGGAGCTA*CTCCCCACCACCAGC	ATACCAAATTTTAACT*CTCCAAACCCCCCAC	ACTC
indel/202307025-01	cluster40242899	33	50678	0.0651	16062 - 16062	15388 - 15388	15625	dup	15389	16062	674	CTCCCCACCACCAGCA*CCCAAAGCTGGTATT	TTGTTAGACATAAATG*CTACTCAATACCAAA	GC
indel/202307025-01	cluster40242925	33	45709	0.0721	16088 - 16088	15388 - 15388	15599	dup	15389	16088	700	CTCCCCACCACCAGCA*CCCAAAGCTGGTATT	CCAAATTTTAACTCTC*CAAACCCCCCACCCC	CA
indel/202307025-01	cluster40252871	33	58086	0.0568	16034 - 16034	15389 - 15389	15654	dup	15390	16034	645	TCCCCACCACCAGCAC*CCAAAGCTGGTATTC	CCAATCACCTAAGGCT*AATTATTCATGCTTG	NA
indel/202307025-01	cluster40402874	33	61316	0.0538	16037 - 16037	15404 - 15404	15666	dup	15405	16037	633	CCCAAAGCTGGTATTC*TAATTAAACTACTTC	ATCACCTAAGGCTAAT*TATTCATGCTTGTTA	CTAATTA
indel/202307025-01	cluster39892932	32	40184	0.0796	16095 - 16095	15353 - 15353	15557	dup	15354	16095	742	TCTTCTCTTCTCAAGA*CATCAAGAAGAAGGA	TTAACTCTCCAAACCC*CCCACCCCCTCCTCT	NA
indel/202307025-01	cluster40032955	32	40946	0.0781	16118 - 16118	15367 - 15367	15548	dup	15368	16118	751	GACATCAAGAAGAAGG*AGCTACTCCCCACCA	CCTCCTCTTAATGCCA*AACCCCAAAAACACT	NA
indel/202307025-01	cluster40052870	32	53868	0.0594	16033 - 16033	15369 - 15369	15635	dup	15370	16033	664	CATCAAGAAGAAGGAG*CTACTCCCCACCACC	CCCAATCACCTAAGGC*TAATTATTCATGCTT	GCTA
indel/202307025-01	cluster40062886	32	48191	0.0664	16049 - 16049	15370 - 15370	15620	dup	15371	16049	679	ATCAAGAAGAAGGAGC*TACTCCCCACCACCA	TAATTATTCATGCTTG*TTAGACATAAATGCT	NA
indel/202307025-01	cluster40142872	32	54406	0.0588	16035 - 16035	15378 - 15378	15642	dup	15379	16035	657	GAAGGAGCTACTCCCC*ACCACCAGCACCCAA	CAATCACCTAAGGCTA*ATTATTCATGCTTGT	NA
indel/202307025-01	cluster40142901	32	47124	0.0679	16064 - 16064	15378 - 15378	15613	dup	15379	16064	686	GAAGGAGCTACTCCCC*ACCACCAGCACCCAA	GTTAGACATAAATGCT*ACTCAATACCAAATT	AC
indel/202307025-01	cluster40242885	32	52706	0.0607	16048 - 16048	15388 - 15388	15639	dup	15389	16048	660	CTCCCCACCACCAGCA*CCCAAAGCTGGTATT	CTAATTATTCATGCTT*GTTAGACATAAATGC	NA
indel/202307025-01	cluster40382845	32	71983	0.0444	16008 - 16008	15402 - 15402	15693	dup	15403	16008	606	CACCCAAAGCTGGTAT*TCTAATTAAACTACT	GGTGAAGAATCATTAG*TCCGCAAAACCCAAT	TA
indel/202307025-01	cluster40392952	32	48672	0.0657	16115 - 16115	15403 - 15403	15587	dup	15404	16115	712	ACCCAAAGCTGGTATT*CTAATTAAACTACTT	CCCCCTCCTCTTAATG*CCAAACCCCAAAAAC	AT
indel/202307025-01	cluster24701820	31	19051	0.1625	10684 - 10684	10591 - 10591	16206	dup	10592	10684	93	GGAACCAAACTGAACG*CCTAAACGCAGGGAT	AAAACCATGTAGGAAC*CCTAAACCTCATAAT	CCTAAAC
indel/202307025-01	cluster40032931	31	41305	0.075	16094 - 16094	15367 - 15367	15572	dup	15368	16094	727	GACATCAAGAAGAAGG*AGCTACTCCCCACCA	TTTAACTCTCCAAACC*CCCCACCCCCTCCTC	NA
indel/202307025-01	cluster40042923	31	41591	0.0745	16086 - 16086	15368 - 15368	15581	dup	15369	16086	718	ACATCAAGAAGAAGGA*GCTACTCCCCACCAC	TACCAAATTTTAACTC*TCCAAACCCCCCACC	NA
indel/202307025-01	cluster40232868	31	58373	0.0531	16031 - 16031	15387 - 15387	15655	dup	15388	16031	644	ACTCCCCACCACCAGC*ACCCAAAGCTGGTAT	AACCCAATCACCTAAG*GCTAATTATTCATGC	AG
indel/202307025-01	cluster40242878	31	54776	0.0566	16041 - 16041	15388 - 15388	15646	dup	15389	16041	653	CTCCCCACCACCAGCA*CCCAAAGCTGGTATT	CCTAAGGCTAATTATT*CATGCTTGTTAGACA	CA
indel/202307025-01	cluster40282875	31	57458	0.0539	16038 - 16038	15392 - 15392	15653	dup	15393	16038	646	CCACCACCAGCACCCA*AAGCTGGTATTCTAA	TCACCTAAGGCTAATT*ATTCATGCTTGTTAG	NA
indel/202307025-01	cluster40352887	31	54604	0.0567	16050 - 16050	15399 - 15399	15648	dup	15400	16050	651	CAGCACCCAAAGCTGG*TATTCTAATTAAACT	AATTATTCATGCTTGT*TAGACATAAATGCTA	TG
indel/202307025-01	cluster40442892	31	56830	0.0545	16055 - 16055	15408 - 15408	15652	dup	15409	16055	647	AAGCTGGTATTCTAAT*TAAACTACTTCTTGA	TTCATGCTTGTTAGAC*ATAAATGCTACTCAA	AT
indel/202307025-01	cluster40582888	31	64152	0.0483	16051 - 16051	15422 - 15422	15670	dup	15423	16051	629	ATTAAACTACTTCTTG*AGTACATAAATTTAC	ATTATTCATGCTTGTT*AGACATAAATGCTAC	TT
indel/202307025-01	cluster40692893	31	65900	0.047	16056 - 16056	15433 - 15433	15676	dup	15434	16056	623	TCTTGAGTACATAAAT*TTACATAGTACAACA	TCATGCTTGTTAGACA*TAAATGCTACTCAAT	ACATAAAT
indel/202307025-01	cluster41932890	31	80963	0.0383	16053 - 16053	15558 - 15558	15804	dup	15559	16053	495	ATAAATCAATATATAT*ACCATGAATATTATC	TATTCATGCTTGTTAG*ACATAAATGCTACTC	TA
indel/202307025-01	cluster1271015	30	28176	0.1064	149 - 149	16126 - 16126	15977	dup	16127	149	322	TAATGCCAAACCCCAA*AAACACTAAGAACTT	CGGTGTAAAATCCCTT*AAACATTTACTTAAA	AAACA
indel/202307025-01	cluster131715	30	57147	0.0525	153 - 153	15431 - 15431	15278	dup	15432	153	1021	CTTCTTGAGTACATAA*ATTTACATAGTACAA	GTAAAATCCCTTAAAC*ATTTACTTAAAATTT	ATTTAC
indel/202307025-01	cluster16999	30	20216	0.1482	37 - 37	16110 - 16110	16073	dup	16111	37	226	CCCCACCCCCTCCTCT*TAATGCCAAACCCCA	AGCAAAGCACTGAAAA*TGCTTAGATGGATAA	NA
indel/202307025-01	cluster38992888	30	44455	0.0674	16051 - 16051	15262 - 15262	15510	dup	15263	16051	789	TCTCAGGAATTATCGA*AGACAAAATACTAAA	ATTATTCATGCTTGTT*AGACATAAATGCTAC	AGACA
indel/202307025-01	cluster39732884	30	47038	0.0637	16047 - 16047	15337 - 15337	15589	dup	15338	16047	710	AAACCTGAAATGAAGA*TCTTCTCTTCTCAAG	GCTAATTATTCATGCT*TGTTAGACATAAATG	NA
indel/202307025-01	cluster39772890	30	46001	0.0652	16053 - 16053	15341 - 15341	15587	dup	15342	16053	712	CTGAAATGAAGATCTT*CTCTTCTCAAGACAT	TATTCATGCTTGTTAG*ACATAAATGCTACTC	NA
indel/202307025-01	cluster39772892	30	45864	0.0654	16055 - 16055	15341 - 15341	15585	dup	15342	16055	714	CTGAAATGAAGATCTT*CTCTTCTCAAGACAT	TTCATGCTTGTTAGAC*ATAAATGCTACTCAA	NA
indel/202307025-01	cluster39852980	30	39680	0.0755	16143 - 16143	15349 - 15349	15505	dup	15350	16143	794	AAGATCTTCTCTTCTC*AAGACATCAAGAAGA	AACACTAAGAACTTGA*AAGACATATAATATT	AAGACAT
indel/202307025-01	cluster40032861	30	55775	0.0538	16024 - 16024	15367 - 15367	15642	dup	15368	16024	657	GACATCAAGAAGAAGG*AGCTACTCCCCACCA	TCCGCAAAACCCAATC*ACCTAAGGCTAATTA	NA
indel/202307025-01	cluster40032959	30	40825	0.0734	16122 - 16122	15367 - 15367	15544	dup	15368	16122	755	GACATCAAGAAGAAGG*AGCTACTCCCCACCA	CTCTTAATGCCAAACC*CCAAAAACACTAAGA	NA
indel/202307025-01	cluster40043098	30	31498	0.0952	16263 - 16263	15368 - 15368	15404	dup	15369	16263	895	ACATCAAGAAGAAGGA*GCTACTCCCCACCAC	TTCCGTGAACCAAAAC*TCTAATCATACTCTA	NA
indel/202307025-01	cluster40092891	30	47778	0.0628	16054 - 16054	15373 - 15373	15618	dup	15374	16054	681	AAGAAGAAGGAGCTAC*TCCCCACCACCAGCA	ATTCATGCTTGTTAGA*CATAAATGCTACTCA	AC
indel/202307025-01	cluster40142919	30	42963	0.0698	16082 - 16082	15378 - 15378	15595	dup	15379	16082	704	GAAGGAGCTACTCCCC*ACCACCAGCACCCAA	TCAATACCAAATTTTA*ACTCTCCAAACCCCC	AC
indel/202307025-01	cluster40222920	30	45494	0.0659	16083 - 16083	15386 - 15386	15602	dup	15387	16083	697	TACTCCCCACCACCAG*CACCCAAAGCTGGTA	CAATACCAAATTTTAA*CTCTCCAAACCCCCC	NA
indel/202307025-01	cluster40312933	30	47068	0.0637	16096 - 16096	15395 - 15395	15598	dup	15396	16096	701	CCACCAGCACCCAAAG*CTGGTATTCTAATTA	TAACTCTCCAAACCCC*CCACCCCCTCCTCTT	NA
indel/202307025-01	cluster40342844	30	71534	0.0419	16007 - 16007	15398 - 15398	15690	dup	15399	16007	609	CCAGCACCCAAAGCTG*GTATTCTAATTAAAC	CGGTGAAGAATCATTA*GTCCGCAAAACCCAA	GT
indel/202307025-01	cluster40342885	30	54951	0.0546	16048 - 16048	15398 - 15398	15649	dup	15399	16048	650	CCAGCACCCAAAGCTG*GTATTCTAATTAAAC	CTAATTATTCATGCTT*GTTAGACATAAATGC	GCT
indel/202307025-01	cluster40352933	30	47659	0.0629	16096 - 16096	15399 - 15399	15602	dup	15400	16096	697	CAGCACCCAAAGCTGG*TATTCTAATTAAACT	TAACTCTCCAAACCCC*CCACCCCCTCCTCTT	NA
indel/202307025-01	cluster40392868	30	62166	0.0482	16031 - 16031	15403 - 15403	15671	dup	15404	16031	628	ACCCAAAGCTGGTATT*CTAATTAAACTACTT	AACCCAATCACCTAAG*GCTAATTATTCATGC	CTAA
indel/202307025-01	cluster41662585	30	112512	0.0267	15684 - 15684	15531 - 15531	16146	dup	15532	15684	153	GGTTCAGGTCATAAAA*TAATCATCAACATAA	TCCCCATTTGGTCTAT*TAATCTACCATCCTC	TAATC
indel/202307025-01	cluster41692561	30	111984	0.0268	15660 - 15660	15534 - 15534	16173	dup	15535	15660	126	TCAGGTCATAAAATAA*TCATCAACATAAATC	TTCTCTTCCATATGAC*TATCCCCTTCCCCAT	TA
indel/202307025-01	cluster1941000	29	26595	0.1089	219 - 219	16111 - 16111	15892	dup	16112	219	407	CCCACCCCCTCCTCTT*AATGCCAAACCCCAA	GACACCTTGCCTAGCC*ACACCCCCACGGGAC	NA
indel/202307025-01	cluster195994	29	26645	0.1087	220 - 220	16105 - 16105	15885	dup	16106	220	414	AAACCCCCCACCCCCT*CCTCTTAATGCCAAA	ACACCTTGCCTAGCCA*CACCCCCACGGGACT	CACCCCC
indel/202307025-01	cluster39592935	29	38772	0.0747	16098 - 16098	15323 - 15323	15524	dup	15324	16098	775	TACTCTGGTCTTGTAA*ACCTGAAATGAAGAT	ACTCTCCAAACCCCCC*ACCCCCTCCTCTTAA	ACC
indel/202307025-01	cluster40102936	29	41634	0.0696	16099 - 16099	15374 - 15374	15574	dup	15375	16099	725	AGAAGAAGGAGCTACT*CCCCACCACCAGCAC	CTCTCCAAACCCCCCA*CCCCCTCCTCTTAAT	CCCCACC
indel/202307025-01	cluster40212923	29	44752	0.0648	16086 - 16086	15385 - 15385	15598	dup	15386	16086	701	CTACTCCCCACCACCA*GCACCCAAAGCTGGT	TACCAAATTTTAACTC*TCCAAACCCCCCACC	NA
indel/202307025-01	cluster40222878	29	54008	0.0537	16041 - 16041	15386 - 15386	15644	dup	15387	16041	655	TACTCCCCACCACCAG*CACCCAAAGCTGGTA	CCTAAGGCTAATTATT*CATGCTTGTTAGACA	CA
indel/202307025-01	cluster40232955	29	45004	0.0644	16118 - 16118	15387 - 15387	15568	dup	15388	16118	731	ACTCCCCACCACCAGC*ACCCAAAGCTGGTAT	CCTCCTCTTAATGCCA*AACCCCAAAAACACT	CA
indel/202307025-01	cluster40272890	29	52618	0.0551	16053 - 16053	15391 - 15391	15637	dup	15392	16053	662	CCCACCACCAGCACCC*AAAGCTGGTATTCTA	TATTCATGCTTGTTAG*ACATAAATGCTACTC	NA
indel/202307025-01	cluster40342889	29	54203	0.0535	16052 - 16052	15398 - 15398	15645	dup	15399	16052	654	CCAGCACCCAAAGCTG*GTATTCTAATTAAAC	TTATTCATGCTTGTTA*GACATAAATGCTACT	NA
indel/202307025-01	cluster40402894	29	55666	0.0521	16057 - 16057	15404 - 15404	15646	dup	15405	16057	653	CCCAAAGCTGGTATTC*TAATTAAACTACTTC	CATGCTTGTTAGACAT*AAATGCTACTCAATA	TAA
indel/202307025-01	cluster40422871	29	62964	0.046	16034 - 16034	15406 - 15406	15671	dup	15407	16034	628	CAAAGCTGGTATTCTA*ATTAAACTACTTCTT	CCAATCACCTAAGGCT*AATTATTCATGCTTG	CTAATTA
indel/202307025-01	cluster41902547	29	99194	0.0292	15646 - 15646	15555 - 15555	16208	dup	15556	15646	91	AACATAAATCAATATA*TATACCATGAATATT	ACAGTCATAAACTCTT*CTCTTCCATATGACT	NA
indel/202307025-01	cluster45723120	29	15076	0.192	16286 - 16286	16110 - 16110	16123	dup	16111	16286	176	CCCCACCCCCTCCTCT*TAATGCCAAACCCCA	ATACTCTATTACGCAA*TAAACATTAACAA	NA
indel/202307025-01	cluster180994	28	26863	0.1041	205 - 205	16105 - 16105	15900	dup	16106	205	399	AAACCCCCCACCCCCT*CCTCTTAATGCCAAA	TTAAAATAGCTTAAGA*CACCTTGCCTAGCCA	NA
indel/202307025-01	cluster1911003	28	26603	0.1051	216 - 216	16114 - 16114	15898	dup	16115	216	401	ACCCCCTCCTCTTAAT*GCCAAACCCCAAAAA	TAAGACACCTTGCCTA*GCCACACCCCCACGG	GCCA
indel/202307025-01	cluster35772926	28	36732	0.0762	16089 - 16089	14929 - 14929	15139	dup	14930	16089	1160	TACCAGCTAATCCACT*AAACACCCCACCCCA	CAAATTTTAACTCTCC*AAACCCCCCACCCCC	AAAC
indel/202307025-01	cluster39902858	28	56424	0.0496	16021 - 16021	15354 - 15354	15632	dup	15355	16021	667	CTTCTCTTCTCAAGAC*ATCAAGAAGAAGGAG	TAGTCCGCAAAACCCA*ATCACCTAAGGCTAA	ATCA
indel/202307025-01	cluster40002865	28	54836	0.051	16028 - 16028	15364 - 15364	15635	dup	15365	16028	664	CAAGACATCAAGAAGA*AGGAGCTACTCCCCA	CAAAACCCAATCACCT*AAGGCTAATTATTCA	AAGG
indel/202307025-01	cluster40022903	28	45706	0.0612	16066 - 16066	15366 - 15366	15599	dup	15367	16066	700	AGACATCAAGAAGAAG*GAGCTACTCCCCACC	TAGACATAAATGCTAC*TCAATACCAAATTTT	NA
indel/202307025-01	cluster40032885	28	48482	0.0577	16048 - 16048	15367 - 15367	15618	dup	15368	16048	681	GACATCAAGAAGAAGG*AGCTACTCCCCACCA	CTAATTATTCATGCTT*GTTAGACATAAATGC	NA
indel/202307025-01	cluster40052931	28	41270	0.0678	16094 - 16094	15369 - 15369	15574	dup	15370	16094	725	CATCAAGAAGAAGGAG*CTACTCCCCACCACC	TTTAACTCTCCAAACC*CCCCACCCCCTCCTC	NA
indel/202307025-01	cluster40052933	28	41105	0.0681	16096 - 16096	15369 - 15369	15572	dup	15370	16096	727	CATCAAGAAGAAGGAG*CTACTCCCCACCACC	TAACTCTCCAAACCCC*CCACCCCCTCCTCTT	NA
indel/202307025-01	cluster40212870	28	57120	0.049	16033 - 16033	15385 - 15385	15651	dup	15386	16033	648	CTACTCCCCACCACCA*GCACCCAAAGCTGGT	CCCAATCACCTAAGGC*TAATTATTCATGCTT	GC
indel/202307025-01	cluster40232908	28	48992	0.0571	16071 - 16071	15387 - 15387	15615	dup	15388	16071	684	ACTCCCCACCACCAGC*ACCCAAAGCTGGTAT	ATAAATGCTACTCAAT*ACCAAATTTTAACTC	ACC
indel/202307025-01	cluster40242861	28	60000	0.0466	16024 - 16024	15388 - 15388	15663	dup	15389	16024	636	CTCCCCACCACCAGCA*CCCAAAGCTGGTATT	TCCGCAAAACCCAATC*ACCTAAGGCTAATTA	CACC
indel/202307025-01	cluster40242884	28	52860	0.0529	16047 - 16047	15388 - 15388	15640	dup	15389	16047	659	CTCCCCACCACCAGCA*CCCAAAGCTGGTATT	GCTAATTATTCATGCT*TGTTAGACATAAATG	GC
indel/202307025-01	cluster40282865	28	60518	0.0462	16028 - 16028	15392 - 15392	15663	dup	15393	16028	636	CCACCACCAGCACCCA*AAGCTGGTATTCTAA	CAAAACCCAATCACCT*AAGGCTAATTATTCA	AAG
indel/202307025-01	cluster40282933	28	46643	0.06	16096 - 16096	15392 - 15392	15595	dup	15393	16096	704	CCACCACCAGCACCCA*AAGCTGGTATTCTAA	TAACTCTCCAAACCCC*CCACCCCCTCCTCTT	ACCC
indel/202307025-01	cluster40352877	28	57280	0.0489	16040 - 16040	15399 - 15399	15658	dup	15400	16040	641	CAGCACCCAAAGCTGG*TATTCTAATTAAACT	ACCTAAGGCTAATTAT*TCATGCTTGTTAGAC	TATTC
indel/202307025-01	cluster40362935	28	47903	0.0584	16098 - 16098	15400 - 15400	15601	dup	15401	16098	698	AGCACCCAAAGCTGGT*ATTCTAATTAAACTA	ACTCTCCAAACCCCCC*ACCCCCTCCTCTTAA	NA
indel/202307025-01	cluster40462890	28	57514	0.0487	16053 - 16053	15410 - 15410	15656	dup	15411	16053	643	GCTGGTATTCTAATTA*AACTACTTCTTGAGT	TATTCATGCTTGTTAG*ACATAAATGCTACTC	TTA
indel/202307025-01	cluster40472877	28	61029	0.0459	16040 - 16040	15411 - 15411	15670	dup	15412	16040	629	CTGGTATTCTAATTAA*ACTACTTCTTGAGTA	ACCTAAGGCTAATTAT*TCATGCTTGTTAGAC	CTAATTA
indel/202307025-01	cluster39222878	27	47578	0.0567	16041 - 16041	15285 - 15285	15543	dup	15286	16041	756	ATACTAAAATTATATC*CATGTCTTGATAGTA	CCTAAGGCTAATTATT*CATGCTTGTTAGACA	CATG
indel/202307025-01	cluster39542986	27	38178	0.0707	16149 - 16149	15318 - 15318	15468	dup	15319	16149	831	AACATTACTCTGGTCT*TGTAAACCTGAAATG	AAGAACTTGAAAGACA*TATAATATTAACTAT	NA
indel/202307025-01	cluster39602931	27	39200	0.0688	16094 - 16094	15324 - 15324	15529	dup	15325	16094	770	ACTCTGGTCTTGTAAA*CCTGAAATGAAGATC	TTTAACTCTCCAAACC*CCCCACCCCCTCCTC	AAACC
indel/202307025-01	cluster39732874	27	51016	0.0529	16037 - 16037	15337 - 15337	15599	dup	15338	16037	700	AAACCTGAAATGAAGA*TCTTCTCTTCTCAAG	ATCACCTAAGGCTAAT*TATTCATGCTTGTTA	AT
indel/202307025-01	cluster39822892	27	45926	0.0588	16055 - 16055	15346 - 15346	15590	dup	15347	16055	709	ATGAAGATCTTCTCTT*CTCAAGACATCAAGA	TTCATGCTTGTTAGAC*ATAAATGCTACTCAA	NA
indel/202307025-01	cluster39932865	27	54245	0.0497	16028 - 16028	15357 - 15357	15628	dup	15358	16028	671	CTCTTCTCAAGACATC*AAGAAGAAGGAGCTA	CAAAACCCAATCACCT*AAGGCTAATTATTCA	AAG
indel/202307025-01	cluster40022931	27	41178	0.0655	16094 - 16094	15366 - 15366	15571	dup	15367	16094	728	AGACATCAAGAAGAAG*GAGCTACTCCCCACC	TTTAACTCTCCAAACC*CCCCACCCCCTCCTC	NA
indel/202307025-01	cluster40023081	27	33359	0.0809	16246 - 16246	15366 - 15366	15419	dup	15367	16246	880	AGACATCAAGAAGAAG*GAGCTACTCCCCACC	AATTTTACAAAATCAT*GTTCCGTGAACCAAA	NA
indel/202307025-01	cluster40042921	27	41917	0.0644	16084 - 16084	15368 - 15368	15583	dup	15369	16084	716	ACATCAAGAAGAAGGA*GCTACTCCCCACCAC	AATACCAAATTTTAAC*TCTCCAAACCCCCCA	NA
indel/202307025-01	cluster40102957	27	41351	0.0653	16120 - 16120	15374 - 15374	15553	dup	15375	16120	746	AGAAGAAGGAGCTACT*CCCCACCACCAGCAC	TCCTCTTAATGCCAAA*CCCCAAAAACACTAA	CCCCA
indel/202307025-01	cluster40112894	27	47633	0.0567	16057 - 16057	15375 - 15375	15617	dup	15376	16057	682	GAAGAAGGAGCTACTC*CCCACCACCAGCACC	CATGCTTGTTAGACAT*AAATGCTACTCAATA	NA
indel/202307025-01	cluster40132894	27	47834	0.0564	16057 - 16057	15377 - 15377	15619	dup	15378	16057	680	AGAAGGAGCTACTCCC*CACCACCAGCACCCA	CATGCTTGTTAGACAT*AAATGCTACTCAATA	CA
indel/202307025-01	cluster40242904	27	49892	0.0541	16067 - 16067	15388 - 15388	15620	dup	15389	16067	679	CTCCCCACCACCAGCA*CCCAAAGCTGGTATT	AGACATAAATGCTACT*CAATACCAAATTTTA	CA
indel/202307025-01	cluster40282888	27	53436	0.0505	16051 - 16051	15392 - 15392	15640	dup	15393	16051	659	CCACCACCAGCACCCA*AAGCTGGTATTCTAA	ATTATTCATGCTTGTT*AGACATAAATGCTAC	NA
indel/202307025-01	cluster40292888	27	53573	0.0504	16051 - 16051	15393 - 15393	15641	dup	15394	16051	658	CACCACCAGCACCCAA*AGCTGGTATTCTAAT	ATTATTCATGCTTGTT*AGACATAAATGCTAC	AG
indel/202307025-01	cluster40352923	27	48054	0.0562	16086 - 16086	15399 - 15399	15612	dup	15400	16086	687	CAGCACCCAAAGCTGG*TATTCTAATTAAACT	TACCAAATTTTAACTC*TCCAAACCCCCCACC	NA
indel/202307025-01	cluster40392936	27	48880	0.0552	16099 - 16099	15403 - 15403	15603	dup	15404	16099	696	ACCCAAAGCTGGTATT*CTAATTAAACTACTT	CTCTCCAAACCCCCCA*CCCCCTCCTCTTAAT	NA
indel/202307025-01	cluster45863118	27	15091	0.1786	16284 - 16284	16125 - 16125	16140	dup	16126	16284	159	TTAATGCCAAACCCCA*AAAACACTAAGAACT	TCATACTCTATTACGC*AATAAACATTAACAA	CAA
indel/202307025-01	cluster9221039	27	24983	0.108	1234 - 1234	16150 - 16150	14916	dup	16151	1234	1383	AGAACTTGAAAGACAT*ATAATATTAACTATC	GGGAAAGATGAAAGAC*TAATTAAAAGTAAGA	TA
indel/202307025-01	cluster165691	26	46941	0.0554	188 - 188	15406 - 15406	15218	dup	15407	188	1081	CAAAGCTGGTATTCTA*ATTAAACTACTTCTT	AGAGGGTATCAAGCAC*ATTAAAATAGCTTAA	ATTAAA
indel/202307025-01	cluster193994	26	26647	0.0975	218 - 218	16105 - 16105	15887	dup	16106	218	412	AAACCCCCCACCCCCT*CCTCTTAATGCCAAA	AGACACCTTGCCTAGC*CACACCCCCACGGGA	CC
indel/202307025-01	cluster195992	26	26675	0.0974	220 - 220	16103 - 16103	15883	dup	16104	220	416	CCAAACCCCCCACCCC*CTCCTCTTAATGCCA	ACACCTTGCCTAGCCA*CACCCCCACGGGACT	CACCCCC
indel/202307025-01	cluster197992	26	26574	0.0977	222 - 222	16103 - 16103	15881	dup	16104	222	418	CCAAACCCCCCACCCC*CTCCTCTTAATGCCA	ACCTTGCCTAGCCACA*CCCCCACGGGACTCA	CACCCCC
indel/202307025-01	cluster37592871	26	49643	0.0523	16034 - 16034	15121 - 15121	15386	dup	15122	16034	913	CACAAATTTTGTACTG*AATCCTAGTAGCCAA	CCAATCACCTAAGGCT*AATTATTCATGCTTG	AAT
indel/202307025-01	cluster38122871	26	50366	0.0516	16034 - 16034	15175 - 15175	15440	dup	15176	16034	859	GGGGCCAACCAGTAGA*ACACCCATTTATTAT	CCAATCACCTAAGGCT*AATTATTCATGCTTG	AA
indel/202307025-01	cluster39822869	26	52764	0.0493	16032 - 16032	15346 - 15346	15613	dup	15347	16032	686	ATGAAGATCTTCTCTT*CTCAAGACATCAAGA	ACCCAATCACCTAAGG*CTAATTATTCATGCT	CT
indel/202307025-01	cluster40022883	26	48675	0.0534	16046 - 16046	15366 - 15366	15619	dup	15367	16046	680	AGACATCAAGAAGAAG*GAGCTACTCCCCACC	GGCTAATTATTCATGC*TTGTTAGACATAAAT	NA
indel/202307025-01	cluster40032884	26	48635	0.0534	16047 - 16047	15367 - 15367	15619	dup	15368	16047	680	GACATCAAGAAGAAGG*AGCTACTCCCCACCA	GCTAATTATTCATGCT*TGTTAGACATAAATG	NA
indel/202307025-01	cluster40052932	26	41222	0.063	16095 - 16095	15369 - 15369	15573	dup	15370	16095	726	CATCAAGAAGAAGGAG*CTACTCCCCACCACC	TTAACTCTCCAAACCC*CCCACCCCCTCCTCT	NA
indel/202307025-01	cluster40093080	26	34104	0.0762	16245 - 16245	15373 - 15373	15427	dup	15374	16245	872	AAGAAGAAGGAGCTAC*TCCCCACCACCAGCA	AAATTTTACAAAATCA*TGTTCCGTGAACCAA	TC
indel/202307025-01	cluster40132860	26	57218	0.0454	16023 - 16023	15377 - 15377	15653	dup	15378	16023	646	AGAAGGAGCTACTCCC*CACCACCAGCACCCA	GTCCGCAAAACCCAAT*CACCTAAGGCTAATT	CACC
indel/202307025-01	cluster40222929	26	44896	0.0579	16092 - 16092	15386 - 15386	15593	dup	15387	16092	706	TACTCCCCACCACCAG*CACCCAAAGCTGGTA	ATTTTAACTCTCCAAA*CCCCCCACCCCCTCC	NA
indel/202307025-01	cluster40232918	26	46421	0.056	16081 - 16081	15387 - 15387	15605	dup	15388	16081	694	ACTCCCCACCACCAGC*ACCCAAAGCTGGTAT	CTCAATACCAAATTTT*AACTCTCCAAACCCC	NA
indel/202307025-01	cluster40352857	26	64330	0.0404	16020 - 16020	15399 - 15399	15678	dup	15400	16020	621	CAGCACCCAAAGCTGG*TATTCTAATTAAACT	TTAGTCCGCAAAACCC*AATCACCTAAGGCTA	NA
indel/202307025-01	cluster40352917	26	49268	0.0527	16080 - 16080	15399 - 15399	15618	dup	15400	16080	681	CAGCACCCAAAGCTGG*TATTCTAATTAAACT	ACTCAATACCAAATTT*TAACTCTCCAAACCC	TA
indel/202307025-01	cluster40352986	26	47023	0.0553	16149 - 16149	15399 - 15399	15549	dup	15400	16149	750	CAGCACCCAAAGCTGG*TATTCTAATTAAACT	AAGAACTTGAAAGACA*TATAATATTAACTAT	TAT
indel/202307025-01	cluster40382933	26	48362	0.0537	16096 - 16096	15402 - 15402	15605	dup	15403	16096	694	CACCCAAAGCTGGTAT*TCTAATTAAACTACT	TAACTCTCCAAACCCC*CCACCCCCTCCTCTT	NA
indel/202307025-01	cluster40382958	26	48149	0.054	16121 - 16121	15402 - 15402	15580	dup	15403	16121	719	CACCCAAAGCTGGTAT*TCTAATTAAACTACT	CCTCTTAATGCCAAAC*CCCAAAAACACTAAG	NA
indel/202307025-01	cluster40392847	26	72045	0.0361	16010 - 16010	15403 - 15403	15692	dup	15404	16010	607	ACCCAAAGCTGGTATT*CTAATTAAACTACTT	TGAAGAATCATTAGTC*CGCAAAACCCAATCA	TC
indel/202307025-01	cluster40412890	26	56370	0.0461	16053 - 16053	15405 - 15405	15651	dup	15406	16053	648	CCAAAGCTGGTATTCT*AATTAAACTACTTCT	TATTCATGCTTGTTAG*ACATAAATGCTACTC	TA
indel/202307025-01	cluster40742870	26	74626	0.0348	16033 - 16033	15438 - 15438	15704	dup	15439	16033	595	AGTACATAAATTTACA*TAGTACAACAGTACA	CCCAATCACCTAAGGC*TAATTATTCATGCTT	TA
indel/202307025-01	cluster41662887	26	82940	0.0313	16050 - 16050	15531 - 15531	15780	dup	15532	16050	519	GGTTCAGGTCATAAAA*TAATCATCAACATAA	AATTATTCATGCTTGT*TAGACATAAATGCTA	TA
indel/202307025-01	cluster58992	26	25386	0.1023	80 - 80	16103 - 16103	16023	dup	16104	80	276	CCAAACCCCCCACCCC*CTCCTCTTAATGCCA	AACACAAAGGTTTGGT*CCTGGCCTTATAATT	CCT
indel/202307025-01	cluster199994	25	26438	0.0945	224 - 224	16105 - 16105	15881	dup	16106	224	418	AAACCCCCCACCCCCT*CCTCTTAATGCCAAA	CTTGCCTAGCCACACC*CCCACGGGACTCAGC	CACCCCC
indel/202307025-01	cluster27832119	25	38680	0.0646	14022 - 14022	13469 - 13469	15746	dup	13470	14022	553	AAACATAACCACTTTA*ACAACCAACCAAAAA	TTAATGCTAACCCAAG*ACAACCAACCAAAAA	ACAACCAACCAAAA
indel/202307025-01	cluster39212931	25	38226	0.0654	16094 - 16094	15284 - 15284	15489	dup	15285	16094	810	AATACTAAAATTATAT*CCATGTCTTGATAGT	TTTAACTCTCCAAACC*CCCCACCCCCTCCTC	CC
indel/202307025-01	cluster39892882	25	48184	0.0519	16045 - 16045	15353 - 15353	15607	dup	15354	16045	692	TCTTCTCTTCTCAAGA*CATCAAGAAGAAGGA	AGGCTAATTATTCATG*CTTGTTAGACATAAA	CAT
indel/202307025-01	cluster40012871	25	53619	0.0466	16034 - 16034	15365 - 15365	15630	dup	15366	16034	669	AAGACATCAAGAAGAA*GGAGCTACTCCCCAC	CCAATCACCTAAGGCT*AATTATTCATGCTTG	AA
indel/202307025-01	cluster40012881	25	49195	0.0508	16044 - 16044	15365 - 15365	15620	dup	15366	16044	679	AAGACATCAAGAAGAA*GGAGCTACTCCCCAC	AAGGCTAATTATTCAT*GCTTGTTAGACATAA	NA
indel/202307025-01	cluster40022958	25	40800	0.0612	16121 - 16121	15366 - 15366	15544	dup	15367	16121	755	AGACATCAAGAAGAAG*GAGCTACTCCCCACC	CCTCTTAATGCCAAAC*CCCAAAAACACTAAG	AA
indel/202307025-01	cluster40032958	25	40927	0.061	16121 - 16121	15367 - 15367	15545	dup	15368	16121	754	GACATCAAGAAGAAGG*AGCTACTCCCCACCA	CCTCTTAATGCCAAAC*CCCAAAAACACTAAG	NA
indel/202307025-01	cluster40063080	25	33730	0.0741	16245 - 16245	15370 - 15370	15424	dup	15371	16245	875	ATCAAGAAGAAGGAGC*TACTCCCCACCACCA	AAATTTTACAAAATCA*TGTTCCGTGAACCAA	NA
indel/202307025-01	cluster40082890	25	47682	0.0524	16053 - 16053	15372 - 15372	15618	dup	15373	16053	681	CAAGAAGAAGGAGCTA*CTCCCCACCACCAGC	TATTCATGCTTGTTAG*ACATAAATGCTACTC	TA
indel/202307025-01	cluster40082933	25	41444	0.0603	16096 - 16096	15372 - 15372	15575	dup	15373	16096	724	CAAGAAGAAGGAGCTA*CTCCCCACCACCAGC	TAACTCTCCAAACCCC*CCACCCCCTCCTCTT	NA
indel/202307025-01	cluster40112890	25	48048	0.052	16053 - 16053	15375 - 15375	15621	dup	15376	16053	678	GAAGAAGGAGCTACTC*CCCACCACCAGCACC	TATTCATGCTTGTTAG*ACATAAATGCTACTC	NA
indel/202307025-01	cluster40352872	25	60066	0.0416	16035 - 16035	15399 - 15399	15663	dup	15400	16035	636	CAGCACCCAAAGCTGG*TATTCTAATTAAACT	CAATCACCTAAGGCTA*ATTATTCATGCTTGT	TA
indel/202307025-01	cluster40392934	25	48958	0.051	16097 - 16097	15403 - 15403	15605	dup	15404	16097	694	ACCCAAAGCTGGTATT*CTAATTAAACTACTT	AACTCTCCAAACCCCC*CACCCCCTCCTCTTA	NA
indel/202307025-01	cluster40472871	25	64008	0.039	16034 - 16034	15411 - 15411	15676	dup	15412	16034	623	CTGGTATTCTAATTAA*ACTACTTCTTGAGTA	CCAATCACCTAAGGCT*AATTATTCATGCTTG	CTAATTA
indel/202307025-01	cluster102994	24	28673	0.0836	124 - 124	16105 - 16105	15981	dup	16106	124	318	AAACCCCCCACCCCCT*CCTCTTAATGCCAAA	ATTACACATGCAAACC*TCCATAGACCGGTGT	CCTCC
indel/202307025-01	cluster103990	24	28630	0.0838	125 - 125	16101 - 16101	15976	dup	16102	125	323	CTCCAAACCCCCCACC*CCCTCCTCTTAATGC	TTACACATGCAAACCT*CCATAGACCGGTGTA	ACC
indel/202307025-01	cluster36991	24	22768	0.1053	58 - 58	16102 - 16102	16044	dup	16103	58	255	TCCAAACCCCCCACCC*CCTCCTCTTAATGCC	AGATGGATAATTGTAT*CCCATAAACACAAAG	CCC
indel/202307025-01	cluster38682870	24	50608	0.0474	16033 - 16033	15231 - 15231	15497	dup	15232	16033	802	TACTTCTCAATCATCT*TAATTCTTATACCAA	CCCAATCACCTAAGGC*TAATTATTCATGCTT	TAATT
indel/202307025-01	cluster38762906	24	42183	0.0569	16069 - 16069	15239 - 15239	15469	dup	15240	16069	830	AATCATCTTAATTCTT*ATACCAATCTCAGGA	ACATAAATGCTACTCA*ATACCAAATTTTAAC	ATACCAA
indel/202307025-01	cluster39593042	24	36196	0.0663	16207 - 16207	15323 - 15323	15415	dup	15324	16207	884	TACTCTGGTCTTGTAA*ACCTGAAATGAAGAT	TAGTTCCCAAAATATG*ACTTATATTTTAGTA	AC
indel/202307025-01	cluster39772891	24	45898	0.0523	16054 - 16054	15341 - 15341	15586	dup	15342	16054	713	CTGAAATGAAGATCTT*CTCTTCTCAAGACAT	ATTCATGCTTGTTAGA*CATAAATGCTACTCA	NA
indel/202307025-01	cluster40022932	24	41130	0.0583	16095 - 16095	15366 - 15366	15570	dup	15367	16095	729	AGACATCAAGAAGAAG*GAGCTACTCCCCACC	TTAACTCTCCAAACCC*CCCACCCCCTCCTCT	NA
indel/202307025-01	cluster40032897	24	46586	0.0515	16060 - 16060	15367 - 15367	15606	dup	15368	16060	693	GACATCAAGAAGAAGG*AGCTACTCCCCACCA	GCTTGTTAGACATAAA*TGCTACTCAATACCA	NA
indel/202307025-01	cluster40032932	24	41258	0.0581	16095 - 16095	15367 - 15367	15571	dup	15368	16095	728	GACATCAAGAAGAAGG*AGCTACTCCCCACCA	TTAACTCTCCAAACCC*CCCACCCCCTCCTCT	NA
indel/202307025-01	cluster40062869	24	54207	0.0443	16032 - 16032	15370 - 15370	15637	dup	15371	16032	662	ATCAAGAAGAAGGAGC*TACTCCCCACCACCA	ACCCAATCACCTAAGG*CTAATTATTCATGCT	GCTA
indel/202307025-01	cluster40122924	24	42304	0.0567	16087 - 16087	15376 - 15376	15588	dup	15377	16087	711	AAGAAGGAGCTACTCC*CCACCACCAGCACCC	ACCAAATTTTAACTCT*CCAAACCCCCCACCC	ACTC
indel/202307025-01	cluster40162891	24	48670	0.0493	16054 - 16054	15380 - 15380	15625	dup	15381	16054	674	AGGAGCTACTCCCCAC*CACCAGCACCCAAAG	ATTCATGCTTGTTAGA*CATAAATGCTACTCA	CA
indel/202307025-01	cluster40272865	24	60256	0.0398	16028 - 16028	15391 - 15391	15662	dup	15392	16028	637	CCCACCACCAGCACCC*AAAGCTGGTATTCTA	CAAAACCCAATCACCT*AAGGCTAATTATTCA	CACC
indel/202307025-01	cluster40312930	24	47283	0.0507	16093 - 16093	15395 - 15395	15601	dup	15396	16093	698	CCACCAGCACCCAAAG*CTGGTATTCTAATTA	TTTTAACTCTCCAAAC*CCCCCACCCCCTCCT	CCAAA
indel/202307025-01	cluster40312932	24	47186	0.0508	16095 - 16095	15395 - 15395	15599	dup	15396	16095	700	CCACCAGCACCCAAAG*CTGGTATTCTAATTA	TTAACTCTCCAAACCC*CCCACCCCCTCCTCT	NA
indel/202307025-01	cluster40352915	24	49980	0.048	16078 - 16078	15399 - 15399	15620	dup	15400	16078	679	CAGCACCCAAAGCTGG*TATTCTAATTAAACT	CTACTCAATACCAAAT*TTTAACTCTCCAAAC	NA
indel/202307025-01	cluster40362879	24	56443	0.0425	16042 - 16042	15400 - 15400	15657	dup	15401	16042	642	AGCACCCAAAGCTGGT*ATTCTAATTAAACTA	CTAAGGCTAATTATTC*ATGCTTGTTAGACAT	TATTC
indel/202307025-01	cluster40392854	24	69350	0.0346	16017 - 16017	15403 - 15403	15685	dup	15404	16017	614	ACCCAAAGCTGGTATT*CTAATTAAACTACTT	TCATTAGTCCGCAAAA*CCCAATCACCTAAGG	NA
indel/202307025-01	cluster40672871	24	72325	0.0332	16034 - 16034	15431 - 15431	15696	dup	15432	16034	603	CTTCTTGAGTACATAA*ATTTACATAGTACAA	CCAATCACCTAAGGCT*AATTATTCATGCTTG	AATT
indel/202307025-01	cluster40812871	24	76796	0.0312	16034 - 16034	15445 - 15445	15710	dup	15446	16034	589	AAATTTACATAGTACA*ACAGTACATTTATGT	CCAATCACCTAAGGCT*AATTATTCATGCTTG	AA
indel/202307025-01	cluster110990	23	28543	0.0805	132 - 132	16101 - 16101	15969	dup	16102	132	330	CTCCAAACCCCCCACC*CCCTCCTCTTAATGC	TGCAAACCTCCATAGA*CCGGTGTAAAATCCC	ACC
indel/202307025-01	cluster1291035	23	27894	0.0824	151 - 151	16146 - 16146	15995	dup	16147	151	304	ACTAAGAACTTGAAAG*ACATATAATATTAAC	GTGTAAAATCCCTTAA*ACATTTACTTAAAAT	ACAT
indel/202307025-01	cluster183997	23	26662	0.0862	208 - 208	16108 - 16108	15900	dup	16109	208	399	CCCCCCACCCCCTCCT*CTTAATGCCAAACCC	AAATAGCTTAAGACAC*CTTGCCTAGCCACAC	CCT
indel/202307025-01	cluster192991	23	26532	0.0866	217 - 217	16102 - 16102	15885	dup	16103	217	414	TCCAAACCCCCCACCC*CCTCCTCTTAATGCC	AAGACACCTTGCCTAG*CCACACCCCCACGGG	CC
indel/202307025-01	cluster35996	23	22490	0.1022	57 - 57	16107 - 16107	16050	dup	16108	57	249	ACCCCCCACCCCCTCC*TCTTAATGCCAAACC	TAGATGGATAATTGTA*TCCCATAAACACAAA	TCC
indel/202307025-01	cluster39722875	23	50083	0.0459	16038 - 16038	15336 - 15336	15597	dup	15337	16038	702	TAAACCTGAAATGAAG*ATCTTCTCTTCTCAA	TCACCTAAGGCTAATT*ATTCATGCTTGTTAG	AT
indel/202307025-01	cluster39732871	23	52142	0.0441	16034 - 16034	15337 - 15337	15602	dup	15338	16034	697	AAACCTGAAATGAAGA*TCTTCTCTTCTCAAG	CCAATCACCTAAGGCT*AATTATTCATGCTTG	NA
indel/202307025-01	cluster39822870	23	52590	0.0437	16033 - 16033	15346 - 15346	15612	dup	15347	16033	687	ATGAAGATCTTCTCTT*CTCAAGACATCAAGA	CCCAATCACCTAAGGC*TAATTATTCATGCTT	CT
indel/202307025-01	cluster40012865	23	54894	0.0419	16028 - 16028	15365 - 15365	15636	dup	15366	16028	663	AAGACATCAAGAAGAA*GGAGCTACTCCCCAC	CAAAACCCAATCACCT*AAGGCTAATTATTCA	AAGG
indel/202307025-01	cluster40022959	23	40698	0.0565	16122 - 16122	15366 - 15366	15543	dup	15367	16122	756	AGACATCAAGAAGAAG*GAGCTACTCCCCACC	CTCTTAATGCCAAACC*CCAAAAACACTAAGA	NA
indel/202307025-01	cluster40032883	23	48802	0.0471	16046 - 16046	15367 - 15367	15620	dup	15368	16046	679	GACATCAAGAAGAAGG*AGCTACTCCCCACCA	GGCTAATTATTCATGC*TTGTTAGACATAAAT	NA
indel/202307025-01	cluster40033045	23	38220	0.0601	16210 - 16210	15367 - 15367	15456	dup	15368	16210	843	GACATCAAGAAGAAGG*AGCTACTCCCCACCA	TTCCCAAAATATGACT*TATATTTTAGTACTT	NA
indel/202307025-01	cluster40092915	23	43965	0.0523	16078 - 16078	15373 - 15373	15594	dup	15374	16078	705	AAGAAGAAGGAGCTAC*TCCCCACCACCAGCA	CTACTCAATACCAAAT*TTTAACTCTCCAAAC	NA
indel/202307025-01	cluster40093083	23	33776	0.068	16248 - 16248	15373 - 15373	15424	dup	15374	16248	875	AAGAAGAAGGAGCTAC*TCCCCACCACCAGCA	TTTTACAAAATCATGT*TCCGTGAACCAAAAC	TCC
indel/202307025-01	cluster40142928	23	42336	0.0543	16091 - 16091	15378 - 15378	15586	dup	15379	16091	713	GAAGGAGCTACTCCCC*ACCACCAGCACCCAA	AATTTTAACTCTCCAA*ACCCCCCACCCCCTC	CCA
indel/202307025-01	cluster40362857	23	64588	0.0356	16020 - 16020	15400 - 15400	15679	dup	15401	16020	620	AGCACCCAAAGCTGGT*ATTCTAATTAAACTA	TTAGTCCGCAAAACCC*AATCACCTAAGGCTA	NA
indel/202307025-01	cluster40362955	23	47722	0.0482	16118 - 16118	15400 - 15400	15581	dup	15401	16118	718	AGCACCCAAAGCTGGT*ATTCTAATTAAACTA	CCTCCTCTTAATGCCA*AACCCCAAAAACACT	NA
indel/202307025-01	cluster40382838	23	73951	0.0311	16001 - 16001	15402 - 15402	15700	dup	15403	16001	599	CACCCAAAGCTGGTAT*TCTAATTAAACTACT	CACCTACGGTGAAGAA*TCATTAGTCCGCAAA	AT
indel/202307025-01	cluster40392883	23	56653	0.0406	16046 - 16046	15403 - 15403	15656	dup	15404	16046	643	ACCCAAAGCTGGTATT*CTAATTAAACTACTT	GGCTAATTATTCATGC*TTGTTAGACATAAAT	TT
indel/202307025-01	cluster40422490	23	92786	0.0248	15581 - 15581	15406 - 15406	16124	dup	15407	15581	175	CAAAGCTGGTATTCTA*ATTAAACTACTTCTT	ATATTATCTTAAACAC*ATTAAACTAATGTTA	ATTAAACTA
indel/202307025-01	cluster40452870	23	63814	0.036	16033 - 16033	15409 - 15409	15675	dup	15410	16033	624	AGCTGGTATTCTAATT*AAACTACTTCTTGAG	CCCAATCACCTAAGGC*TAATTATTCATGCTT	CTAATTA
indel/202307025-01	cluster40582871	23	69958	0.0329	16034 - 16034	15422 - 15422	15687	dup	15423	16034	612	ATTAAACTACTTCTTG*AGTACATAAATTTAC	CCAATCACCTAAGGCT*AATTATTCATGCTTG	NA
indel/202307025-01	cluster40592868	23	70655	0.0325	16031 - 16031	15423 - 15423	15691	dup	15424	16031	608	TTAAACTACTTCTTGA*GTACATAAATTTACA	AACCCAATCACCTAAG*GCTAATTATTCATGC	AG
indel/202307025-01	cluster45883059	23	23142	0.0993	16224 - 16224	16127 - 16127	16202	dup	16128	16224	97	AATGCCAAACCCCAAA*AACACTAAGAACTTG	CTTATATTTTAGTACT*TGTAAAAATTTTACA	NA
indel/202307025-01	cluster45903098	23	20798	0.1105	16263 - 16263	16129 - 16129	16165	dup	16130	16263	134	TGCCAAACCCCAAAAA*CACTAAGAACTTGAA	TTCCGTGAACCAAAAC*TCTAATCATACTCTA	CCAAAA
indel/202307025-01	cluster46073125	23	14476	0.1586	16291 - 16291	16155 - 16155	16163	dup	16156	16291	136	TTGAAAGACATATAAT*ATTAACTATCAAACC	CTATTACGCAATAAAC*ATTAACAA	NA
indel/202307025-01	cluster79649	23	37888	0.0607	101 - 101	15364 - 15364	15263	dup	15365	101	1036	CAAGACATCAAGAAGA*AGGAGCTACTCCCCA	CCTTATAATTAATTAG*AGGTAAAATTACACA	AGA
indel/202307025-01	cluster146648	22	37477	0.0587	168 - 168	15363 - 15363	15195	dup	15364	168	1104	TCAAGACATCAAGAAG*AAGGAGCTACTCCCC	CATTTACTTAAAATTT*AAGGAGAGGGTATCA	AAGGAG
indel/202307025-01	cluster163741	22	67204	0.0327	186 - 186	15467 - 15467	15281	dup	15468	186	1018	CATTTATGTATATCGT*ACATTAAACTATTTT	GGAGAGGGTATCAAGC*ACATTAAAATAGCTT	ACATTAAA
indel/202307025-01	cluster37852870	22	50350	0.0437	16033 - 16033	15147 - 15147	15413	dup	15148	16033	886	GCCAACCTACTTATCT*TAACCTGAATTGGGG	CCCAATCACCTAAGGC*TAATTATTCATGCTT	TAA
indel/202307025-01	cluster39922892	22	46452	0.0473	16055 - 16055	15356 - 15356	15600	dup	15357	16055	699	TCTCTTCTCAAGACAT*CAAGAAGAAGGAGCT	TTCATGCTTGTTAGAC*ATAAATGCTACTCAA	AGACAT
indel/202307025-01	cluster40012923	22	41415	0.0531	16086 - 16086	15365 - 15365	15578	dup	15366	16086	721	AAGACATCAAGAAGAA*GGAGCTACTCCCCAC	TACCAAATTTTAACTC*TCCAAACCCCCCACC	NA
indel/202307025-01	cluster40022866	22	54627	0.0403	16029 - 16029	15366 - 15366	15636	dup	15367	16029	663	AGACATCAAGAAGAAG*GAGCTACTCCCCACC	AAAACCCAATCACCTA*AGGCTAATTATTCAT	AAGG
indel/202307025-01	cluster40032933	22	41140	0.0534	16096 - 16096	15367 - 15367	15570	dup	15368	16096	729	GACATCAAGAAGAAGG*AGCTACTCCCCACCA	TAACTCTCCAAACCCC*CCACCCCCTCCTCTT	NA
indel/202307025-01	cluster40072935	22	41306	0.0532	16098 - 16098	15371 - 15371	15572	dup	15372	16098	727	TCAAGAAGAAGGAGCT*ACTCCCCACCACCAG	ACTCTCCAAACCCCCC*ACCCCCTCCTCTTAA	AC
indel/202307025-01	cluster40082847	22	64498	0.0341	16010 - 16010	15372 - 15372	15661	dup	15373	16010	638	CAAGAAGAAGGAGCTA*CTCCCCACCACCAGC	TGAAGAATCATTAGTC*CGCAAAACCCAATCA	NA
indel/202307025-01	cluster40212848	22	67210	0.0327	16011 - 16011	15385 - 15385	15673	dup	15386	16011	626	CTACTCCCCACCACCA*GCACCCAAAGCTGGT	GAAGAATCATTAGTCC*GCAAAACCCAATCAC	GCA
indel/202307025-01	cluster40222922	22	45230	0.0486	16085 - 16085	15386 - 15386	15600	dup	15387	16085	699	TACTCCCCACCACCAG*CACCCAAAGCTGGTA	ATACCAAATTTTAACT*CTCCAAACCCCCCAC	NA
indel/202307025-01	cluster40252854	22	65846	0.0334	16017 - 16017	15389 - 15389	15671	dup	15390	16017	628	TCCCCACCACCAGCAC*CCAAAGCTGGTATTC	TCATTAGTCCGCAAAA*CCCAATCACCTAAGG	ACCCAA
indel/202307025-01	cluster40292869	22	59716	0.0368	16032 - 16032	15393 - 15393	15660	dup	15394	16032	639	CACCACCAGCACCCAA*AGCTGGTATTCTAAT	ACCCAATCACCTAAGG*CTAATTATTCATGCT	AAG
indel/202307025-01	cluster40342872	22	60016	0.0366	16035 - 16035	15398 - 15398	15662	dup	15399	16035	637	CCAGCACCCAAAGCTG*GTATTCTAATTAAAC	CAATCACCTAAGGCTA*ATTATTCATGCTTGT	GCT
indel/202307025-01	cluster40382890	22	54599	0.0403	16053 - 16053	15402 - 15402	15648	dup	15403	16053	651	CACCCAAAGCTGGTAT*TCTAATTAAACTACT	TATTCATGCTTGTTAG*ACATAAATGCTACTC	TA
indel/202307025-01	cluster40392879	22	57518	0.0382	16042 - 16042	15403 - 15403	15660	dup	15404	16042	639	ACCCAAAGCTGGTATT*CTAATTAAACTACTT	CTAAGGCTAATTATTC*ATGCTTGTTAGACAT	TATTC
indel/202307025-01	cluster40432903	22	55033	0.04	16066 - 16066	15407 - 15407	15640	dup	15408	16066	659	AAAGCTGGTATTCTAA*TTAAACTACTTCTTG	TAGACATAAATGCTAC*TCAATACCAAATTTT	CTA
indel/202307025-01	cluster40452851	22	72650	0.0303	16014 - 16014	15409 - 15409	15694	dup	15410	16014	605	AGCTGGTATTCTAATT*AAACTACTTCTTGAG	GAATCATTAGTCCGCA*AAACCCAATCACCTA	AAAC
indel/202307025-01	cluster40662890	22	65848	0.0334	16053 - 16053	15430 - 15430	15676	dup	15431	16053	623	ACTTCTTGAGTACATA*AATTTACATAGTACA	TATTCATGCTTGTTAG*ACATAAATGCTACTC	ACATAAAT
indel/202307025-01	cluster42162590	22	103188	0.0213	15689 - 15689	15583 - 15583	16193	dup	15584	15689	106	ATTATCTTAAACACAT*TAAACTAATGTTATA	ATTTGGTCTATTAATC*TACCATCCTCCGTGA	AT
indel/202307025-01	cluster44142855	22	84367	0.0261	16018 - 16018	15846 - 15846	16127	dup	15847	16018	172	TACGTTCCCCTTAAAT*AAGACATCTCGATGG	CATTAGTCCGCAAAAC*CCAATCACCTAAGGC	AAA
indel/202307025-01	cluster45863056	22	23434	0.0938	16221 - 16221	16125 - 16125	16203	dup	16126	16221	96	TTAATGCCAAACCCCA*AAAACACTAAGAACT	TGACTTATATTTTAGT*ACTTGTAAAAATTTT	NA
indel/202307025-01	cluster36990	21	22856	0.0918	58 - 58	16101 - 16101	16043	dup	16102	58	256	CTCCAAACCCCCCACC*CCCTCCTCTTAATGC	AGATGGATAATTGTAT*CCCATAAACACAAAG	CCC
indel/202307025-01	cluster37482871	21	49809	0.0421	16034 - 16034	15109 - 15109	15374	dup	15110	16034	925	TCCGCCCAATCACACA*AATTTTGTACTGAAT	CCAATCACCTAAGGCT*AATTATTCATGCTTG	AATT
indel/202307025-01	cluster39592901	21	43912	0.0478	16064 - 16064	15323 - 15323	15558	dup	15324	16064	741	TACTCTGGTCTTGTAA*ACCTGAAATGAAGAT	GTTAGACATAAATGCT*ACTCAATACCAAATT	TA
indel/202307025-01	cluster39772855	21	59344	0.0354	16018 - 16018	15341 - 15341	15622	dup	15342	16018	677	CTGAAATGAAGATCTT*CTCTTCTCAAGACAT	CATTAGTCCGCAAAAC*CCAATCACCTAAGGC	NA
indel/202307025-01	cluster39892878	21	49478	0.0424	16041 - 16041	15353 - 15353	15611	dup	15354	16041	688	TCTTCTCTTCTCAAGA*CATCAAGAAGAAGGA	CCTAAGGCTAATTATT*CATGCTTGTTAGACA	CAT
indel/202307025-01	cluster40012874	21	52492	0.04	16037 - 16037	15365 - 15365	15627	dup	15366	16037	672	AAGACATCAAGAAGAA*GGAGCTACTCCCCAC	ATCACCTAAGGCTAAT*TATTCATGCTTGTTA	AA
indel/202307025-01	cluster40022933	21	41013	0.0512	16096 - 16096	15366 - 15366	15569	dup	15367	16096	730	AGACATCAAGAAGAAG*GAGCTACTCCCCACC	TAACTCTCCAAACCCC*CCACCCCCTCCTCTT	NA
indel/202307025-01	cluster40032937	21	40908	0.0513	16100 - 16100	15367 - 15367	15566	dup	15368	16100	733	GACATCAAGAAGAAGG*AGCTACTCCCCACCA	TCTCCAAACCCCCCAC*CCCCTCCTCTTAATG	NA
indel/202307025-01	cluster40042951	21	40960	0.0512	16114 - 16114	15368 - 15368	15553	dup	15369	16114	746	ACATCAAGAAGAAGGA*GCTACTCCCCACCAC	ACCCCCTCCTCTTAAT*GCCAAACCCCAAAAA	GC
indel/202307025-01	cluster40052958	21	40892	0.0513	16121 - 16121	15369 - 15369	15547	dup	15370	16121	752	CATCAAGAAGAAGGAG*CTACTCCCCACCACC	CCTCTTAATGCCAAAC*CCCAAAAACACTAAG	NA
indel/202307025-01	cluster40112936	21	41699	0.0503	16099 - 16099	15375 - 15375	15575	dup	15376	16099	724	GAAGAAGGAGCTACTC*CCCACCACCAGCACC	CTCTCCAAACCCCCCA*CCCCCTCCTCTTAAT	CCCCACC
indel/202307025-01	cluster40122929	21	42192	0.0497	16092 - 16092	15376 - 15376	15583	dup	15377	16092	716	AAGAAGGAGCTACTCC*CCACCACCAGCACCC	ATTTTAACTCTCCAAA*CCCCCCACCCCCTCC	CCCC
indel/202307025-01	cluster40152892	21	48342	0.0434	16055 - 16055	15379 - 15379	15623	dup	15380	16055	676	AAGGAGCTACTCCCCA*CCACCAGCACCCAAA	TTCATGCTTGTTAGAC*ATAAATGCTACTCAA	CA
indel/202307025-01	cluster40222932	21	44713	0.0469	16095 - 16095	15386 - 15386	15590	dup	15387	16095	709	TACTCCCCACCACCAG*CACCCAAAGCTGGTA	TTAACTCTCCAAACCC*CCCACCCCCTCCTCT	NA
indel/202307025-01	cluster40233004	21	44550	0.0471	16167 - 16167	15387 - 15387	15519	dup	15388	16167	780	ACTCCCCACCACCAGC*ACCCAAAGCTGGTAT	TAATATTAACTATCAA*ACCCTATGTCCTGAT	ACCC
indel/202307025-01	cluster40242847	21	68418	0.0307	16010 - 16010	15388 - 15388	15677	dup	15389	16010	622	CTCCCCACCACCAGCA*CCCAAAGCTGGTATT	TGAAGAATCATTAGTC*CGCAAAACCCAATCA	CC
indel/202307025-01	cluster40322880	21	55479	0.0378	16043 - 16043	15396 - 15396	15652	dup	15397	16043	647	CACCAGCACCCAAAGC*TGGTATTCTAATTAA	TAAGGCTAATTATTCA*TGCTTGTTAGACATA	TG
indel/202307025-01	cluster40322891	21	53370	0.0393	16054 - 16054	15396 - 15396	15641	dup	15397	16054	658	CACCAGCACCCAAAGC*TGGTATTCTAATTAA	ATTCATGCTTGTTAGA*CATAAATGCTACTCA	AG
indel/202307025-01	cluster40332870	21	60256	0.0348	16033 - 16033	15397 - 15397	15663	dup	15398	16033	636	ACCAGCACCCAAAGCT*GGTATTCTAATTAAA	CCCAATCACCTAAGGC*TAATTATTCATGCTT	GCT
indel/202307025-01	cluster40342893	21	53424	0.0393	16056 - 16056	15398 - 15398	15641	dup	15399	16056	658	CCAGCACCCAAAGCTG*GTATTCTAATTAAAC	TCATGCTTGTTAGACA*TAAATGCTACTCAAT	NA
indel/202307025-01	cluster40353045	21	44740	0.0469	16210 - 16210	15399 - 15399	15488	dup	15400	16210	811	CAGCACCCAAAGCTGG*TATTCTAATTAAACT	TTCCCAAAATATGACT*TATATTTTAGTACTT	TAT
indel/202307025-01	cluster40362858	21	64290	0.0327	16021 - 16021	15400 - 15400	15678	dup	15401	16021	621	AGCACCCAAAGCTGGT*ATTCTAATTAAACTA	TAGTCCGCAAAACCCA*ATCACCTAAGGCTAA	AT
indel/202307025-01	cluster40373082	21	40362	0.052	16247 - 16247	15401 - 15401	15453	dup	15402	16247	846	GCACCCAAAGCTGGTA*TTCTAATTAAACTAC	ATTTTACAAAATCATG*TTCCGTGAACCAAAA	TTC
indel/202307025-01	cluster40383098	21	38665	0.0543	16263 - 16263	15402 - 15402	15438	dup	15403	16263	861	CACCCAAAGCTGGTAT*TCTAATTAAACTACT	TTCCGTGAACCAAAAC*TCTAATCATACTCTA	TCTAAT
indel/202307025-01	cluster40442923	21	51125	0.0411	16086 - 16086	15408 - 15408	15621	dup	15409	16086	678	AAGCTGGTATTCTAAT*TAAACTACTTCTTGA	TACCAAATTTTAACTC*TCCAAACCCCCCACC	NA
indel/202307025-01	cluster40743052	21	58089	0.0361	16217 - 16217	15438 - 15438	15520	dup	15439	16217	779	AGTACATAAATTTACA*TAGTACAACAGTACA	AATATGACTTATATTT*TAGTACTTGTAAAAA	TAGTAC
indel/202307025-01	cluster41712544	21	107750	0.0195	15643 - 15643	15536 - 15536	16192	dup	15537	15643	107	AGGTCATAAAATAATC*ATCAACATAAATCAA	CATACAGTCATAAACT*CTTCTCTTCCATATG	TC
indel/202307025-01	cluster45593104	21	20352	0.1031	16269 - 16269	16097 - 16097	16127	dup	16098	16269	172	AACTCTCCAAACCCCC*CACCCCCTCCTCTTA	GAACCAAAACTCTAAT*CATACTCTATTACGC	CA
indel/202307025-01	cluster45783110	21	19419	0.108	16275 - 16275	16116 - 16116	16140	dup	16117	16275	159	CCCCTCCTCTTAATGC*CAAACCCCAAAAACA	AAACTCTAATCATACT*CTATTACGCAATAAA	NA
indel/202307025-01	cluster122989	20	28274	0.0707	144 - 144	16100 - 16100	15956	dup	16101	144	343	TCTCCAAACCCCCCAC*CCCCTCCTCTTAATG	TAGACCGGTGTAAAAT*CCCTTAAACATTTAC	CCC
indel/202307025-01	cluster33532867	20	47814	0.0418	16030 - 16030	14642 - 14642	14911	dup	14643	16030	1388	CGAATGAATTTGAGGG*GGCTTCTCAGTAGAC	AAACCCAATCACCTAA*GGCTAATTATTCATG	GGCT
indel/202307025-01	cluster37072890	20	42940	0.0466	16053 - 16053	15068 - 15068	15314	dup	15069	16053	985	AATACCTTTCCTTCAT*ACCTCAAAGCAACGA	TATTCATGCTTGTTAG*ACATAAATGCTACTC	TA
indel/202307025-01	cluster37542870	20	49740	0.0402	16033 - 16033	15116 - 15116	15382	dup	15117	16033	917	AATCACACAAATTTTG*TACTGAATCCTAGTA	CCCAATCACCTAAGGC*TAATTATTCATGCTT	TA
indel/202307025-01	cluster38152932	20	37915	0.0527	16095 - 16095	15178 - 15178	15382	dup	15179	16095	917	GCCAACCAGTAGAACA*CCCATTTATTATCAT	TTAACTCTCCAAACCC*CCCACCCCCTCCTCT	ACCC
indel/202307025-01	cluster39212929	20	38362	0.0521	16092 - 16092	15284 - 15284	15491	dup	15285	16092	808	AATACTAAAATTATAT*CCATGTCTTGATAGT	ATTTTAACTCTCCAAA*CCCCCCACCCCCTCC	CC
indel/202307025-01	cluster39592892	20	44886	0.0445	16055 - 16055	15323 - 15323	15567	dup	15324	16055	732	TACTCTGGTCTTGTAA*ACCTGAAATGAAGAT	TTCATGCTTGTTAGAC*ATAAATGCTACTCAA	AC
indel/202307025-01	cluster39642871	20	51413	0.0389	16034 - 16034	15328 - 15328	15593	dup	15329	16034	706	TGGTCTTGTAAACCTG*AAATGAAGATCTTCT	CCAATCACCTAAGGCT*AATTATTCATGCTTG	CT
indel/202307025-01	cluster39913045	20	37069	0.0539	16210 - 16210	15355 - 15355	15444	dup	15356	16210	855	TTCTCTTCTCAAGACA*TCAAGAAGAAGGAGC	TTCCCAAAATATGACT*TATATTTTAGTACTT	GAC
indel/202307025-01	cluster39992888	20	47254	0.0423	16051 - 16051	15363 - 15363	15611	dup	15364	16051	688	TCAAGACATCAAGAAG*AAGGAGCTACTCCCC	ATTATTCATGCTTGTT*AGACATAAATGCTAC	AGA
indel/202307025-01	cluster40022898	20	46371	0.0431	16061 - 16061	15366 - 15366	15604	dup	15367	16061	695	AGACATCAAGAAGAAG*GAGCTACTCCCCACC	CTTGTTAGACATAAAT*GCTACTCAATACCAA	AA
indel/202307025-01	cluster40032880	20	49383	0.0405	16043 - 16043	15367 - 15367	15623	dup	15368	16043	676	GACATCAAGAAGAAGG*AGCTACTCCCCACCA	TAAGGCTAATTATTCA*TGCTTGTTAGACATA	NA
indel/202307025-01	cluster40062891	20	47404	0.0422	16054 - 16054	15370 - 15370	15615	dup	15371	16054	684	ATCAAGAAGAAGGAGC*TACTCCCCACCACCA	ATTCATGCTTGTTAGA*CATAAATGCTACTCA	AG
indel/202307025-01	cluster40102882	20	49864	0.0401	16045 - 16045	15374 - 15374	15628	dup	15375	16045	671	AGAAGAAGGAGCTACT*CCCCACCACCAGCAC	AGGCTAATTATTCATG*CTTGTTAGACATAAA	CT
indel/202307025-01	cluster40192860	20	58876	0.034	16023 - 16023	15383 - 15383	15659	dup	15384	16023	640	AGCTACTCCCCACCAC*CAGCACCCAAAGCTG	GTCCGCAAAACCCAAT*CACCTAAGGCTAATT	CACC
indel/202307025-01	cluster40232869	20	58134	0.0344	16032 - 16032	15387 - 15387	15654	dup	15388	16032	645	ACTCCCCACCACCAGC*ACCCAAAGCTGGTAT	ACCCAATCACCTAAGG*CTAATTATTCATGCT	AG
indel/202307025-01	cluster40282892	20	52743	0.0379	16055 - 16055	15392 - 15392	15636	dup	15393	16055	663	CCACCACCAGCACCCA*AAGCTGGTATTCTAA	TTCATGCTTGTTAGAC*ATAAATGCTACTCAA	CA
indel/202307025-01	cluster40302870	20	59678	0.0335	16033 - 16033	15394 - 15394	15660	dup	15395	16033	639	ACCACCAGCACCCAAA*GCTGGTATTCTAATT	CCCAATCACCTAAGGC*TAATTATTCATGCTT	GCT
indel/202307025-01	cluster40362913	20	50754	0.0394	16076 - 16076	15400 - 15400	15623	dup	15401	16076	676	AGCACCCAAAGCTGGT*ATTCTAATTAAACTA	TGCTACTCAATACCAA*ATTTTAACTCTCCAA	ATT
indel/202307025-01	cluster40412872	20	62540	0.032	16035 - 16035	15405 - 15405	15669	dup	15406	16035	630	CCAAAGCTGGTATTCT*AATTAAACTACTTCT	CAATCACCTAAGGCTA*ATTATTCATGCTTGT	CTAATTA
indel/202307025-01	cluster40432916	20	52235	0.0383	16079 - 16079	15407 - 15407	15627	dup	15408	16079	672	AAAGCTGGTATTCTAA*TTAAACTACTTCTTG	TACTCAATACCAAATT*TTAACTCTCCAAACC	AATT
indel/202307025-01	cluster40452926	20	51382	0.0389	16089 - 16089	15409 - 15409	15619	dup	15410	16089	680	AGCTGGTATTCTAATT*AAACTACTTCTTGAG	CAAATTTTAACTCTCC*AAACCCCCCACCCCC	AAAC
indel/202307025-01	cluster40452954	20	50853	0.0393	16117 - 16117	15409 - 15409	15591	dup	15410	16117	708	AGCTGGTATTCTAATT*AAACTACTTCTTGAG	CCCTCCTCTTAATGCC*AAACCCCAAAAACAC	AAAC
indel/202307025-01	cluster40602893	20	63358	0.0316	16056 - 16056	15424 - 15424	15667	dup	15425	16056	632	TAAACTACTTCTTGAG*TACATAAATTTACAT	TCATGCTTGTTAGACA*TAAATGCTACTCAAT	TA
indel/202307025-01	cluster41033123	20	55096	0.0363	16289 - 16289	15467 - 15467	15477	dup	15468	16289	822	CATTTATGTATATCGT*ACATTAAACTATTTT	CTCTATTACGCAATAA*ACATTAACAA	NA
indel/202307025-01	cluster41412512	20	107170	0.0187	15605 - 15605	15505 - 15505	16199	dup	15506	15605	100	CATATAAGCTAGTACA*TTAAATCAATGGTTC	AATGTTATAAGGACAT*ATCTGTGTTATCTGA	ACAT
indel/202307025-01	cluster41712591	20	112057	0.0178	15690 - 15690	15536 - 15536	16145	dup	15537	15690	154	AGGTCATAAAATAATC*ATCAACATAAATCAA	TTTGGTCTATTAATCT*ACCATCCTCCGTGAA	TAATC
indel/202307025-01	cluster45723061	20	25204	0.0793	16226 - 16226	16110 - 16110	16183	dup	16111	16226	116	CCCCACCCCCTCCTCT*TAATGCCAAACCCCA	TATATTTTAGTACTTG*TAAAAATTTTACAAA	CTT
indel/202307025-01	cluster569991	20	26070	0.0767	651 - 651	16102 - 16102	15451	dup	16103	651	848	TCCAAACCCCCCACCC*CCTCCTCTTAATGCC	GATAAACCCCGCTCTA*CCTCACCATCTCTTG	CCTC
indel/202307025-01	cluster661038	20	25825	0.0774	88 - 88	16149 - 16149	16061	dup	16150	88	238	AAGAACTTGAAAGACA*TATAATATTAACTAT	GGTTTGGTCCTGGCCT*TATAATTAATTAGAG	TATAAT
indel/202307025-01	cluster762983	20	25709	0.0777	908 - 908	16094 - 16094	15186	dup	16095	908	1113	TTTAACTCTCCAAACC*CCCCACCCCCTCCTC	AAGTACGCACACACCG*CCCGTCACCCTCCTC	ACC
indel/202307025-01	cluster9161029	20	25258	0.0791	1226 - 1226	16140 - 16140	14914	dup	16141	1226	1385	AAAAACACTAAGAACT*TGAAAGACATATAAT	TACCGCAAGGGAAAGA*TGAAAGACTAATTAA	TGAAAGAC
indel/202307025-01	cluster9611006	20	25532	0.0783	1326 - 1326	16117 - 16117	14791	dup	16118	1326	1508	CCCTCCTCTTAATGCC*AAACCCCAAAAACAC	AAAGAATTACAGCTAG*AAACCCCGAAACCAA	AAACCCC
indel/202307025-01	cluster18861227	19	20639	0.092	3262 - 3262	3171 - 3171	16208	dup	3172	3262	91	GTAGCCCAAACAATTT*CATATGAAGTAACCA	TTACAACCCAAGAACA*CATATGATTACTTCT	CATATGA
indel/202307025-01	cluster190652	19	37012	0.0513	215 - 215	15367 - 15367	15152	dup	15368	215	1147	GACATCAAGAAGAAGG*AGCTACTCCCCACCA	TTAAGACACCTTGCCT*AGCCACACCCCCACG	AGC
indel/202307025-01	cluster206985	19	26758	0.071	231 - 231	16096 - 16096	15865	dup	16097	231	434	TAACTCTCCAAACCCC*CCACCCCCTCCTCTT	AGCCACACCCCCACGG*GACTCAGCAGTGATA	NA
indel/202307025-01	cluster38402868	19	50860	0.0373	16031 - 16031	15203 - 15203	15471	dup	15204	16031	828	TATCATTGGCCAACTA*GCCTCCATCTCATAC	AACCCAATCACCTAAG*GCTAATTATTCATGC	AG
indel/202307025-01	cluster38942890	19	44150	0.043	16053 - 16053	15257 - 15257	15503	dup	15258	16053	796	ACCAATCTCAGGAATT*ATCGAAGACAAAATA	TATTCATGCTTGTTAG*ACATAAATGCTACTC	TTA
indel/202307025-01	cluster39032894	19	43669	0.0435	16057 - 16057	15266 - 15266	15508	dup	15267	16057	791	AGGAATTATCGAAGAC*AAAATACTAAAATTA	CATGCTTGTTAGACAT*AAATGCTACTCAATA	AGACA
indel/202307025-01	cluster39772870	19	52528	0.0362	16033 - 16033	15341 - 15341	15607	dup	15342	16033	692	CTGAAATGAAGATCTT*CTCTTCTCAAGACAT	CCCAATCACCTAAGGC*TAATTATTCATGCTT	CT
indel/202307025-01	cluster39772930	19	39978	0.0475	16093 - 16093	15341 - 15341	15547	dup	15342	16093	752	CTGAAATGAAGATCTT*CTCTTCTCAAGACAT	TTTTAACTCTCCAAAC*CCCCCACCCCCTCCT	NA
indel/202307025-01	cluster39792869	19	52590	0.0361	16032 - 16032	15343 - 15343	15610	dup	15344	16032	689	GAAATGAAGATCTTCT*CTTCTCAAGACATCA	ACCCAATCACCTAAGG*CTAATTATTCATGCT	CT
indel/202307025-01	cluster39962865	19	54284	0.035	16028 - 16028	15360 - 15360	15631	dup	15361	16028	668	TTCTCAAGACATCAAG*AAGAAGGAGCTACTC	CAAAACCCAATCACCT*AAGGCTAATTATTCA	AAG
indel/202307025-01	cluster39992875	19	51275	0.037	16038 - 16038	15363 - 15363	15624	dup	15364	16038	675	TCAAGACATCAAGAAG*AAGGAGCTACTCCCC	TCACCTAAGGCTAATT*ATTCATGCTTGTTAG	NA
indel/202307025-01	cluster40022857	19	57684	0.0329	16020 - 16020	15366 - 15366	15645	dup	15367	16020	654	AGACATCAAGAAGAAG*GAGCTACTCCCCACC	TTAGTCCGCAAAACCC*AATCACCTAAGGCTA	AA
indel/202307025-01	cluster40022865	19	54888	0.0346	16028 - 16028	15366 - 15366	15637	dup	15367	16028	662	AGACATCAAGAAGAAG*GAGCTACTCCCCACC	CAAAACCCAATCACCT*AAGGCTAATTATTCA	AAGG
indel/202307025-01	cluster40022954	19	40816	0.0465	16117 - 16117	15366 - 15366	15548	dup	15367	16117	751	AGACATCAAGAAGAAG*GAGCTACTCCCCACC	CCCTCCTCTTAATGCC*AAACCCCAAAAACAC	AA
indel/202307025-01	cluster40032898	19	46498	0.0408	16061 - 16061	15367 - 15367	15605	dup	15368	16061	694	GACATCAAGAAGAAGG*AGCTACTCCCCACCA	CTTGTTAGACATAAAT*GCTACTCAATACCAA	NA
indel/202307025-01	cluster40032905	19	45605	0.0416	16068 - 16068	15367 - 15367	15598	dup	15368	16068	701	GACATCAAGAAGAAGG*AGCTACTCCCCACCA	GACATAAATGCTACTC*AATACCAAATTTTAA	NA
indel/202307025-01	cluster40042875	19	52010	0.0365	16038 - 16038	15368 - 15368	15629	dup	15369	16038	670	ACATCAAGAAGAAGGA*GCTACTCCCCACCAC	TCACCTAAGGCTAATT*ATTCATGCTTGTTAG	NA
indel/202307025-01	cluster40062872	19	53678	0.0354	16035 - 16035	15370 - 15370	15634	dup	15371	16035	665	ATCAAGAAGAAGGAGC*TACTCCCCACCACCA	CAATCACCTAAGGCTA*ATTATTCATGCTTGT	GCTA
indel/202307025-01	cluster40112868	19	54986	0.0345	16031 - 16031	15375 - 15375	15643	dup	15376	16031	656	GAAGAAGGAGCTACTC*CCCACCACCAGCACC	AACCCAATCACCTAAG*GCTAATTATTCATGC	NA
indel/202307025-01	cluster40172956	19	42346	0.0448	16119 - 16119	15381 - 15381	15561	dup	15382	16119	738	GGAGCTACTCCCCACC*ACCAGCACCCAAAGC	CTCCTCTTAATGCCAA*ACCCCAAAAACACTA	ACC
indel/202307025-01	cluster40202888	19	51176	0.0371	16051 - 16051	15384 - 15384	15632	dup	15385	16051	667	GCTACTCCCCACCACC*AGCACCCAAAGCTGG	ATTATTCATGCTTGTT*AGACATAAATGCTAC	AG
indel/202307025-01	cluster40222931	19	44760	0.0424	16094 - 16094	15386 - 15386	15591	dup	15387	16094	708	TACTCCCCACCACCAG*CACCCAAAGCTGGTA	TTTAACTCTCCAAACC*CCCCACCCCCTCCTC	NA
indel/202307025-01	cluster40232965	19	44934	0.0423	16128 - 16128	15387 - 15387	15558	dup	15388	16128	741	ACTCCCCACCACCAGC*ACCCAAAGCTGGTAT	ATGCCAAACCCCAAAA*ACACTAAGAACTTGA	AC
indel/202307025-01	cluster40252952	19	45168	0.042	16115 - 16115	15389 - 15389	15573	dup	15390	16115	726	TCCCCACCACCAGCAC*CCAAAGCTGGTATTC	CCCCCTCCTCTTAATG*CCAAACCCCAAAAAC	CCAAA
indel/202307025-01	cluster40282870	19	59406	0.032	16033 - 16033	15392 - 15392	15658	dup	15393	16033	641	CCACCACCAGCACCCA*AAGCTGGTATTCTAA	CCCAATCACCTAAGGC*TAATTATTCATGCTT	NA
indel/202307025-01	cluster40322952	19	46918	0.0405	16115 - 16115	15396 - 15396	15580	dup	15397	16115	719	CACCAGCACCCAAAGC*TGGTATTCTAATTAA	CCCCCTCCTCTTAATG*CCAAACCCCAAAAAC	GC
indel/202307025-01	cluster40352921	19	48380	0.0393	16084 - 16084	15399 - 15399	15614	dup	15400	16084	685	CAGCACCCAAAGCTGG*TATTCTAATTAAACT	AATACCAAATTTTAAC*TCTCCAAACCCCCCA	NA
indel/202307025-01	cluster40352934	19	47626	0.0399	16097 - 16097	15399 - 15399	15601	dup	15400	16097	698	CAGCACCCAAAGCTGG*TATTCTAATTAAACT	AACTCTCCAAACCCCC*CACCCCCTCCTCTTA	NA
indel/202307025-01	cluster40352954	19	47462	0.04	16117 - 16117	15399 - 15399	15581	dup	15400	16117	718	CAGCACCCAAAGCTGG*TATTCTAATTAAACT	CCCTCCTCTTAATGCC*AAACCCCAAAAACAC	NA
indel/202307025-01	cluster40382855	19	67942	0.028	16018 - 16018	15402 - 15402	15683	dup	15403	16018	616	CACCCAAAGCTGGTAT*TCTAATTAAACTACT	CATTAGTCCGCAAAAC*CCAATCACCTAAGGC	NA
indel/202307025-01	cluster40382886	19	55283	0.0344	16049 - 16049	15402 - 15402	15652	dup	15403	16049	647	CACCCAAAGCTGGTAT*TCTAATTAAACTACT	TAATTATTCATGCTTG*TTAGACATAAATGCT	TT
indel/202307025-01	cluster40382891	19	54496	0.0349	16054 - 16054	15402 - 15402	15647	dup	15403	16054	652	CACCCAAAGCTGGTAT*TCTAATTAAACTACT	ATTCATGCTTGTTAGA*CATAAATGCTACTCA	NA
indel/202307025-01	cluster40422411	19	69300	0.0274	15469 - 15469	15406 - 15406	16236	dup	15407	15469	63	CAAAGCTGGTATTCTA*ATTAAACTACTTCTT	TTTATGTATATCGTAC*ATTAAACTATTTTCC	ATTAAACTA
indel/202307025-01	cluster40442845	19	74350	0.0255	16008 - 16008	15408 - 15408	15699	dup	15409	16008	600	AAGCTGGTATTCTAAT*TAAACTACTTCTTGA	GGTGAAGAATCATTAG*TCCGCAAAACCCAAT	ATTA
indel/202307025-01	cluster40442880	19	58972	0.0322	16043 - 16043	15408 - 15408	15664	dup	15409	16043	635	AAGCTGGTATTCTAAT*TAAACTACTTCTTGA	TAAGGCTAATTATTCA*TGCTTGTTAGACATA	AT
indel/202307025-01	cluster40442886	19	57650	0.0329	16049 - 16049	15408 - 15408	15658	dup	15409	16049	641	AAGCTGGTATTCTAAT*TAAACTACTTCTTGA	TAATTATTCATGCTTG*TTAGACATAAATGCT	TTA
indel/202307025-01	cluster40442889	19	57324	0.0331	16052 - 16052	15408 - 15408	15655	dup	15409	16052	644	AAGCTGGTATTCTAAT*TAAACTACTTCTTGA	TTATTCATGCTTGTTA*GACATAAATGCTACT	TTA
indel/202307025-01	cluster40492894	19	57951	0.0328	16057 - 16057	15413 - 15413	15655	dup	15414	16057	644	GGTATTCTAATTAAAC*TACTTCTTGAGTACA	CATGCTTGTTAGACAT*AAATGCTACTCAATA	TAAA
indel/202307025-01	cluster40592885	19	64822	0.0293	16048 - 16048	15423 - 15423	15674	dup	15424	16048	625	TTAAACTACTTCTTGA*GTACATAAATTTACA	CTAATTATTCATGCTT*GTTAGACATAAATGC	CTTG
indel/202307025-01	cluster40632890	19	65068	0.0292	16053 - 16053	15427 - 15427	15673	dup	15428	16053	626	ACTACTTCTTGAGTAC*ATAAATTTACATAGT	TATTCATGCTTGTTAG*ACATAAATGCTACTC	ACATAAAT
indel/202307025-01	cluster40672890	19	65962	0.0288	16053 - 16053	15431 - 15431	15677	dup	15432	16053	622	CTTCTTGAGTACATAA*ATTTACATAGTACAA	TATTCATGCTTGTTAG*ACATAAATGCTACTC	ACATAAAT
indel/202307025-01	cluster41702560	19	112440	0.0169	15659 - 15659	15535 - 15535	16175	dup	15536	15659	124	CAGGTCATAAAATAAT*CATCAACATAAATCA	CTTCTCTTCCATATGA*CTATCCCCTTCCCCA	NA
indel/202307025-01	cluster45653097	19	21057	0.0901	16262 - 16262	16103 - 16103	16140	dup	16104	16262	159	CCAAACCCCCCACCCC*CTCCTCTTAATGCCA	GTTCCGTGAACCAAAA*CTCTAATCATACTCT	CTC
indel/202307025-01	cluster45863048	19	23462	0.0809	16213 - 16213	16125 - 16125	16211	dup	16126	16213	88	TTAATGCCAAACCCCA*AAAACACTAAGAACT	CCAAAATATGACTTAT*ATTTTAGTACTTGTA	NA
indel/202307025-01	cluster6091053	19	25128	0.0756	696 - 696	16164 - 16164	15468	dup	16165	696	831	ATATAATATTAACTAT*CAAACCCTATGTCCT	ATACCGCCATCTTCAG*CAAACCCTAAAAAGG	CAAACCCTA
indel/202307025-01	cluster112994	18	28512	0.0631	134 - 134	16105 - 16105	15971	dup	16106	134	328	AAACCCCCCACCCCCT*CCTCTTAATGCCAAA	CAAACCTCCATAGACC*GGTGTAAAATCCCTT	CC
indel/202307025-01	cluster1631035	18	27034	0.0665	186 - 186	16146 - 16146	15960	dup	16147	186	339	ACTAAGAACTTGAAAG*ACATATAATATTAAC	GGAGAGGGTATCAAGC*ACATTAAAATAGCTT	ACAT
indel/202307025-01	cluster182991	18	26774	0.0672	207 - 207	16102 - 16102	15895	dup	16103	207	404	TCCAAACCCCCCACCC*CCTCCTCTTAATGCC	AAAATAGCTTAAGACA*CCTTGCCTAGCCACA	CACC
indel/202307025-01	cluster192989	18	26636	0.0675	217 - 217	16100 - 16100	15883	dup	16101	217	416	TCTCCAAACCCCCCAC*CCCCTCCTCTTAATG	AAGACACCTTGCCTAG*CCACACCCCCACGGG	CCAC
indel/202307025-01	cluster194994	18	26660	0.0675	219 - 219	16105 - 16105	15886	dup	16106	219	413	AAACCCCCCACCCCCT*CCTCTTAATGCCAAA	GACACCTTGCCTAGCC*ACACCCCCACGGGAC	CC
indel/202307025-01	cluster2131036	18	26022	0.0691	238 - 238	16147 - 16147	15909	dup	16148	238	390	CTAAGAACTTGAAAGA*CATATAATATTAACT	CCCCCACGGGACTCAG*CAGTGATAAATATTA	AG
indel/202307025-01	cluster281651	18	37036	0.0486	311 - 311	15366 - 15366	15055	dup	15367	311	1244	AGACATCAAGAAGAAG*GAGCTACTCCCCACC	GGTAAATTTCGTGCCA*GCCACCGCGGTCATA	AG
indel/202307025-01	cluster35972871	18	48913	0.0368	16034 - 16034	14949 - 14949	15214	dup	14950	16034	1085	ACCCCACCCCATATTA*AACCCGAATGATATT	CCAATCACCTAAGGCT*AATTATTCATGCTTG	TAA
indel/202307025-01	cluster36822869	18	49278	0.0365	16032 - 16032	15038 - 15038	15305	dup	15039	16032	994	CTTAATCTTATCTATC*CTAATTTTAGCCCTA	ACCCAATCACCTAAGG*CTAATTATTCATGCT	CTAATT
indel/202307025-01	cluster38642872	18	49912	0.0361	16035 - 16035	15227 - 15227	15491	dup	15228	16035	808	CTCATACTTCTCAATC*ATCTTAATTCTTATA	CAATCACCTAAGGCTA*ATTATTCATGCTTGT	AAT
indel/202307025-01	cluster38942892	18	44013	0.0409	16055 - 16055	15257 - 15257	15501	dup	15258	16055	798	ACCAATCTCAGGAATT*ATCGAAGACAAAATA	TTCATGCTTGTTAGAC*ATAAATGCTACTCAA	AT
indel/202307025-01	cluster39082890	18	43928	0.041	16053 - 16053	15271 - 15271	15517	dup	15272	16053	782	TTATCGAAGACAAAAT*ACTAAAATTATATCC	TATTCATGCTTGTTAG*ACATAAATGCTACTC	TA
indel/202307025-01	cluster39592861	18	53421	0.0337	16024 - 16024	15323 - 15323	15598	dup	15324	16024	701	TACTCTGGTCTTGTAA*ACCTGAAATGAAGAT	TCCGCAAAACCCAATC*ACCTAAGGCTAATTA	ACCT
indel/202307025-01	cluster39672870	18	51930	0.0347	16033 - 16033	15331 - 15331	15597	dup	15332	16033	702	TCTTGTAAACCTGAAA*TGAAGATCTTCTCTT	CCCAATCACCTAAGGC*TAATTATTCATGCTT	NA
indel/202307025-01	cluster39752873	18	51222	0.0351	16036 - 16036	15339 - 15339	15602	dup	15340	16036	697	ACCTGAAATGAAGATC*TTCTCTTCTCAAGAC	AATCACCTAAGGCTAA*TTATTCATGCTTGTT	AT
indel/202307025-01	cluster39762870	18	52606	0.0342	16033 - 16033	15340 - 15340	15606	dup	15341	16033	693	CCTGAAATGAAGATCT*TCTCTTCTCAAGACA	CCCAATCACCTAAGGC*TAATTATTCATGCTT	CT
indel/202307025-01	cluster39772921	18	40486	0.0444	16084 - 16084	15341 - 15341	15556	dup	15342	16084	743	CTGAAATGAAGATCTT*CTCTTCTCAAGACAT	AATACCAAATTTTAAC*TCTCCAAACCCCCCA	TCTC
indel/202307025-01	cluster39812870	18	52708	0.0341	16033 - 16033	15345 - 15345	15611	dup	15346	16033	688	AATGAAGATCTTCTCT*TCTCAAGACATCAAG	CCCAATCACCTAAGGC*TAATTATTCATGCTT	CT
indel/202307025-01	cluster39882928	18	40380	0.0446	16091 - 16091	15352 - 15352	15560	dup	15353	16091	739	ATCTTCTCTTCTCAAG*ACATCAAGAAGAAGG	AATTTTAACTCTCCAA*ACCCCCCACCCCCTC	CAA
indel/202307025-01	cluster39922856	18	58481	0.0308	16019 - 16019	15356 - 15356	15636	dup	15357	16019	663	TCTCTTCTCAAGACAT*CAAGAAGAAGGAGCT	ATTAGTCCGCAAAACC*CAATCACCTAAGGCT	CAA
indel/202307025-01	cluster39972894	18	46494	0.0387	16057 - 16057	15361 - 15361	15603	dup	15362	16057	696	TCTCAAGACATCAAGA*AGAAGGAGCTACTCC	CATGCTTGTTAGACAT*AAATGCTACTCAATA	AA
indel/202307025-01	cluster40012894	18	46842	0.0384	16057 - 16057	15365 - 15365	15607	dup	15366	16057	692	AAGACATCAAGAAGAA*GGAGCTACTCCCCAC	CATGCTTGTTAGACAT*AAATGCTACTCAATA	AA
indel/202307025-01	cluster40012921	18	41741	0.0431	16084 - 16084	15365 - 15365	15580	dup	15366	16084	719	AAGACATCAAGAAGAA*GGAGCTACTCCCCAC	AATACCAAATTTTAAC*TCTCCAAACCCCCCA	AA
indel/202307025-01	cluster40022876	18	51363	0.035	16039 - 16039	15366 - 15366	15626	dup	15367	16039	673	AGACATCAAGAAGAAG*GAGCTACTCCCCACC	CACCTAAGGCTAATTA*TTCATGCTTGTTAGA	NA
indel/202307025-01	cluster40042855	18	60775	0.0296	16018 - 16018	15368 - 15368	15649	dup	15369	16018	650	ACATCAAGAAGAAGGA*GCTACTCCCCACCAC	CATTAGTCCGCAAAAC*CCAATCACCTAAGGC	NA
indel/202307025-01	cluster40042958	18	40982	0.0439	16121 - 16121	15368 - 15368	15546	dup	15369	16121	753	ACATCAAGAAGAAGGA*GCTACTCCCCACCAC	CCTCTTAATGCCAAAC*CCCAAAAACACTAAG	NA
indel/202307025-01	cluster40112875	18	52625	0.0342	16038 - 16038	15375 - 15375	15636	dup	15376	16038	663	GAAGAAGGAGCTACTC*CCCACCACCAGCACC	TCACCTAAGGCTAATT*ATTCATGCTTGTTAG	NA
indel/202307025-01	cluster40112909	18	45376	0.0397	16072 - 16072	15375 - 15375	15602	dup	15376	16072	697	GAAGAAGGAGCTACTC*CCCACCACCAGCACC	TAAATGCTACTCAATA*CCAAATTTTAACTCT	CC
indel/202307025-01	cluster40132849	18	64686	0.0278	16012 - 16012	15377 - 15377	15664	dup	15378	16012	635	AGAAGGAGCTACTCCC*CACCACCAGCACCCA	AAGAATCATTAGTCCG*CAAAACCCAATCACC	TCC
indel/202307025-01	cluster40192891	18	49804	0.0361	16054 - 16054	15383 - 15383	15628	dup	15384	16054	671	AGCTACTCCCCACCAC*CAGCACCCAAAGCTG	ATTCATGCTTGTTAGA*CATAAATGCTACTCA	CA
indel/202307025-01	cluster40192922	18	44303	0.0406	16085 - 16085	15383 - 15383	15597	dup	15384	16085	702	AGCTACTCCCCACCAC*CAGCACCCAAAGCTG	ATACCAAATTTTAACT*CTCCAAACCCCCCAC	AC
indel/202307025-01	cluster40192929	18	43970	0.0409	16092 - 16092	15383 - 15383	15590	dup	15384	16092	709	AGCTACTCCCCACCAC*CAGCACCCAAAGCTG	ATTTTAACTCTCCAAA*CCCCCCACCCCCTCC	ACC
indel/202307025-01	cluster40202890	18	50620	0.0355	16053 - 16053	15384 - 15384	15630	dup	15385	16053	669	GCTACTCCCCACCACC*AGCACCCAAAGCTGG	TATTCATGCTTGTTAG*ACATAAATGCTACTC	AC
indel/202307025-01	cluster40222925	18	44940	0.04	16088 - 16088	15386 - 15386	15597	dup	15387	16088	702	TACTCCCCACCACCAG*CACCCAAAGCTGGTA	CCAAATTTTAACTCTC*CAAACCCCCCACCCC	CCA
indel/202307025-01	cluster40242890	18	51602	0.0349	16053 - 16053	15388 - 15388	15634	dup	15389	16053	665	CTCCCCACCACCAGCA*CCCAAAGCTGGTATT	TATTCATGCTTGTTAG*ACATAAATGCTACTC	AC
indel/202307025-01	cluster40242959	18	45050	0.0399	16122 - 16122	15388 - 15388	15565	dup	15389	16122	734	CTCCCCACCACCAGCA*CCCAAAGCTGGTATT	CTCTTAATGCCAAACC*CCAAAAACACTAAGA	CCCAAA
indel/202307025-01	cluster40252860	18	60694	0.0296	16023 - 16023	15389 - 15389	15665	dup	15390	16023	634	TCCCCACCACCAGCAC*CCAAAGCTGGTATTC	GTCCGCAAAACCCAAT*CACCTAAGGCTAATT	ACCCAA
indel/202307025-01	cluster40252882	18	53605	0.0336	16045 - 16045	15389 - 15389	15643	dup	15390	16045	656	TCCCCACCACCAGCAC*CCAAAGCTGGTATTC	AGGCTAATTATTCATG*CTTGTTAGACATAAA	NA
indel/202307025-01	cluster40252891	18	51622	0.0349	16054 - 16054	15389 - 15389	15634	dup	15390	16054	665	TCCCCACCACCAGCAC*CCAAAGCTGGTATTC	ATTCATGCTTGTTAGA*CATAAATGCTACTCA	CA
indel/202307025-01	cluster40312863	18	61370	0.0293	16026 - 16026	15395 - 15395	15668	dup	15396	16026	631	CCACCAGCACCCAAAG*CTGGTATTCTAATTA	CGCAAAACCCAATCAC*CTAAGGCTAATTATT	CT
indel/202307025-01	cluster40372886	18	55010	0.0327	16049 - 16049	15401 - 15401	15651	dup	15402	16049	648	GCACCCAAAGCTGGTA*TTCTAATTAAACTAC	TAATTATTCATGCTTG*TTAGACATAAATGCT	GT
indel/202307025-01	cluster40382883	18	56024	0.0321	16046 - 16046	15402 - 15402	15655	dup	15403	16046	644	CACCCAAAGCTGGTAT*TCTAATTAAACTACT	GGCTAATTATTCATGC*TTGTTAGACATAAAT	TT
indel/202307025-01	cluster40402893	18	55658	0.0323	16056 - 16056	15404 - 15404	15647	dup	15405	16056	652	CCCAAAGCTGGTATTC*TAATTAAACTACTTC	TCATGCTTGTTAGACA*TAAATGCTACTCAAT	TAA
indel/202307025-01	cluster40652911	18	62146	0.029	16074 - 16074	15429 - 15429	15654	dup	15430	16074	645	TACTTCTTGAGTACAT*AAATTTACATAGTAC	AATGCTACTCAATACC*AAATTTTAACTCTCC	AAATTT
indel/202307025-01	cluster40662892	18	65711	0.0274	16055 - 16055	15430 - 15430	15674	dup	15431	16055	625	ACTTCTTGAGTACATA*AATTTACATAGTACA	TTCATGCTTGTTAGAC*ATAAATGCTACTCAA	ACATAAAT
indel/202307025-01	cluster41132561	18	109416	0.0164	15660 - 15660	15477 - 15477	16116	dup	15478	15660	183	TATCGTACATTAAACT*ATTTTCCCCAAGCAT	TTCTCTTCCATATGAC*TATCCCCTTCCCCAT	ACTAT
indel/202307025-01	cluster41822903	18	79552	0.0226	16066 - 16066	15547 - 15547	15780	dup	15548	16066	519	TAATCATCAACATAAA*TCAATATATATACCA	TAGACATAAATGCTAC*TCAATACCAAATTTT	TCAATA
indel/202307025-01	cluster42002874	18	85514	0.021	16037 - 16037	15566 - 15566	15828	dup	15567	16037	471	ATATATATACCATGAA*TATTATCTTAAACAC	ATCACCTAAGGCTAAT*TATTCATGCTTGTTA	TATT
indel/202307025-01	cluster45663059	18	25954	0.0693	16224 - 16224	16104 - 16104	16179	dup	16105	16224	120	CAAACCCCCCACCCCC*TCCTCTTAATGCCAA	CTTATATTTTAGTACT*TGTAAAAATTTTACA	CT
indel/202307025-01	cluster45713050	18	25530	0.0705	16215 - 16215	16109 - 16109	16193	dup	16110	16215	106	CCCCCACCCCCTCCTC*TTAATGCCAAACCCC	AAAATATGACTTATAT*TTTAGTACTTGTAAA	TT
indel/202307025-01	cluster45723064	18	25080	0.0717	16229 - 16229	16110 - 16110	16180	dup	16111	16229	119	CCCCACCCCCTCCTCT*TAATGCCAAACCCCA	ATTTTAGTACTTGTAA*AAATTTTACAAAATC	TAA
indel/202307025-01	cluster58991	18	25282	0.0711	80 - 80	16102 - 16102	16022	dup	16103	80	277	TCCAAACCCCCCACCC*CCTCCTCTTAATGCC	AACACAAAGGTTTGGT*CCTGGCCTTATAATT	CCT
indel/202307025-01	cluster59994	18	25461	0.0706	81 - 81	16105 - 16105	16024	dup	16106	81	275	AAACCCCCCACCCCCT*CCTCTTAATGCCAAA	ACACAAAGGTTTGGTC*CTGGCCTTATAATTA	TCCT
indel/202307025-01	cluster92993	18	28786	0.0625	114 - 114	16104 - 16104	15990	dup	16105	114	309	CAAACCCCCCACCCCC*TCCTCTTAATGCCAA	TAGAGGTAAAATTACA*CATGCAAACCTCCAT	NA
indel/202307025-01	cluster1181027	17	28154	0.0603	140 - 140	16138 - 16138	15998	dup	16139	140	301	CCAAAAACACTAAGAA*CTTGAAAGACATATA	TCCATAGACCGGTGTA*AAATCCCTTAAACAT	AA
indel/202307025-01	cluster1981003	17	26598	0.0639	223 - 223	16114 - 16114	15891	dup	16115	223	408	ACCCCCTCCTCTTAAT*GCCAAACCCCAAAAA	CCTTGCCTAGCCACAC*CCCCACGGGACTCAG	NA
indel/202307025-01	cluster254991	17	26382	0.0644	283 - 283	16102 - 16102	15819	dup	16103	283	480	TCCAAACCCCCCACCC*CCTCCTCTTAATGCC	GTTTGACTAAGTTATA*CCTCTTAGGGTTGGT	CCTC
indel/202307025-01	cluster285992	17	26638	0.0638	315 - 315	16103 - 16103	15788	dup	16104	315	511	CCAAACCCCCCACCCC*CTCCTCTTAATGCCA	AATTTCGTGCCAGCCA*CCGCGGTCATACGAT	CC
indel/202307025-01	cluster37283046	17	34020	0.0499	16211 - 16211	15089 - 15089	15177	dup	15090	16211	1122	AAAGCAACGAAGCCTA*ATATTCCGCCCAATC	TCCCAAAATATGACTT*ATATTTTAGTACTTG	ATATT
indel/202307025-01	cluster37462910	17	40852	0.0416	16073 - 16073	15107 - 15107	15333	dup	15108	16073	966	ATTCCGCCCAATCACA*CAAATTTTGTACTGA	AAATGCTACTCAATAC*CAAATTTTAACTCTC	CAAATTTT
indel/202307025-01	cluster39342870	17	51224	0.0332	16033 - 16033	15298 - 15298	15564	dup	15299	16033	735	ATCCATGTCTTGATAG*TATAAACATTACTCT	CCCAATCACCTAAGGC*TAATTATTCATGCTT	TA
indel/202307025-01	cluster39722871	17	51868	0.0328	16034 - 16034	15336 - 15336	15601	dup	15337	16034	698	TAAACCTGAAATGAAG*ATCTTCTCTTCTCAA	CCAATCACCTAAGGCT*AATTATTCATGCTTG	AA
indel/202307025-01	cluster39732877	17	49164	0.0346	16040 - 16040	15337 - 15337	15596	dup	15338	16040	703	AAACCTGAAATGAAGA*TCTTCTCTTCTCAAG	ACCTAAGGCTAATTAT*TCATGCTTGTTAGAC	AT
indel/202307025-01	cluster39762873	17	51442	0.033	16036 - 16036	15340 - 15340	15603	dup	15341	16036	696	CCTGAAATGAAGATCT*TCTCTTCTCAAGACA	AATCACCTAAGGCTAA*TTATTCATGCTTGTT	TT
indel/202307025-01	cluster39922854	17	60712	0.028	16017 - 16017	15356 - 15356	15638	dup	15357	16017	661	TCTCTTCTCAAGACAT*CAAGAAGAAGGAGCT	TCATTAGTCCGCAAAA*CCCAATCACCTAAGG	NA
indel/202307025-01	cluster39922958	17	40140	0.0423	16121 - 16121	15356 - 15356	15534	dup	15357	16121	765	TCTCTTCTCAAGACAT*CAAGAAGAAGGAGCT	CCTCTTAATGCCAAAC*CCCAAAAACACTAAG	NA
indel/202307025-01	cluster40022888	17	47806	0.0355	16051 - 16051	15366 - 15366	15614	dup	15367	16051	685	AGACATCAAGAAGAAG*GAGCTACTCCCCACC	ATTATTCATGCTTGTT*AGACATAAATGCTAC	AG
indel/202307025-01	cluster40023079	17	33568	0.0506	16244 - 16244	15366 - 15366	15421	dup	15367	16244	878	AGACATCAAGAAGAAG*GAGCTACTCCCCACC	AAAATTTTACAAAATC*ATGTTCCGTGAACCA	NA
indel/202307025-01	cluster40032901	17	46266	0.0367	16064 - 16064	15367 - 15367	15602	dup	15368	16064	697	GACATCAAGAAGAAGG*AGCTACTCCCCACCA	GTTAGACATAAATGCT*ACTCAATACCAAATT	NA
indel/202307025-01	cluster40042932	17	41313	0.0411	16095 - 16095	15368 - 15368	15572	dup	15369	16095	727	ACATCAAGAAGAAGGA*GCTACTCCCCACCAC	TTAACTCTCCAAACCC*CCCACCCCCTCCTCT	NA
indel/202307025-01	cluster40052856	17	59234	0.0287	16019 - 16019	15369 - 15369	15649	dup	15370	16019	650	CATCAAGAAGAAGGAG*CTACTCCCCACCACC	ATTAGTCCGCAAAACC*CAATCACCTAAGGCT	NA
indel/202307025-01	cluster40072868	17	54495	0.0312	16031 - 16031	15371 - 15371	15639	dup	15372	16031	660	TCAAGAAGAAGGAGCT*ACTCCCCACCACCAG	AACCCAATCACCTAAG*GCTAATTATTCATGC	GCTA
indel/202307025-01	cluster40092877	17	51264	0.0332	16040 - 16040	15373 - 15373	15632	dup	15374	16040	667	AAGAAGAAGGAGCTAC*TCCCCACCACCAGCA	ACCTAAGGCTAATTAT*TCATGCTTGTTAGAC	TA
indel/202307025-01	cluster40092907	17	45633	0.0372	16070 - 16070	15373 - 15373	15602	dup	15374	16070	697	AAGAAGAAGGAGCTAC*TCCCCACCACCAGCA	CATAAATGCTACTCAA*TACCAAATTTTAACT	TAC
indel/202307025-01	cluster40102958	17	41532	0.0409	16121 - 16121	15374 - 15374	15552	dup	15375	16121	747	AGAAGAAGGAGCTACT*CCCCACCACCAGCAC	CCTCTTAATGCCAAAC*CCCAAAAACACTAAG	CCCCA
indel/202307025-01	cluster40152855	17	61822	0.0275	16018 - 16018	15379 - 15379	15660	dup	15380	16018	639	AAGGAGCTACTCCCCA*CCACCAGCACCCAAA	CATTAGTCCGCAAAAC*CCAATCACCTAAGGC	CCCA
indel/202307025-01	cluster40222854	17	64954	0.0262	16017 - 16017	15386 - 15386	15668	dup	15387	16017	631	TACTCCCCACCACCAG*CACCCAAAGCTGGTA	TCATTAGTCCGCAAAA*CCCAATCACCTAAGG	NA
indel/202307025-01	cluster40232836	17	71274	0.0238	15999 - 15999	15387 - 15387	15687	dup	15388	15999	612	ACTCCCCACCACCAGC*ACCCAAAGCTGGTAT	CGCACCTACGGTGAAG*AATCATTAGTCCGCA	AG
indel/202307025-01	cluster40242877	17	54985	0.0309	16040 - 16040	15388 - 15388	15647	dup	15389	16040	652	CTCCCCACCACCAGCA*CCCAAAGCTGGTATT	ACCTAAGGCTAATTAT*TCATGCTTGTTAGAC	NA
indel/202307025-01	cluster40292892	17	52880	0.0321	16055 - 16055	15393 - 15393	15637	dup	15394	16055	662	CACCACCAGCACCCAA*AGCTGGTATTCTAAT	TTCATGCTTGTTAGAC*ATAAATGCTACTCAA	CA
indel/202307025-01	cluster40292923	17	47175	0.036	16086 - 16086	15393 - 15393	15606	dup	15394	16086	693	CACCACCAGCACCCAA*AGCTGGTATTCTAAT	TACCAAATTTTAACTC*TCCAAACCCCCCACC	NA
indel/202307025-01	cluster40352907	17	51648	0.0329	16070 - 16070	15399 - 15399	15628	dup	15400	16070	671	CAGCACCCAAAGCTGG*TATTCTAATTAAACT	CATAAATGCTACTCAA*TACCAAATTTTAACT	TA
indel/202307025-01	cluster40382959	17	48047	0.0354	16122 - 16122	15402 - 15402	15579	dup	15403	16122	720	CACCCAAAGCTGGTAT*TCTAATTAAACTACT	CTCTTAATGCCAAACC*CCAAAAACACTAAGA	NA
indel/202307025-01	cluster40392856	17	67120	0.0253	16019 - 16019	15403 - 15403	15683	dup	15404	16019	616	ACCCAAAGCTGGTATT*CTAATTAAACTACTT	ATTAGTCCGCAAAACC*CAATCACCTAAGGCT	NA
indel/202307025-01	cluster40392861	17	63626	0.0267	16024 - 16024	15403 - 15403	15678	dup	15404	16024	621	ACCCAAAGCTGGTATT*CTAATTAAACTACTT	TCCGCAAAACCCAATC*ACCTAAGGCTAATTA	AT
indel/202307025-01	cluster40392923	17	49386	0.0344	16086 - 16086	15403 - 15403	15616	dup	15404	16086	683	ACCCAAAGCTGGTATT*CTAATTAAACTACTT	TACCAAATTTTAACTC*TCCAAACCCCCCACC	TCT
indel/202307025-01	cluster40402884	17	57338	0.0296	16047 - 16047	15404 - 15404	15656	dup	15405	16047	643	CCCAAAGCTGGTATTC*TAATTAAACTACTTC	GCTAATTATTCATGCT*TGTTAGACATAAATG	TT
indel/202307025-01	cluster40443106	17	40038	0.0424	16271 - 16271	15408 - 15408	15436	dup	15409	16271	863	AAGCTGGTATTCTAAT*TAAACTACTTCTTGA	ACCAAAACTCTAATCA*TACTCTATTACGCAA	AT
indel/202307025-01	cluster40462918	17	52500	0.0324	16081 - 16081	15410 - 15410	15628	dup	15411	16081	671	GCTGGTATTCTAATTA*AACTACTTCTTGAGT	CTCAATACCAAATTTT*AACTCTCCAAACCCC	TTAA
indel/202307025-01	cluster40632871	17	71430	0.0238	16034 - 16034	15427 - 15427	15692	dup	15428	16034	607	ACTACTTCTTGAGTAC*ATAAATTTACATAGT	CCAATCACCTAAGGCT*AATTATTCATGCTTG	TA
indel/202307025-01	cluster40832429	17	75686	0.0225	15499 - 15499	15447 - 15447	16247	dup	15448	15499	52	ATTTACATAGTACAAC*AGTACATTTATGTAT	CCCAAGCATATAAGCT*AGTACATTAAATCAA	AGTACATT
indel/202307025-01	cluster42032588	17	109614	0.0155	15687 - 15687	15569 - 15569	16181	dup	15570	15687	118	TATATACCATGAATAT*TATCTTAAACACATT	CCATTTGGTCTATTAA*TCTACCATCCTCCGT	TATTA
indel/202307025-01	cluster42042587	17	108793	0.0156	15686 - 15686	15570 - 15570	16183	dup	15571	15686	116	ATATACCATGAATATT*ATCTTAAACACATTA	CCCATTTGGTCTATTA*ATCTACCATCCTCCG	TATTA
indel/202307025-01	cluster42072584	17	105898	0.0161	15683 - 15683	15573 - 15573	16189	dup	15574	15683	110	TACCATGAATATTATC*TTAAACACATTAAAC	TTCCCCATTTGGTCTA*TTAATCTACCATCCT	TTAA
indel/202307025-01	cluster42212585	17	98528	0.0173	15684 - 15684	15588 - 15588	16203	dup	15589	15684	96	CTTAAACACATTAAAC*TAATGTTATAAGGAC	TCCCCATTTGGTCTAT*TAATCTACCATCCTC	TAAT
indel/202307025-01	cluster44112871	17	77270	0.022	16034 - 16034	15843 - 15843	16108	dup	15844	16034	191	CCATACGTTCCCCTTA*AATAAGACATCTCGA	CCAATCACCTAAGGCT*AATTATTCATGCTTG	TAA
indel/202307025-01	cluster45773092	17	21620	0.0786	16257 - 16257	16115 - 16115	16157	dup	16116	16257	142	CCCCCTCCTCTTAATG*CCAAACCCCAAAAAC	ATCATGTTCCGTGAAC*CAAAACTCTAATCAT	CCAAA
indel/202307025-01	cluster65994	17	26103	0.0651	87 - 87	16105 - 16105	16018	dup	16106	87	281	AAACCCCCCACCCCCT*CCTCTTAATGCCAAA	AGGTTTGGTCCTGGCC*TTATAATTAATTAGA	CCT
indel/202307025-01	cluster90362	17	33525	0.0507	112 - 112	14816 - 14816	14704	dup	14817	112	1595	ATTTCACCCCTACTAT*ACAATCAAAGATATC	ATTAGAGGTAAAATTA*CACATGCAAACCTCC	TACA
indel/202307025-01	cluster192990	16	26619	0.0601	217 - 217	16101 - 16101	15884	dup	16102	217	415	CTCCAAACCCCCCACC*CCCTCCTCTTAATGC	AAGACACCTTGCCTAG*CCACACCCCCACGGG	CCAC
indel/202307025-01	cluster19351283	16	21728	0.0736	3803 - 3803	3708 - 3708	16204	dup	3709	3803	95	CCACCATACATATAGA*AATATGTCTGATAAA	TGAACCTACACTTAAG*AATTCAAAATTCTCC	AGAA
indel/202307025-01	cluster194652	16	37142	0.0431	219 - 219	15367 - 15367	15148	dup	15368	219	1151	GACATCAAGAAGAAGG*AGCTACTCCCCACCA	GACACCTTGCCTAGCC*ACACCCCCACGGGAC	AGC
indel/202307025-01	cluster195991	16	26572	0.0602	220 - 220	16102 - 16102	15882	dup	16103	220	417	TCCAAACCCCCCACCC*CCTCCTCTTAATGCC	ACACCTTGCCTAGCCA*CACCCCCACGGGACT	CACCCCC
indel/202307025-01	cluster197989	16	26574	0.0602	222 - 222	16100 - 16100	15878	dup	16101	222	421	TCTCCAAACCCCCCAC*CCCCTCCTCTTAATG	ACCTTGCCTAGCCACA*CCCCCACGGGACTCA	CCCCCAC
indel/202307025-01	cluster280652	16	37066	0.0431	310 - 310	15367 - 15367	15057	dup	15368	310	1242	GACATCAAGAAGAAGG*AGCTACTCCCCACCA	TGGTAAATTTCGTGCC*AGCCACCGCGGTCAT	AGC
indel/202307025-01	cluster349993	16	26360	0.0607	394 - 394	16104 - 16104	15710	dup	16105	394	589	CAAACCCCCCACCCCC*TCCTCTTAATGCCAA	ATAAATAGAATTAAAA*TCCAACTTATATGTG	TCC
indel/202307025-01	cluster37432871	16	49888	0.0321	16034 - 16034	15104 - 15104	15369	dup	15105	16034	930	AATATTCCGCCCAATC*ACACAAATTTTGTAC	CCAATCACCTAAGGCT*AATTATTCATGCTTG	AAT
indel/202307025-01	cluster379994	16	26768	0.0597	426 - 426	16105 - 16105	15679	dup	16106	426	620	AAACCCCCCACCCCCT*CCTCTTAATGCCAAA	AAATTCATTGTTAGGA*CCTAAACTCAATAAC	CCT
indel/202307025-01	cluster38112918	16	38958	0.0411	16081 - 16081	15174 - 15174	15392	dup	15175	16081	907	GGGGGCCAACCAGTAG*AACACCCATTTATTA	CTCAATACCAAATTTT*AACTCTCCAAACCCC	AAC
indel/202307025-01	cluster38602871	16	50412	0.0317	16034 - 16034	15223 - 15223	15488	dup	15224	16034	811	CCATCTCATACTTCTC*AATCATCTTAATTCT	CCAATCACCTAAGGCT*AATTATTCATGCTTG	AAT
indel/202307025-01	cluster39082892	16	43792	0.0365	16055 - 16055	15271 - 15271	15515	dup	15272	16055	784	TTATCGAAGACAAAAT*ACTAAAATTATATCC	TTCATGCTTGTTAGAC*ATAAATGCTACTCAA	ATA
indel/202307025-01	cluster39682870	16	51994	0.0308	16033 - 16033	15332 - 15332	15598	dup	15333	16033	701	CTTGTAAACCTGAAAT*GAAGATCTTCTCTTC	CCCAATCACCTAAGGC*TAATTATTCATGCTT	NA
indel/202307025-01	cluster39682889	16	45825	0.0349	16052 - 16052	15332 - 15332	15579	dup	15333	16052	720	CTTGTAAACCTGAAAT*GAAGATCTTCTCTTC	TTATTCATGCTTGTTA*GACATAAATGCTACT	GA
indel/202307025-01	cluster39732892	16	45643	0.035	16055 - 16055	15337 - 15337	15581	dup	15338	16055	718	AAACCTGAAATGAAGA*TCTTCTCTTCTCAAG	TTCATGCTTGTTAGAC*ATAAATGCTACTCAA	AGA
indel/202307025-01	cluster39902891	16	46186	0.0346	16054 - 16054	15354 - 15354	15599	dup	15355	16054	700	CTTCTCTTCTCAAGAC*ATCAAGAAGAAGGAG	ATTCATGCTTGTTAGA*CATAAATGCTACTCA	AGACAT
indel/202307025-01	cluster39952890	16	46717	0.0342	16053 - 16053	15359 - 15359	15605	dup	15360	16053	694	CTTCTCAAGACATCAA*GAAGAAGGAGCTACT	TATTCATGCTTGTTAG*ACATAAATGCTACTC	AGA
indel/202307025-01	cluster39962955	16	40216	0.0398	16118 - 16118	15360 - 15360	15541	dup	15361	16118	758	TTCTCAAGACATCAAG*AAGAAGGAGCTACTC	CCTCCTCTTAATGCCA*AACCCCAAAAACACT	CAA
indel/202307025-01	cluster40002843	16	64943	0.0246	16006 - 16006	15364 - 15364	15657	dup	15365	16006	642	CAAGACATCAAGAAGA*AGGAGCTACTCCCCA	ACGGTGAAGAATCATT*AGTCCGCAAAACCCA	AG
indel/202307025-01	cluster40022848	16	63868	0.025	16011 - 16011	15366 - 15366	15654	dup	15367	16011	645	AGACATCAAGAAGAAG*GAGCTACTCCCCACC	GAAGAATCATTAGTCC*GCAAAACCCAATCAC	NA
indel/202307025-01	cluster40032866	16	54754	0.0292	16029 - 16029	15367 - 15367	15637	dup	15368	16029	662	GACATCAAGAAGAAGG*AGCTACTCCCCACCA	AAAACCCAATCACCTA*AGGCTAATTATTCAT	AAGG
indel/202307025-01	cluster40042874	16	52668	0.0304	16037 - 16037	15368 - 15368	15630	dup	15369	16037	669	ACATCAAGAAGAAGGA*GCTACTCCCCACCAC	ATCACCTAAGGCTAAT*TATTCATGCTTGTTA	NA
indel/202307025-01	cluster40042933	16	41196	0.0388	16096 - 16096	15368 - 15368	15571	dup	15369	16096	728	ACATCAAGAAGAAGGA*GCTACTCCCCACCAC	TAACTCTCCAAACCCC*CCACCCCCTCCTCTT	NA
indel/202307025-01	cluster40042952	16	40877	0.0391	16115 - 16115	15368 - 15368	15552	dup	15369	16115	747	ACATCAAGAAGAAGGA*GCTACTCCCCACCAC	CCCCCTCCTCTTAATG*CCAAACCCCAAAAAC	GC
indel/202307025-01	cluster40062927	16	41587	0.0385	16090 - 16090	15370 - 15370	15579	dup	15371	16090	720	ATCAAGAAGAAGGAGC*TACTCCCCACCACCA	AAATTTTAACTCTCCA*AACCCCCCACCCCCT	NA
indel/202307025-01	cluster40082952	16	41126	0.0389	16115 - 16115	15372 - 15372	15556	dup	15373	16115	743	CAAGAAGAAGGAGCTA*CTCCCCACCACCAGC	CCCCCTCCTCTTAATG*CCAAACCCCAAAAAC	NA
indel/202307025-01	cluster40092868	16	54819	0.0292	16031 - 16031	15373 - 15373	15641	dup	15374	16031	658	AAGAAGAAGGAGCTAC*TCCCCACCACCAGCA	AACCCAATCACCTAAG*GCTAATTATTCATGC	GCTA
indel/202307025-01	cluster40092869	16	54580	0.0293	16032 - 16032	15373 - 15373	15640	dup	15374	16032	659	AAGAAGAAGGAGCTAC*TCCCCACCACCAGCA	ACCCAATCACCTAAGG*CTAATTATTCATGCT	GCTA
indel/202307025-01	cluster40093070	16	35378	0.0452	16235 - 16235	15373 - 15373	15437	dup	15374	16235	862	AAGAAGAAGGAGCTAC*TCCCCACCACCAGCA	GTACTTGTAAAAATTT*TACAAAATCATGTTC	TAC
indel/202307025-01	cluster40152931	16	42407	0.0377	16094 - 16094	15379 - 15379	15584	dup	15380	16094	715	AAGGAGCTACTCCCCA*CCACCAGCACCCAAA	TTTAACTCTCCAAACC*CCCCACCCCCTCCTC	CCCCACC
indel/202307025-01	cluster40242937	16	45132	0.0354	16100 - 16100	15388 - 15388	15587	dup	15389	16100	712	CTCCCCACCACCAGCA*CCCAAAGCTGGTATT	TCTCCAAACCCCCCAC*CCCCTCCTCTTAATG	CACCC
indel/202307025-01	cluster40243085	16	37290	0.0429	16250 - 16250	15388 - 15388	15437	dup	15389	16250	862	CTCCCCACCACCAGCA*CCCAAAGCTGGTATT	TTACAAAATCATGTTC*CGTGAACCAAAACTC	CC
indel/202307025-01	cluster40252920	16	46385	0.0345	16083 - 16083	15389 - 15389	15605	dup	15390	16083	694	TCCCCACCACCAGCAC*CCAAAGCTGGTATTC	CAATACCAAATTTTAA*CTCTCCAAACCCCCC	AC
indel/202307025-01	cluster40382923	16	48758	0.0328	16086 - 16086	15402 - 15402	15615	dup	15403	16086	684	CACCCAAAGCTGGTAT*TCTAATTAAACTACT	TACCAAATTTTAACTC*TCCAAACCCCCCACC	TCT
indel/202307025-01	cluster40392873	16	60590	0.0264	16036 - 16036	15403 - 15403	15666	dup	15404	16036	633	ACCCAAAGCTGGTATT*CTAATTAAACTACTT	AATCACCTAAGGCTAA*TTATTCATGCTTGTT	CTAATTA
indel/202307025-01	cluster40632987	16	58138	0.0275	16150 - 16150	15427 - 15427	15576	dup	15428	16150	723	ACTACTTCTTGAGTAC*ATAAATTTACATAGT	AGAACTTGAAAGACAT*ATAATATTAACTATC	ACATA
indel/202307025-01	cluster40732875	16	72289	0.0221	16038 - 16038	15437 - 15437	15698	dup	15438	16038	601	GAGTACATAAATTTAC*ATAGTACAACAGTAC	TCACCTAAGGCTAATT*ATTCATGCTTGTTAG	TTA
indel/202307025-01	cluster40812890	16	70434	0.0227	16053 - 16053	15445 - 15445	15691	dup	15446	16053	608	AAATTTACATAGTACA*ACAGTACATTTATGT	TATTCATGCTTGTTAG*ACATAAATGCTACTC	ACA
indel/202307025-01	cluster41662590	16	112440	0.0142	15689 - 15689	15531 - 15531	16141	dup	15532	15689	158	GGTTCAGGTCATAAAA*TAATCATCAACATAA	ATTTGGTCTATTAATC*TACCATCCTCCGTGA	TAATC
indel/202307025-01	cluster44152818	16	96164	0.0166	15980 - 15980	15847 - 15847	16166	dup	15848	15980	133	ACGTTCCCCTTAAATA*AGACATCTCGATGGT	GGACAGCACACAGTCT*AGACGCACCTACGGT	AGAC
indel/202307025-01	cluster58985	16	25619	0.0624	80 - 80	16096 - 16096	16016	dup	16097	80	283	TAACTCTCCAAACCCC*CCACCCCCTCCTCTT	AACACAAAGGTTTGGT*CCTGGCCTTATAATT	CC
indel/202307025-01	cluster931001	16	28842	0.0554	115 - 115	16112 - 16112	15997	dup	16113	115	302	CCACCCCCTCCTCTTA*ATGCCAAACCCCAAA	AGAGGTAAAATTACAC*ATGCAAACCTCCATA	ATGC
indel/202307025-01	cluster107995	15	28574	0.0525	129 - 129	16106 - 16106	15977	dup	16107	129	322	AACCCCCCACCCCCTC*CTCTTAATGCCAAAC	ACATGCAAACCTCCAT*AGACCGGTGTAAAAT	NA
indel/202307025-01	cluster1391013	15	27986	0.0536	161 - 161	16124 - 16124	15963	dup	16125	161	336	CTTAATGCCAAACCCC*AAAAACACTAAGAAC	CCTTAAACATTTACTT*AAAATTTAAGGAGAG	AAAA
indel/202307025-01	cluster139993	15	28047	0.0535	161 - 161	16104 - 16104	15943	dup	16105	161	356	CAAACCCCCCACCCCC*TCCTCTTAATGCCAA	CCTTAAACATTTACTT*AAAATTTAAGGAGAG	CT
indel/202307025-01	cluster1472983	15	41910	0.0358	15374 - 15374	16094 - 16094	720	dup	16095	15374	15579	TTTAACTCTCCAAACC*CCCCACCCCCTCCTC	AGAAGAAGGAGCTACT*CCCCACCACCAGCAC	CCCCACC
indel/202307025-01	cluster197994	15	26544	0.0565	222 - 222	16105 - 16105	15883	dup	16106	222	416	AAACCCCCCACCCCCT*CCTCTTAATGCCAAA	ACCTTGCCTAGCCACA*CCCCCACGGGACTCA	CACCCCC
indel/202307025-01	cluster201994	15	26497	0.0566	226 - 226	16105 - 16105	15879	dup	16106	226	420	AAACCCCCCACCCCCT*CCTCTTAATGCCAAA	TGCCTAGCCACACCCC*CACGGGACTCAGCAG	CACCCCC
indel/202307025-01	cluster2501038	15	26094	0.0575	279 - 279	16149 - 16149	15870	dup	16150	279	429	AAGAACTTGAAAGACA*TATAATATTAACTAT	GAAAGTTTGACTAAGT*TATACCTCTTAGGGT	TATA
indel/202307025-01	cluster285991	15	26535	0.0565	315 - 315	16102 - 16102	15787	dup	16103	315	512	TCCAAACCCCCCACCC*CCTCCTCTTAATGCC	AATTTCGTGCCAGCCA*CCGCGGTCATACGAT	CCACC
indel/202307025-01	cluster34282890	15	41800	0.0359	16053 - 16053	14752 - 14752	14998	dup	14753	16053	1301	TCTTCCTCCACGAAAC*AGGATCAAACAACCC	TATTCATGCTTGTTAG*ACATAAATGCTACTC	ACA
indel/202307025-01	cluster36072870	15	48978	0.0306	16033 - 16033	14960 - 14960	15226	dup	14961	16033	1073	TATTAAACCCGAATGA*TATTTCCTATTTGCA	CCCAATCACCTAAGGC*TAATTATTCATGCTT	TA
indel/202307025-01	cluster37212871	15	49688	0.0302	16034 - 16034	15082 - 15082	15347	dup	15083	16034	952	ATACCTCAAAGCAACG*AAGCCTAATATTCCG	CCAATCACCTAAGGCT*AATTATTCATGCTTG	AA
indel/202307025-01	cluster38782890	15	44236	0.0339	16053 - 16053	15241 - 15241	15487	dup	15242	16053	812	TCATCTTAATTCTTAT*ACCAATCTCAGGAAT	TATTCATGCTTGTTAG*ACATAAATGCTACTC	TTA
indel/202307025-01	cluster39012871	15	50096	0.0299	16034 - 16034	15264 - 15264	15529	dup	15265	16034	770	TCAGGAATTATCGAAG*ACAAAATACTAAAAT	CCAATCACCTAAGGCT*AATTATTCATGCTTG	AA
indel/202307025-01	cluster39352890	15	44594	0.0336	16053 - 16053	15299 - 15299	15545	dup	15300	16053	754	TCCATGTCTTGATAGT*ATAAACATTACTCTG	TATTCATGCTTGTTAG*ACATAAATGCTACTC	TAG
indel/202307025-01	cluster39392890	15	44709	0.0335	16053 - 16053	15303 - 15303	15549	dup	15304	16053	750	TGTCTTGATAGTATAA*ACATTACTCTGGTCT	TATTCATGCTTGTTAG*ACATAAATGCTACTC	ACAT
indel/202307025-01	cluster39572890	15	44980	0.0333	16053 - 16053	15321 - 15321	15567	dup	15322	16053	732	ATTACTCTGGTCTTGT*AAACCTGAAATGAAG	TATTCATGCTTGTTAG*ACATAAATGCTACTC	TA
indel/202307025-01	cluster39592823	15	68652	0.0218	15986 - 15986	15323 - 15323	15636	dup	15324	15986	663	TACTCTGGTCTTGTAA*ACCTGAAATGAAGAT	CACACAGTCTAGACGC*ACCTACGGTGAAGAA	ACCT
indel/202307025-01	cluster39822891	15	45961	0.0326	16054 - 16054	15346 - 15346	15591	dup	15347	16054	708	ATGAAGATCTTCTCTT*CTCAAGACATCAAGA	ATTCATGCTTGTTAGA*CATAAATGCTACTCA	NA
indel/202307025-01	cluster39832873	15	51431	0.0292	16036 - 16036	15347 - 15347	15610	dup	15348	16036	689	TGAAGATCTTCTCTTC*TCAAGACATCAAGAA	AATCACCTAAGGCTAA*TTATTCATGCTTGTT	TT
indel/202307025-01	cluster39892892	15	46166	0.0325	16055 - 16055	15353 - 15353	15597	dup	15354	16055	702	TCTTCTCTTCTCAAGA*CATCAAGAAGAAGGA	TTCATGCTTGTTAGAC*ATAAATGCTACTCAA	AGACAT
indel/202307025-01	cluster39912871	15	52588	0.0285	16034 - 16034	15355 - 15355	15620	dup	15356	16034	679	TTCTCTTCTCAAGACA*TCAAGAAGAAGGAGC	CCAATCACCTAAGGCT*AATTATTCATGCTTG	NA
indel/202307025-01	cluster39932887	15	47316	0.0317	16050 - 16050	15357 - 15357	15606	dup	15358	16050	693	CTCTTCTCAAGACATC*AAGAAGAAGGAGCTA	AATTATTCATGCTTGT*TAGACATAAATGCTA	NA
indel/202307025-01	cluster39962872	15	52818	0.0284	16035 - 16035	15360 - 15360	15624	dup	15361	16035	675	TTCTCAAGACATCAAG*AAGAAGGAGCTACTC	CAATCACCTAAGGCTA*ATTATTCATGCTTGT	AA
indel/202307025-01	cluster39982870	15	53388	0.0281	16033 - 16033	15362 - 15362	15628	dup	15363	16033	671	CTCAAGACATCAAGAA*GAAGGAGCTACTCCC	CCCAATCACCTAAGGC*TAATTATTCATGCTT	NA
indel/202307025-01	cluster40012855	15	60599	0.0247	16018 - 16018	15365 - 15365	15646	dup	15366	16018	653	AAGACATCAAGAAGAA*GGAGCTACTCCCCAC	CATTAGTCCGCAAAAC*CCAATCACCTAAGGC	AA
indel/202307025-01	cluster40012875	15	51834	0.0289	16038 - 16038	15365 - 15365	15626	dup	15366	16038	673	AAGACATCAAGAAGAA*GGAGCTACTCCCCAC	TCACCTAAGGCTAATT*ATTCATGCTTGTTAG	NA
indel/202307025-01	cluster40022955	15	40819	0.0367	16118 - 16118	15366 - 15366	15547	dup	15367	16118	752	AGACATCAAGAAGAAG*GAGCTACTCCCCACC	CCTCCTCTTAATGCCA*AACCCCAAAAACACT	AA
indel/202307025-01	cluster40032903	15	45834	0.0327	16066 - 16066	15367 - 15367	15600	dup	15368	16066	699	GACATCAAGAAGAAGG*AGCTACTCCCCACCA	TAGACATAAATGCTAC*TCAATACCAAATTTT	NA
indel/202307025-01	cluster40052892	15	47205	0.0318	16055 - 16055	15369 - 15369	15613	dup	15370	16055	686	CATCAAGAAGAAGGAG*CTACTCCCCACCACC	TTCATGCTTGTTAGAC*ATAAATGCTACTCAA	GA
indel/202307025-01	cluster40052953	15	40854	0.0367	16116 - 16116	15369 - 15369	15552	dup	15370	16116	747	CATCAAGAAGAAGGAG*CTACTCCCCACCACC	CCCCTCCTCTTAATGC*CAAACCCCAAAAACA	GC
indel/202307025-01	cluster40062917	15	42880	0.035	16080 - 16080	15370 - 15370	15589	dup	15371	16080	710	ATCAAGAAGAAGGAGC*TACTCCCCACCACCA	ACTCAATACCAAATTT*TAACTCTCCAAACCC	TA
indel/202307025-01	cluster40062918	15	42494	0.0353	16081 - 16081	15370 - 15370	15588	dup	15371	16081	711	ATCAAGAAGAAGGAGC*TACTCCCCACCACCA	CTCAATACCAAATTTT*AACTCTCCAAACCCC	TA
indel/202307025-01	cluster40072956	15	40936	0.0366	16119 - 16119	15371 - 15371	15551	dup	15372	16119	748	TCAAGAAGAAGGAGCT*ACTCCCCACCACCAG	CTCCTCTTAATGCCAA*ACCCCAAAAACACTA	AC
indel/202307025-01	cluster40112846	15	65006	0.0231	16009 - 16009	15375 - 15375	15665	dup	15376	16009	634	GAAGAAGGAGCTACTC*CCCACCACCAGCACC	GTGAAGAATCATTAGT*CCGCAAAACCCAATC	TCC
indel/202307025-01	cluster40112924	15	42223	0.0355	16087 - 16087	15375 - 15375	15587	dup	15376	16087	712	GAAGAAGGAGCTACTC*CCCACCACCAGCACC	ACCAAATTTTAACTCT*CCAAACCCCCCACCC	ACTC
indel/202307025-01	cluster40162894	15	48358	0.031	16057 - 16057	15380 - 15380	15622	dup	15381	16057	677	AGGAGCTACTCCCCAC*CACCAGCACCCAAAG	CATGCTTGTTAGACAT*AAATGCTACTCAATA	CA
indel/202307025-01	cluster40212921	15	45078	0.0333	16084 - 16084	15385 - 15385	15600	dup	15386	16084	699	CTACTCCCCACCACCA*GCACCCAAAGCTGGT	AATACCAAATTTTAAC*TCTCCAAACCCCCCA	NA
indel/202307025-01	cluster40242879	15	53891	0.0278	16042 - 16042	15388 - 15388	15645	dup	15389	16042	654	CTCCCCACCACCAGCA*CCCAAAGCTGGTATT	CTAAGGCTAATTATTC*ATGCTTGTTAGACAT	CA
indel/202307025-01	cluster40302890	15	53151	0.0282	16053 - 16053	15394 - 15394	15640	dup	15395	16053	659	ACCACCAGCACCCAAA*GCTGGTATTCTAATT	TATTCATGCTTGTTAG*ACATAAATGCTACTC	AG
indel/202307025-01	cluster40302932	15	47032	0.0319	16095 - 16095	15394 - 15394	15598	dup	15395	16095	701	ACCACCAGCACCCAAA*GCTGGTATTCTAATT	TTAACTCTCCAAACCC*CCCACCCCCTCCTCT	NA
indel/202307025-01	cluster40382931	15	48527	0.0309	16094 - 16094	15402 - 15402	15607	dup	15403	16094	692	CACCCAAAGCTGGTAT*TCTAATTAAACTACT	TTTAACTCTCCAAACC*CCCCACCCCCTCCTC	NA
indel/202307025-01	cluster40392876	15	59341	0.0253	16039 - 16039	15403 - 15403	15663	dup	15404	16039	636	ACCCAAAGCTGGTATT*CTAATTAAACTACTT	CACCTAAGGCTAATTA*TTCATGCTTGTTAGA	CTAATTA
indel/202307025-01	cluster40462894	15	57099	0.0263	16057 - 16057	15410 - 15410	15652	dup	15411	16057	647	GCTGGTATTCTAATTA*AACTACTTCTTGAGT	CATGCTTGTTAGACAT*AAATGCTACTCAATA	TAAA
indel/202307025-01	cluster40582429	15	81072	0.0185	15499 - 15499	15422 - 15422	16222	dup	15423	15499	77	ATTAAACTACTTCTTG*AGTACATAAATTTAC	CCCAAGCATATAAGCT*AGTACATTAAATCAA	AGTACAT
indel/202307025-01	cluster40752890	15	68432	0.0219	16053 - 16053	15439 - 15439	15685	dup	15440	16053	614	GTACATAAATTTACAT*AGTACAACAGTACAT	TATTCATGCTTGTTAG*ACATAAATGCTACTC	ACATA
indel/202307025-01	cluster41692543	15	108138	0.0139	15642 - 15642	15534 - 15534	16191	dup	15535	15642	108	TCAGGTCATAAAATAA*TCATCAACATAAATC	CCATACAGTCATAAAC*TCTTCTCTTCCATAT	AA
indel/202307025-01	cluster42023069	15	67930	0.0221	16234 - 16234	15568 - 15568	15633	dup	15569	16234	666	ATATATACCATGAATA*TTATCTTAAACACAT	AGTACTTGTAAAAATT*TTACAAAATCATGTT	AAT
indel/202307025-01	cluster44152888	15	71591	0.0209	16051 - 16051	15847 - 15847	16095	dup	15848	16051	204	ACGTTCCCCTTAAATA*AGACATCTCGATGGT	ATTATTCATGCTTGTT*AGACATAAATGCTAC	AGACAT
indel/202307025-01	cluster45813051	15	24068	0.0623	16216 - 16216	16120 - 16120	16203	dup	16121	16216	96	TCCTCTTAATGCCAAA*CCCCAAAAACACTAA	AAATATGACTTATATT*TTAGTACTTGTAAAA	NA
indel/202307025-01	cluster45943131	15	15112	0.0992	16297 - 16297	16133 - 16133	16135	dup	16134	16297	164	AAACCCCAAAAACACT*AAGAACTTGAAAGAC	CGCAATAAACATTAAC*AA	NA
indel/202307025-01	cluster58989	15	25386	0.0591	80 - 80	16100 - 16100	16020	dup	16101	80	279	TCTCCAAACCCCCCAC*CCCCTCCTCTTAATG	AACACAAAGGTTTGGT*CCTGGCCTTATAATT	CC
indel/202307025-01	cluster100990	14	28784	0.0486	122 - 122	16101 - 16101	15979	dup	16102	122	320	CTCCAAACCCCCCACC*CCCTCCTCTTAATGC	AAATTACACATGCAAA*CCTCCATAGACCGGT	ACC
indel/202307025-01	cluster103984	14	28996	0.0483	125 - 125	16095 - 16095	15970	dup	16096	125	329	TTAACTCTCCAAACCC*CCCACCCCCTCCTCT	TTACACATGCAAACCT*CCATAGACCGGTGTA	CAAACC
indel/202307025-01	cluster113994	14	28508	0.0491	135 - 135	16105 - 16105	15970	dup	16106	135	329	AAACCCCCCACCCCCT*CCTCTTAATGCCAAA	AAACCTCCATAGACCG*GTGTAAAATCCCTTA	CC
indel/202307025-01	cluster150990	14	27686	0.0505	172 - 172	16101 - 16101	15929	dup	16102	172	370	CTCCAAACCCCCCACC*CCCTCCTCTTAATGC	TACTTAAAATTTAAGG*AGAGGGTATCAAGCA	NA
indel/202307025-01	cluster189994	14	26566	0.0527	214 - 214	16105 - 16105	15891	dup	16106	214	408	AAACCCCCCACCCCCT*CCTCTTAATGCCAAA	CTTAAGACACCTTGCC*TAGCCACACCCCCAC	CCT
indel/202307025-01	cluster200994	14	26407	0.053	225 - 225	16105 - 16105	15880	dup	16106	225	419	AAACCCCCCACCCCCT*CCTCTTAATGCCAAA	TTGCCTAGCCACACCC*CCACGGGACTCAGCA	CACCCCC
indel/202307025-01	cluster37994	14	22940	0.061	59 - 59	16105 - 16105	16046	dup	16106	59	253	AAACCCCCCACCCCCT*CCTCTTAATGCCAAA	GATGGATAATTGTATC*CCATAAACACAAAGG	CCC
indel/202307025-01	cluster39122871	14	50434	0.0278	16034 - 16034	15275 - 15275	15540	dup	15276	16034	759	CGAAGACAAAATACTA*AAATTATATCCATGT	CCAATCACCTAAGGCT*AATTATTCATGCTTG	CTAA
indel/202307025-01	cluster39343045	14	35542	0.0394	16210 - 16210	15298 - 15298	15387	dup	15299	16210	912	ATCCATGTCTTGATAG*TATAAACATTACTCT	TTCCCAAAATATGACT*TATATTTTAGTACTT	TATA
indel/202307025-01	cluster39573002	14	37966	0.0369	16165 - 16165	15321 - 15321	15455	dup	15322	16165	844	ATTACTCTGGTCTTGT*AAACCTGAAATGAAG	TATAATATTAACTATC*AAACCCTATGTCCTG	AAACC
indel/202307025-01	cluster39602933	14	39034	0.0359	16096 - 16096	15324 - 15324	15527	dup	15325	16096	772	ACTCTGGTCTTGTAAA*CCTGAAATGAAGATC	TAACTCTCCAAACCCC*CCACCCCCTCCTCTT	CC
indel/202307025-01	cluster39732543	14	78050	0.0179	15642 - 15642	15337 - 15337	15994	dup	15338	15642	305	AAACCTGAAATGAAGA*TCTTCTCTTCTCAAG	CCATACAGTCATAAAC*TCTTCTCTTCCATAT	TCTTCTCTTC
indel/202307025-01	cluster39802873	14	51397	0.0272	16036 - 16036	15344 - 15344	15607	dup	15345	16036	692	AAATGAAGATCTTCTC*TTCTCAAGACATCAA	AATCACCTAAGGCTAA*TTATTCATGCTTGTT	TT
indel/202307025-01	cluster39882892	14	46143	0.0303	16055 - 16055	15352 - 15352	15596	dup	15353	16055	703	ATCTTCTCTTCTCAAG*ACATCAAGAAGAAGG	TTCATGCTTGTTAGAC*ATAAATGCTACTCAA	AGACAT
indel/202307025-01	cluster39932894	14	46193	0.0303	16057 - 16057	15357 - 15357	15599	dup	15358	16057	700	CTCTTCTCAAGACATC*AAGAAGAAGGAGCTA	CATGCTTGTTAGACAT*AAATGCTACTCAATA	AGACAT
indel/202307025-01	cluster39932955	14	40176	0.0348	16118 - 16118	15357 - 15357	15538	dup	15358	16118	761	CTCTTCTCAAGACATC*AAGAAGAAGGAGCTA	CCTCCTCTTAATGCCA*AACCCCAAAAACACT	CAA
indel/202307025-01	cluster39972890	14	46908	0.0298	16053 - 16053	15361 - 15361	15607	dup	15362	16053	692	TCTCAAGACATCAAGA*AGAAGGAGCTACTCC	TATTCATGCTTGTTAG*ACATAAATGCTACTC	AGA
indel/202307025-01	cluster39972892	14	46772	0.0299	16055 - 16055	15361 - 15361	15605	dup	15362	16055	694	TCTCAAGACATCAAGA*AGAAGGAGCTACTCC	TTCATGCTTGTTAGAC*ATAAATGCTACTCAA	AGA
indel/202307025-01	cluster39992954	14	40264	0.0348	16117 - 16117	15363 - 15363	15545	dup	15364	16117	754	TCAAGACATCAAGAAG*AAGGAGCTACTCCCC	CCCTCCTCTTAATGCC*AAACCCCAAAAACAC	AA
indel/202307025-01	cluster40022884	14	48508	0.0289	16047 - 16047	15366 - 15366	15618	dup	15367	16047	681	AGACATCAAGAAGAAG*GAGCTACTCCCCACC	GCTAATTATTCATGCT*TGTTAGACATAAATG	NA
indel/202307025-01	cluster40022938	14	40764	0.0343	16101 - 16101	15366 - 15366	15564	dup	15367	16101	735	AGACATCAAGAAGAAG*GAGCTACTCCCCACC	CTCCAAACCCCCCACC*CCCTCCTCTTAATGC	NA
indel/202307025-01	cluster40032935	14	41126	0.034	16098 - 16098	15367 - 15367	15568	dup	15368	16098	731	GACATCAAGAAGAAGG*AGCTACTCCCCACCA	ACTCTCCAAACCCCCC*ACCCCCTCCTCTTAA	NA
indel/202307025-01	cluster40052860	14	56312	0.0249	16023 - 16023	15369 - 15369	15645	dup	15370	16023	654	CATCAAGAAGAAGGAG*CTACTCCCCACCACC	GTCCGCAAAACCCAAT*CACCTAAGGCTAATT	NA
indel/202307025-01	cluster40052930	14	41320	0.0339	16093 - 16093	15369 - 15369	15575	dup	15370	16093	724	CATCAAGAAGAAGGAG*CTACTCCCCACCACC	TTTTAACTCTCCAAAC*CCCCCACCCCCTCCT	NA
indel/202307025-01	cluster40072870	14	54083	0.0259	16033 - 16033	15371 - 15371	15637	dup	15372	16033	662	TCAAGAAGAAGGAGCT*ACTCCCCACCACCAG	CCCAATCACCTAAGGC*TAATTATTCATGCTT	GCTA
indel/202307025-01	cluster40092950	14	41352	0.0338	16113 - 16113	15373 - 15373	15559	dup	15374	16113	740	AAGAAGAAGGAGCTAC*TCCCCACCACCAGCA	CACCCCCTCCTCTTAA*TGCCAAACCCCAAAA	TA
indel/202307025-01	cluster40102855	14	61325	0.0228	16018 - 16018	15374 - 15374	15655	dup	15375	16018	644	AGAAGAAGGAGCTACT*CCCCACCACCAGCAC	CATTAGTCCGCAAAAC*CCAATCACCTAAGGC	CCC
indel/202307025-01	cluster40102937	14	41513	0.0337	16100 - 16100	15374 - 15374	15573	dup	15375	16100	726	AGAAGAAGGAGCTACT*CCCCACCACCAGCAC	TCTCCAAACCCCCCAC*CCCCTCCTCTTAATG	CCCCACC
indel/202307025-01	cluster40112922	14	42444	0.033	16085 - 16085	15375 - 15375	15589	dup	15376	16085	710	GAAGAAGGAGCTACTC*CCCACCACCAGCACC	ATACCAAATTTTAACT*CTCCAAACCCCCCAC	ACTC
indel/202307025-01	cluster40132854	14	62370	0.0224	16017 - 16017	15377 - 15377	15659	dup	15378	16017	640	AGAAGGAGCTACTCCC*CACCACCAGCACCCA	TCATTAGTCCGCAAAA*CCCAATCACCTAAGG	CCCA
indel/202307025-01	cluster40172871	14	55328	0.0253	16034 - 16034	15381 - 15381	15646	dup	15382	16034	653	GGAGCTACTCCCCACC*ACCAGCACCCAAAGC	CCAATCACCTAAGGCT*AATTATTCATGCTTG	NA
indel/202307025-01	cluster40172919	14	43694	0.032	16082 - 16082	15381 - 15381	15598	dup	15382	16082	701	GGAGCTACTCCCCACC*ACCAGCACCCAAAGC	TCAATACCAAATTTTA*ACTCTCCAAACCCCC	AC
indel/202307025-01	cluster40182922	14	43886	0.0319	16085 - 16085	15382 - 15382	15596	dup	15383	16085	703	GAGCTACTCCCCACCA*CCAGCACCCAAAGCT	ATACCAAATTTTAACT*CTCCAAACCCCCCAC	AC
indel/202307025-01	cluster40182931	14	43417	0.0322	16094 - 16094	15382 - 15382	15587	dup	15383	16094	712	GAGCTACTCCCCACCA*CCAGCACCCAAAGCT	TTTAACTCTCCAAACC*CCCCACCCCCTCCTC	CCCCACC
indel/202307025-01	cluster40272889	14	52976	0.0264	16052 - 16052	15391 - 15391	15638	dup	15392	16052	661	CCCACCACCAGCACCC*AAAGCTGGTATTCTA	TTATTCATGCTTGTTA*GACATAAATGCTACT	NA
indel/202307025-01	cluster40352855	14	67238	0.0208	16018 - 16018	15399 - 15399	15680	dup	15400	16018	619	CAGCACCCAAAGCTGG*TATTCTAATTAAACT	CATTAGTCCGCAAAAC*CCAATCACCTAAGGC	NA
indel/202307025-01	cluster40352931	14	47824	0.0293	16094 - 16094	15399 - 15399	15604	dup	15400	16094	695	CAGCACCCAAAGCTGG*TATTCTAATTAAACT	TTTAACTCTCCAAACC*CCCCACCCCCTCCTC	NA
indel/202307025-01	cluster40353080	14	40119	0.0349	16245 - 16245	15399 - 15399	15453	dup	15400	16245	846	CAGCACCCAAAGCTGG*TATTCTAATTAAACT	AAATTTTACAAAATCA*TGTTCCGTGAACCAA	TG
indel/202307025-01	cluster40382930	14	48576	0.0288	16093 - 16093	15402 - 15402	15608	dup	15403	16093	691	CACCCAAAGCTGGTAT*TCTAATTAAACTACT	TTTTAACTCTCCAAAC*CCCCCACCCCCTCCT	NA
indel/202307025-01	cluster40392929	14	49292	0.0284	16092 - 16092	15403 - 15403	15610	dup	15404	16092	689	ACCCAAAGCTGGTATT*CTAATTAAACTACTT	ATTTTAACTCTCCAAA*CCCCCCACCCCCTCC	NA
indel/202307025-01	cluster40392985	14	48249	0.029	16148 - 16148	15403 - 15403	15554	dup	15404	16148	745	ACCCAAAGCTGGTATT*CTAATTAAACTACTT	TAAGAACTTGAAAGAC*ATATAATATTAACTA	AT
indel/202307025-01	cluster40412893	14	55948	0.025	16056 - 16056	15405 - 15405	15648	dup	15406	16056	651	CCAAAGCTGGTATTCT*AATTAAACTACTTCT	TCATGCTTGTTAGACA*TAAATGCTACTCAAT	TAA
indel/202307025-01	cluster40462954	14	51080	0.0274	16117 - 16117	15410 - 15410	15592	dup	15411	16117	707	GCTGGTATTCTAATTA*AACTACTTCTTGAGT	CCCTCCTCTTAATGCC*AAACCCCAAAAACAC	AAAC
indel/202307025-01	cluster40592932	14	57597	0.0243	16095 - 16095	15423 - 15423	15627	dup	15424	16095	672	TTAAACTACTTCTTGA*GTACATAAATTTACA	TTAACTCTCCAAACCC*CCCACCCCCTCCTCT	NA
indel/202307025-01	cluster40592951	14	57244	0.0245	16114 - 16114	15423 - 15423	15608	dup	15424	16114	691	TTAAACTACTTCTTGA*GTACATAAATTTACA	ACCCCCTCCTCTTAAT*GCCAAACCCCAAAAA	TG
indel/202307025-01	cluster40712890	14	66257	0.0211	16053 - 16053	15435 - 15435	15681	dup	15436	16053	618	TTGAGTACATAAATTT*ACATAGTACAACAGT	TATTCATGCTTGTTAG*ACATAAATGCTACTC	ACATA
indel/202307025-01	cluster41732611	14	110064	0.0127	15713 - 15713	15538 - 15538	16124	dup	15539	15713	175	GTCATAAAATAATCAT*CAACATAAATCAATA	TCCGTGAAACCAACAA*CCCGCCCACCAATGC	CAACA
indel/202307025-01	cluster42002582	14	108606	0.0129	15681 - 15681	15566 - 15566	16184	dup	15567	15681	115	ATATATATACCATGAA*TATTATCTTAAACAC	CCTTCCCCATTTGGTC*TATTAATCTACCATC	TATTA
indel/202307025-01	cluster43022870	14	80202	0.0175	16033 - 16033	15684 - 15684	15950	dup	15685	16033	349	TCCCCATTTGGTCTAT*TAATCTACCATCCTC	CCCAATCACCTAAGGC*TAATTATTCATGCTT	TAAT
indel/202307025-01	cluster441004	14	23656	0.0591	66 - 66	16115 - 16115	16049	dup	16116	66	250	CCCCCTCCTCTTAATG*CCAAACCCCAAAAAC	AATTGTATCCCATAAA*CACAAAGGTTTGGTC	NA
indel/202307025-01	cluster44172853	14	86559	0.0162	16016 - 16016	15849 - 15849	16132	dup	15850	16016	167	GTTCCCCTTAAATAAG*ACATCTCGATGGTAT	ATCATTAGTCCGCAAA*ACCCAATCACCTAAG	AA
indel/202307025-01	cluster45723077	14	23350	0.0599	16242 - 16242	16110 - 16110	16167	dup	16111	16242	132	CCCCACCCCCTCCTCT*TAATGCCAAACCCCA	TAAAAATTTTACAAAA*TCATGTTCCGTGAAC	TC
indel/202307025-01	cluster45733064	14	25020	0.0559	16229 - 16229	16111 - 16111	16181	dup	16112	16229	118	CCCACCCCCTCCTCTT*AATGCCAAACCCCAA	ATTTTAGTACTTGTAA*AAATTTTACAAAATC	TAA
indel/202307025-01	cluster741000	14	27034	0.0518	96 - 96	16111 - 16111	16015	dup	16112	96	284	CCCACCCCCTCCTCTT*AATGCCAAACCCCAA	CCTGGCCTTATAATTA*ATTAGAGGTAAAATT	TTAAT
indel/202307025-01	cluster133686	13	45540	0.0285	155 - 155	15401 - 15401	15246	dup	15402	155	1053	GCACCCAAAGCTGGTA*TTCTAATTAAACTAC	AAAATCCCTTAAACAT*TTACTTAAAATTTAA	ATT
indel/202307025-01	cluster1501010	13	27722	0.0469	172 - 172	16121 - 16121	15949	dup	16122	172	350	CCTCTTAATGCCAAAC*CCCAAAAACACTAAG	TACTTAAAATTTAAGG*AGAGGGTATCAAGCA	NA
indel/202307025-01	cluster173983	13	27560	0.0471	198 - 198	16094 - 16094	15896	dup	16095	198	403	TTTAACTCTCCAAACC*CCCCACCCCCTCCTC	AAGCACATTAAAATAG*CTTAAGACACCTTGC	NA
indel/202307025-01	cluster198988	13	26722	0.0486	223 - 223	16099 - 16099	15876	dup	16100	223	423	CTCTCCAAACCCCCCA*CCCCCTCCTCTTAAT	CCTTGCCTAGCCACAC*CCCCACGGGACTCAG	CCCCCAC
indel/202307025-01	cluster2021002	13	26531	0.049	227 - 227	16113 - 16113	15886	dup	16114	227	413	CACCCCCTCCTCTTAA*TGCCAAACCCCAAAA	GCCTAGCCACACCCCC*ACGGGACTCAGCAGT	NA
indel/202307025-01	cluster222999	13	26362	0.0493	248 - 248	16110 - 16110	15862	dup	16111	248	437	CCCCACCCCCTCCTCT*TAATGCCAAACCCCA	ACTCAGCAGTGATAAA*TATTAAGCAATAAAC	TAA
indel/202307025-01	cluster2341004	13	26488	0.0491	262 - 262	16115 - 16115	15853	dup	16116	262	446	CCCCCTCCTCTTAATG*CCAAACCCCAAAAAC	AATATTAAGCAATAAA*CGAAAGTTTGACTAA	NA
indel/202307025-01	cluster2571059	13	26142	0.0497	286 - 286	16170 - 16170	15884	dup	16171	286	415	TATTAACTATCAAACC*CTATGTCCTGATCAA	TGACTAAGTTATACCT*CTTAGGGTTGGTAAA	ACC
indel/202307025-01	cluster261995	13	26301	0.0494	290 - 290	16106 - 16106	15816	dup	16107	290	483	AACCCCCCACCCCCTC*CTCTTAATGCCAAAC	TAAGTTATACCTCTTA*GGGTTGGTAAATTTC	CCTCTTA
indel/202307025-01	cluster350983	13	26765	0.0485	395 - 395	16094 - 16094	15699	dup	16095	395	600	TTTAACTCTCCAAACC*CCCCACCCCCTCCTC	TAAATAGAATTAAAAT*CCAACTTATATGTGA	CC
indel/202307025-01	cluster35658	13	33662	0.0386	57 - 57	15373 - 15373	15316	dup	15374	57	983	AAGAAGAAGGAGCTAC*TCCCCACCACCAGCA	TAGATGGATAATTGTA*TCCCATAAACACAAA	TCCC
indel/202307025-01	cluster35832931	13	36466	0.0356	16094 - 16094	14935 - 14935	15140	dup	14936	16094	1159	CTAATCCACTAAACAC*CCCACCCCATATTAA	TTTAACTCTCCAAACC*CCCCACCCCCTCCTC	CCCCACCCC
indel/202307025-01	cluster36402854	13	56923	0.0228	16017 - 16017	14996 - 14996	15278	dup	14997	16017	1021	CATTCTACGCTCAATC*CCCAATAAACTAGGA	TCATTAGTCCGCAAAA*CCCAATCACCTAAGG	CCCAAT
indel/202307025-01	cluster38082887	13	44710	0.0291	16050 - 16050	15171 - 15171	15420	dup	15172	16050	879	ATTGGGGGCCAACCAG*TAGAACACCCATTTA	AATTATTCATGCTTGT*TAGACATAAATGCTA	TAGA
indel/202307025-01	cluster38112871	13	50334	0.0258	16034 - 16034	15174 - 15174	15439	dup	15175	16034	860	GGGGGCCAACCAGTAG*AACACCCATTTATTA	CCAATCACCTAAGGCT*AATTATTCATGCTTG	TA
indel/202307025-01	cluster38812890	13	44140	0.0294	16053 - 16053	15244 - 15244	15490	dup	15245	16053	809	TCTTAATTCTTATACC*AATCTCAGGAATTAT	TATTCATGCTTGTTAG*ACATAAATGCTACTC	AC
indel/202307025-01	cluster38972868	13	51043	0.0255	16031 - 16031	15260 - 15260	15528	dup	15261	16031	771	AATCTCAGGAATTATC*GAAGACAAAATACTA	AACCCAATCACCTAAG*GCTAATTATTCATGC	NA
indel/202307025-01	cluster38982892	13	43906	0.0296	16055 - 16055	15261 - 15261	15505	dup	15262	16055	794	ATCTCAGGAATTATCG*AAGACAAAATACTAA	TTCATGCTTGTTAGAC*ATAAATGCTACTCAA	GA
indel/202307025-01	cluster39412872	13	50866	0.0256	16035 - 16035	15305 - 15305	15569	dup	15306	16035	730	TCTTGATAGTATAAAC*ATTACTCTGGTCTTG	CAATCACCTAAGGCTA*ATTATTCATGCTTGT	ATTA
indel/202307025-01	cluster39522882	13	46882	0.0277	16045 - 16045	15316 - 15316	15570	dup	15317	16045	729	TAAACATTACTCTGGT*CTTGTAAACCTGAAA	AGGCTAATTATTCATG*CTTGTTAGACATAAA	CTTGT
indel/202307025-01	cluster39652890	13	45400	0.0286	16053 - 16053	15329 - 15329	15575	dup	15330	16053	724	GGTCTTGTAAACCTGA*AATGAAGATCTTCTC	TATTCATGCTTGTTAG*ACATAAATGCTACTC	GA
indel/202307025-01	cluster39722879	13	47795	0.0272	16042 - 16042	15336 - 15336	15593	dup	15337	16042	706	TAAACCTGAAATGAAG*ATCTTCTCTTCTCAA	CTAAGGCTAATTATTC*ATGCTTGTTAGACAT	AT
indel/202307025-01	cluster39742882	13	47787	0.0272	16045 - 16045	15338 - 15338	15592	dup	15339	16045	707	AACCTGAAATGAAGAT*CTTCTCTTCTCAAGA	AGGCTAATTATTCATG*CTTGTTAGACATAAA	CTT
indel/202307025-01	cluster39762893	13	45658	0.0285	16056 - 16056	15340 - 15340	15583	dup	15341	16056	716	CCTGAAATGAAGATCT*TCTCTTCTCAAGACA	TCATGCTTGTTAGACA*TAAATGCTACTCAAT	NA
indel/202307025-01	cluster39852865	13	53989	0.0241	16028 - 16028	15349 - 15349	15620	dup	15350	16028	679	AAGATCTTCTCTTCTC*AAGACATCAAGAAGA	CAAAACCCAATCACCT*AAGGCTAATTATTCA	AAG
indel/202307025-01	cluster39922932	13	40470	0.0321	16095 - 16095	15356 - 15356	15560	dup	15357	16095	739	TCTCTTCTCAAGACAT*CAAGAAGAAGGAGCT	TTAACTCTCCAAACCC*CCCACCCCCTCCTCT	NA
indel/202307025-01	cluster39952921	13	41202	0.0315	16084 - 16084	15359 - 15359	15574	dup	15360	16084	725	CTTCTCAAGACATCAA*GAAGAAGGAGCTACT	AATACCAAATTTTAAC*TCTCCAAACCCCCCA	AA
indel/202307025-01	cluster39952951	13	40245	0.0323	16114 - 16114	15359 - 15359	15544	dup	15360	16114	755	CTTCTCAAGACATCAA*GAAGAAGGAGCTACT	ACCCCCTCCTCTTAAT*GCCAAACCCCAAAAA	AA
indel/202307025-01	cluster39992872	13	52868	0.0246	16035 - 16035	15363 - 15363	15627	dup	15364	16035	672	TCAAGACATCAAGAAG*AAGGAGCTACTCCCC	CAATCACCTAAGGCTA*ATTATTCATGCTTGT	AA
indel/202307025-01	cluster40012930	13	41234	0.0315	16093 - 16093	15365 - 15365	15571	dup	15366	16093	728	AAGACATCAAGAAGAA*GGAGCTACTCCCCAC	TTTTAACTCTCCAAAC*CCCCCACCCCCTCCT	AA
indel/202307025-01	cluster40022905	13	45478	0.0286	16068 - 16068	15366 - 15366	15597	dup	15367	16068	702	AGACATCAAGAAGAAG*GAGCTACTCCCCACC	GACATAAATGCTACTC*AATACCAAATTTTAA	AA
indel/202307025-01	cluster40032934	13	41106	0.0316	16097 - 16097	15367 - 15367	15569	dup	15368	16097	730	GACATCAAGAAGAAGG*AGCTACTCCCCACCA	AACTCTCCAAACCCCC*CACCCCCTCCTCTTA	NA
indel/202307025-01	cluster40052894	13	46928	0.0277	16057 - 16057	15369 - 15369	15611	dup	15370	16057	688	CATCAAGAAGAAGGAG*CTACTCCCCACCACC	CATGCTTGTTAGACAT*AAATGCTACTCAATA	NA
indel/202307025-01	cluster40052997	13	40266	0.0323	16160 - 16160	15369 - 15369	15508	dup	15370	16160	791	CATCAAGAAGAAGGAG*CTACTCCCCACCACC	AGACATATAATATTAA*CTATCAAACCCTATG	CTA
indel/202307025-01	cluster40062877	13	50890	0.0255	16040 - 16040	15370 - 15370	15629	dup	15371	16040	670	ATCAAGAAGAAGGAGC*TACTCCCCACCACCA	ACCTAAGGCTAATTAT*TCATGCTTGTTAGAC	TA
indel/202307025-01	cluster40092929	13	41944	0.031	16092 - 16092	15373 - 15373	15580	dup	15374	16092	719	AAGAAGAAGGAGCTAC*TCCCCACCACCAGCA	ATTTTAACTCTCCAAA*CCCCCCACCCCCTCC	AC
indel/202307025-01	cluster40093106	13	30952	0.042	16271 - 16271	15373 - 15373	15401	dup	15374	16271	898	AAGAAGAAGGAGCTAC*TCCCCACCACCAGCA	ACCAAAACTCTAATCA*TACTCTATTACGCAA	TACTC
indel/202307025-01	cluster40102868	13	54921	0.0237	16031 - 16031	15374 - 15374	15642	dup	15375	16031	657	AGAAGAAGGAGCTACT*CCCCACCACCAGCAC	AACCCAATCACCTAAG*GCTAATTATTCATGC	NA
indel/202307025-01	cluster40102890	13	47982	0.0271	16053 - 16053	15374 - 15374	15620	dup	15375	16053	679	AGAAGAAGGAGCTACT*CCCCACCACCAGCAC	TATTCATGCTTGTTAG*ACATAAATGCTACTC	AC
indel/202307025-01	cluster40112862	13	56277	0.0231	16025 - 16025	15375 - 15375	15649	dup	15376	16025	650	GAAGAAGGAGCTACTC*CCCACCACCAGCACC	CCGCAAAACCCAATCA*CCTAAGGCTAATTAT	TC
indel/202307025-01	cluster40112874	13	53284	0.0244	16037 - 16037	15375 - 15375	15637	dup	15376	16037	662	GAAGAAGGAGCTACTC*CCCACCACCAGCACC	ATCACCTAAGGCTAAT*TATTCATGCTTGTTA	NA
indel/202307025-01	cluster40112882	13	49928	0.026	16045 - 16045	15375 - 15375	15629	dup	15376	16045	670	GAAGAAGGAGCTACTC*CCCACCACCAGCACC	AGGCTAATTATTCATG*CTTGTTAGACATAAA	CT
indel/202307025-01	cluster40152938	13	41993	0.0309	16101 - 16101	15379 - 15379	15577	dup	15380	16101	722	AAGGAGCTACTCCCCA*CCACCAGCACCCAAA	CTCCAAACCCCCCACC*CCCTCCTCTTAATGC	CCCCACC
indel/202307025-01	cluster40182930	13	43466	0.0299	16093 - 16093	15382 - 15382	15588	dup	15383	16093	711	GAGCTACTCCCCACCA*CCAGCACCCAAAGCT	TTTTAACTCTCCAAAC*CCCCCACCCCCTCCT	ACC
indel/202307025-01	cluster40192920	13	44567	0.0292	16083 - 16083	15383 - 15383	15599	dup	15384	16083	700	AGCTACTCCCCACCAC*CAGCACCCAAAGCTG	CAATACCAAATTTTAA*CTCTCCAAACCCCCC	AC
indel/202307025-01	cluster40212855	13	63936	0.0203	16018 - 16018	15385 - 15385	15666	dup	15386	16018	633	CTACTCCCCACCACCA*GCACCCAAAGCTGGT	CATTAGTCCGCAAAAC*CCAATCACCTAAGGC	ACC
indel/202307025-01	cluster40212890	13	50593	0.0257	16053 - 16053	15385 - 15385	15631	dup	15386	16053	668	CTACTCCCCACCACCA*GCACCCAAAGCTGGT	TATTCATGCTTGTTAG*ACATAAATGCTACTC	AG
indel/202307025-01	cluster40232881	13	53373	0.0244	16044 - 16044	15387 - 15387	15642	dup	15388	16044	657	ACTCCCCACCACCAGC*ACCCAAAGCTGGTAT	AAGGCTAATTATTCAT*GCTTGTTAGACATAA	GC
indel/202307025-01	cluster40242846	13	68560	0.019	16009 - 16009	15388 - 15388	15678	dup	15389	16009	621	CTCCCCACCACCAGCA*CCCAAAGCTGGTATT	GTGAAGAATCATTAGT*CCGCAAAACCCAATC	CC
indel/202307025-01	cluster40242898	13	50722	0.0256	16061 - 16061	15388 - 15388	15626	dup	15389	16061	673	CTCCCCACCACCAGCA*CCCAAAGCTGGTATT	CTTGTTAGACATAAAT*GCTACTCAATACCAA	GC
indel/202307025-01	cluster40252849	13	68162	0.0191	16012 - 16012	15389 - 15389	15676	dup	15390	16012	623	TCCCCACCACCAGCAC*CCAAAGCTGGTATTC	AAGAATCATTAGTCCG*CAAAACCCAATCACC	GCA
indel/202307025-01	cluster40252872	13	57894	0.0224	16035 - 16035	15389 - 15389	15653	dup	15390	16035	646	TCCCCACCACCAGCAC*CCAAAGCTGGTATTC	CAATCACCTAAGGCTA*ATTATTCATGCTTGT	NA
indel/202307025-01	cluster40292921	13	47501	0.0274	16084 - 16084	15393 - 15393	15608	dup	15394	16084	691	CACCACCAGCACCCAA*AGCTGGTATTCTAAT	AATACCAAATTTTAAC*TCTCCAAACCCCCCA	AA
indel/202307025-01	cluster40292937	13	46547	0.0279	16100 - 16100	15393 - 15393	15592	dup	15394	16100	707	CACCACCAGCACCCAA*AGCTGGTATTCTAAT	TCTCCAAACCCCCCAC*CCCCTCCTCTTAATG	CCCA
indel/202307025-01	cluster40322877	13	56856	0.0229	16040 - 16040	15396 - 15396	15655	dup	15397	16040	644	CACCAGCACCCAAAGC*TGGTATTCTAATTAA	ACCTAAGGCTAATTAT*TCATGCTTGTTAGAC	NA
indel/202307025-01	cluster40352875	13	58474	0.0222	16038 - 16038	15399 - 15399	15660	dup	15400	16038	639	CAGCACCCAAAGCTGG*TATTCTAATTAAACT	TCACCTAAGGCTAATT*ATTCATGCTTGTTAG	TATTC
indel/202307025-01	cluster40352930	13	47874	0.0271	16093 - 16093	15399 - 15399	15605	dup	15400	16093	694	CAGCACCCAAAGCTGG*TATTCTAATTAAACT	TTTTAACTCTCCAAAC*CCCCCACCCCCTCCT	NA
indel/202307025-01	cluster40362933	13	47916	0.0271	16096 - 16096	15400 - 15400	15603	dup	15401	16096	696	AGCACCCAAAGCTGGT*ATTCTAATTAAACTA	TAACTCTCCAAACCCC*CCACCCCCTCCTCTT	NA
indel/202307025-01	cluster40372869	13	61026	0.0213	16032 - 16032	15401 - 15401	15668	dup	15402	16032	631	GCACCCAAAGCTGGTA*TTCTAATTAAACTAC	ACCCAATCACCTAAGG*CTAATTATTCATGCT	NA
indel/202307025-01	cluster40392893	13	54806	0.0237	16056 - 16056	15403 - 15403	15646	dup	15404	16056	653	ACCCAAAGCTGGTATT*CTAATTAAACTACTT	TCATGCTTGTTAGACA*TAAATGCTACTCAAT	AT
indel/202307025-01	cluster40402873	13	61442	0.0212	16036 - 16036	15404 - 15404	15667	dup	15405	16036	632	CCCAAAGCTGGTATTC*TAATTAAACTACTTC	AATCACCTAAGGCTAA*TTATTCATGCTTGTT	CTAATTA
indel/202307025-01	cluster40412892	13	56233	0.0231	16055 - 16055	15405 - 15405	15649	dup	15406	16055	650	CCAAAGCTGGTATTCT*AATTAAACTACTTCT	TTCATGCTTGTTAGAC*ATAAATGCTACTCAA	NA
indel/202307025-01	cluster40552887	13	62798	0.0207	16050 - 16050	15419 - 15419	15668	dup	15420	16050	631	CTAATTAAACTACTTC*TTGAGTACATAAATT	AATTATTCATGCTTGT*TAGACATAAATGCTA	CTTG
indel/202307025-01	cluster40592869	13	70416	0.0185	16032 - 16032	15423 - 15423	15690	dup	15424	16032	609	TTAAACTACTTCTTGA*GTACATAAATTTACA	ACCCAATCACCTAAGG*CTAATTATTCATGCT	AG
indel/202307025-01	cluster40592921	13	58201	0.0223	16084 - 16084	15423 - 15423	15638	dup	15424	16084	661	TTAAACTACTTCTTGA*GTACATAAATTTACA	AATACCAAATTTTAAC*TCTCCAAACCCCCCA	NA
indel/202307025-01	cluster40632872	13	71238	0.0182	16035 - 16035	15427 - 15427	15691	dup	15428	16035	608	ACTACTTCTTGAGTAC*ATAAATTTACATAGT	CAATCACCTAAGGCTA*ATTATTCATGCTTGT	TA
indel/202307025-01	cluster40672870	13	72489	0.0179	16033 - 16033	15431 - 15431	15697	dup	15432	16033	602	CTTCTTGAGTACATAA*ATTTACATAGTACAA	CCCAATCACCTAAGGC*TAATTATTCATGCTT	TAA
indel/202307025-01	cluster40692870	13	72850	0.0178	16033 - 16033	15433 - 15433	15699	dup	15434	16033	600	TCTTGAGTACATAAAT*TTACATAGTACAACA	CCCAATCACCTAAGGC*TAATTATTCATGCTT	NA
indel/202307025-01	cluster41102559	13	109066	0.0119	15658 - 15658	15474 - 15474	16115	dup	15475	15658	184	GTATATCGTACATTAA*ACTATTTTCCCCAAG	TCTTCTCTTCCATATG*ACTATCCCCTTCCCC	ACTAT
indel/202307025-01	cluster41712871	13	88396	0.0147	16034 - 16034	15536 - 15536	15801	dup	15537	16034	498	AGGTCATAAAATAATC*ATCAACATAAATCAA	CCAATCACCTAAGGCT*AATTATTCATGCTTG	TAAT
indel/202307025-01	cluster41892594	13	111008	0.0117	15693 - 15693	15554 - 15554	16160	dup	15555	15693	139	CAACATAAATCAATAT*ATATACCATGAATAT	GGTCTATTAATCTACC*ATCCTCCGTGAAACC	AT
indel/202307025-01	cluster437685	13	44135	0.0294	492 - 492	15400 - 15400	14908	dup	15401	492	1391	AGCACCCAAAGCTGGT*ATTCTAATTAAACTA	TAAGACCCAAACTGGG*ATTAGATACCCCACT	CTGG
indel/202307025-01	cluster451039	13	23392	0.0555	67 - 67	16150 - 16150	16083	dup	16151	67	216	AGAACTTGAAAGACAT*ATAATATTAACTATC	ATTGTATCCCATAAAC*ACAAAGGTTTGGTCC	ACA
indel/202307025-01	cluster45163081	13	43626	0.0298	16246 - 16246	16017 - 16017	16070	dup	16018	16246	229	TCATTAGTCCGCAAAA*CCCAATCACCTAAGG	AATTTTACAAAATCAT*GTTCCGTGAACCAAA	NA
indel/202307025-01	cluster45873058	13	23334	0.0557	16223 - 16223	16126 - 16126	16202	dup	16127	16223	97	TAATGCCAAACCCCAA*AAACACTAAGAACTT	ACTTATATTTTAGTAC*TTGTAAAAATTTTAC	NA
indel/202307025-01	cluster56994	13	25120	0.0517	78 - 78	16105 - 16105	16027	dup	16106	78	272	AAACCCCCCACCCCCT*CCTCTTAATGCCAAA	TAAACACAAAGGTTTG*GTCCTGGCCTTATAA	NA
indel/202307025-01	cluster6471015	13	25582	0.0508	739 - 739	16126 - 16126	15387	dup	16127	739	912	TAATGCCAAACCCCAA*AAACACTAAGAACTT	CAAAAGAATCAAACAT*AAAAACGTTAGGTCA	AAAAAC
indel/202307025-01	cluster71998	13	26591	0.0489	93 - 93	16109 - 16109	16016	dup	16110	93	283	CCCCCACCCCCTCCTC*TTAATGCCAAACCCC	GGTCCTGGCCTTATAA*TTAATTAGAGGTAAA	TTAAT
indel/202307025-01	cluster103991	12	28542	0.042	125 - 125	16102 - 16102	15977	dup	16103	125	322	TCCAAACCCCCCACCC*CCTCCTCTTAATGCC	TTACACATGCAAACCT*CCATAGACCGGTGTA	CCTCC
indel/202307025-01	cluster104999	12	28482	0.0421	126 - 126	16110 - 16110	15984	dup	16111	126	315	CCCCACCCCCTCCTCT*TAATGCCAAACCCCA	TACACATGCAAACCTC*CATAGACCGGTGTAA	CCTC
indel/202307025-01	cluster1051031	12	28534	0.042	127 - 127	16142 - 16142	16015	dup	16143	127	284	AAACACTAAGAACTTG*AAAGACATATAATAT	ACACATGCAAACCTCC*ATAGACCGGTGTAAA	NA
indel/202307025-01	cluster1331037	12	27629	0.0434	155 - 155	16148 - 16148	15993	dup	16149	155	306	TAAGAACTTGAAAGAC*ATATAATATTAACTA	AAAATCCCTTAAACAT*TTACTTAAAATTTAA	ACAT
indel/202307025-01	cluster189652	12	37048	0.0324	214 - 214	15367 - 15367	15153	dup	15368	214	1146	GACATCAAGAAGAAGG*AGCTACTCCCCACCA	CTTAAGACACCTTGCC*TAGCCACACCCCCAC	NA
indel/202307025-01	cluster196994	12	26507	0.0453	221 - 221	16105 - 16105	15884	dup	16106	221	415	AAACCCCCCACCCCCT*CCTCTTAATGCCAAA	CACCTTGCCTAGCCAC*ACCCCCACGGGACTC	CACCCCC
indel/202307025-01	cluster208985	12	26820	0.0447	233 - 233	16096 - 16096	15863	dup	16097	233	436	TAACTCTCCAAACCCC*CCACCCCCTCCTCTT	CCACACCCCCACGGGA*CTCAGCAGTGATAAA	NA
indel/202307025-01	cluster213990	12	26480	0.0453	238 - 238	16101 - 16101	15863	dup	16102	238	436	CTCCAAACCCCCCACC*CCCTCCTCTTAATGC	CCCCCACGGGACTCAG*CAGTGATAAATATTA	NA
indel/202307025-01	cluster219995	12	26362	0.0455	245 - 245	16106 - 16106	15861	dup	16107	245	438	AACCCCCCACCCCCTC*CTCTTAATGCCAAAC	GGGACTCAGCAGTGAT*AAATATTAAGCAATA	NA
indel/202307025-01	cluster22991672	12	17260	0.0695	8789 - 8789	8695 - 8695	16205	dup	8696	8789	94	TCCTTCTAACATCAGG*TCTAGTAATATGATT	ATGATGACGAGACGTA*ATTCGTGAAGGAACC	GT
indel/202307025-01	cluster282985	12	26886	0.0446	312 - 312	16096 - 16096	15784	dup	16097	312	515	TAACTCTCCAAACCCC*CCACCCCCTCCTCTT	GTAAATTTCGTGCCAG*CCACCGCGGTCATAC	CCACC
indel/202307025-01	cluster33777	12	67975	0.0177	55 - 55	15521 - 15521	15466	dup	15522	55	833	TTAAATCAATGGTTCA*GGTCATAAAATAATC	CTTAGATGGATAATTG*TATCCCATAAACACA	NA
indel/202307025-01	cluster35987	12	22926	0.0523	57 - 57	16098 - 16098	16041	dup	16099	57	258	ACTCTCCAAACCCCCC*ACCCCCTCCTCTTAA	TAGATGGATAATTGTA*TCCCATAAACACAAA	NA
indel/202307025-01	cluster36072871	12	48814	0.0246	16034 - 16034	14960 - 14960	15225	dup	14961	16034	1074	TATTAAACCCGAATGA*TATTTCCTATTTGCA	CCAATCACCTAAGGCT*AATTATTCATGCTTG	TA
indel/202307025-01	cluster361011	12	22790	0.0526	58 - 58	16122 - 16122	16064	dup	16123	58	235	CTCTTAATGCCAAACC*CCAAAAACACTAAGA	AGATGGATAATTGTAT*CCCATAAACACAAAG	CCCA
indel/202307025-01	cluster37651	12	33294	0.036	59 - 59	15366 - 15366	15307	dup	15367	59	992	AGACATCAAGAAGAAG*GAGCTACTCCCCACC	GATGGATAATTGTATC*CCATAAACACAAAGG	NA
indel/202307025-01	cluster37673	12	37646	0.0319	59 - 59	15388 - 15388	15329	dup	15389	59	970	CTCCCCACCACCAGCA*CCCAAAGCTGGTATT	GATGGATAATTGTATC*CCATAAACACAAAGG	CCCA
indel/202307025-01	cluster38152930	12	38012	0.0316	16093 - 16093	15178 - 15178	15384	dup	15179	16093	915	GCCAACCAGTAGAACA*CCCATTTATTATCAT	TTTTAACTCTCCAAAC*CCCCCACCCCCTCCT	ACCC
indel/202307025-01	cluster38152931	12	37962	0.0316	16094 - 16094	15178 - 15178	15383	dup	15179	16094	916	GCCAACCAGTAGAACA*CCCATTTATTATCAT	TTTAACTCTCCAAACC*CCCCACCCCCTCCTC	ACCC
indel/202307025-01	cluster38802891	12	44158	0.0272	16054 - 16054	15243 - 15243	15488	dup	15244	16054	811	ATCTTAATTCTTATAC*CAATCTCAGGAATTA	ATTCATGCTTGTTAGA*CATAAATGCTACTCA	AC
indel/202307025-01	cluster38912892	12	43964	0.0273	16055 - 16055	15254 - 15254	15498	dup	15255	16055	801	TATACCAATCTCAGGA*ATTATCGAAGACAAA	TTCATGCTTGTTAGAC*ATAAATGCTACTCAA	GA
indel/202307025-01	cluster38992871	12	50261	0.0239	16034 - 16034	15262 - 15262	15527	dup	15263	16034	772	TCTCAGGAATTATCGA*AGACAAAATACTAAA	CCAATCACCTAAGGCT*AATTATTCATGCTTG	AA
indel/202307025-01	cluster39052890	12	44120	0.0272	16053 - 16053	15268 - 15268	15514	dup	15269	16053	785	GAATTATCGAAGACAA*AATACTAAAATTATA	TATTCATGCTTGTTAG*ACATAAATGCTACTC	AGACA
indel/202307025-01	cluster39153044	12	35118	0.0342	16209 - 16209	15278 - 15278	15368	dup	15279	16209	931	AGACAAAATACTAAAA*TTATATCCATGTCTT	GTTCCCAAAATATGAC*TTATATTTTAGTACT	TTATAT
indel/202307025-01	cluster39182870	12	50646	0.0237	16033 - 16033	15281 - 15281	15547	dup	15282	16033	752	CAAAATACTAAAATTA*TATCCATGTCTTGAT	CCCAATCACCTAAGGC*TAATTATTCATGCTT	TA
indel/202307025-01	cluster39242884	12	45653	0.0263	16047 - 16047	15287 - 15287	15539	dup	15288	16047	760	ACTAAAATTATATCCA*TGTCTTGATAGTATA	GCTAATTATTCATGCT*TGTTAGACATAAATG	TGT
indel/202307025-01	cluster39312887	12	45194	0.0265	16050 - 16050	15295 - 15295	15544	dup	15296	16050	755	TATATCCATGTCTTGA*TAGTATAAACATTAC	AATTATTCATGCTTGT*TAGACATAAATGCTA	CTTG
indel/202307025-01	cluster39413046	12	35412	0.0339	16211 - 16211	15305 - 15305	15393	dup	15306	16211	906	TCTTGATAGTATAAAC*ATTACTCTGGTCTTG	TCCCAAAATATGACTT*ATATTTTAGTACTTG	AT
indel/202307025-01	cluster39612869	12	51925	0.0231	16032 - 16032	15325 - 15325	15592	dup	15326	16032	707	CTCTGGTCTTGTAAAC*CTGAAATGAAGATCT	ACCCAATCACCTAAGG*CTAATTATTCATGCT	CT
indel/202307025-01	cluster39662892	12	45331	0.0265	16055 - 16055	15330 - 15330	15574	dup	15331	16055	725	GTCTTGTAAACCTGAA*ATGAAGATCTTCTCT	TTCATGCTTGTTAGAC*ATAAATGCTACTCAA	GA
indel/202307025-01	cluster39722892	12	45368	0.0264	16055 - 16055	15336 - 15336	15580	dup	15337	16055	719	TAAACCTGAAATGAAG*ATCTTCTCTTCTCAA	TTCATGCTTGTTAGAC*ATAAATGCTACTCAA	AGA
indel/202307025-01	cluster39772959	12	39449	0.0304	16122 - 16122	15341 - 15341	15518	dup	15342	16122	781	CTGAAATGAAGATCTT*CTCTTCTCAAGACAT	CTCTTAATGCCAAACC*CCAAAAACACTAAGA	NA
indel/202307025-01	cluster39822882	12	47944	0.025	16045 - 16045	15346 - 15346	15600	dup	15347	16045	699	ATGAAGATCTTCTCTT*CTCAAGACATCAAGA	AGGCTAATTATTCATG*CTTGTTAGACATAAA	CTT
indel/202307025-01	cluster39832874	12	51305	0.0234	16037 - 16037	15347 - 15347	15609	dup	15348	16037	690	TGAAGATCTTCTCTTC*TCAAGACATCAAGAA	ATCACCTAAGGCTAAT*TATTCATGCTTGTTA	TT
indel/202307025-01	cluster39892870	12	52830	0.0227	16033 - 16033	15353 - 15353	15619	dup	15354	16033	680	TCTTCTCTTCTCAAGA*CATCAAGAAGAAGGA	CCCAATCACCTAAGGC*TAATTATTCATGCTT	NA
indel/202307025-01	cluster39922953	12	40102	0.0299	16116 - 16116	15356 - 15356	15539	dup	15357	16116	760	TCTCTTCTCAAGACAT*CAAGAAGAAGGAGCT	CCCCTCCTCTTAATGC*CAAACCCCAAAAACA	CAA
indel/202307025-01	cluster39952874	12	51953	0.0231	16037 - 16037	15359 - 15359	15621	dup	15360	16037	678	CTTCTCAAGACATCAA*GAAGAAGGAGCTACT	ATCACCTAAGGCTAAT*TATTCATGCTTGTTA	AA
indel/202307025-01	cluster39972843	12	64653	0.0186	16006 - 16006	15361 - 15361	15654	dup	15362	16006	645	TCTCAAGACATCAAGA*AGAAGGAGCTACTCC	ACGGTGAAGAATCATT*AGTCCGCAAAACCCA	AG
indel/202307025-01	cluster40022835	12	67282	0.0178	15998 - 15998	15366 - 15366	15667	dup	15367	15998	632	AGACATCAAGAAGAAG*GAGCTACTCCCCACC	ACGCACCTACGGTGAA*GAATCATTAGTCCGC	GAAGAA
indel/202307025-01	cluster40022861	12	55648	0.0216	16024 - 16024	15366 - 15366	15641	dup	15367	16024	658	AGACATCAAGAAGAAG*GAGCTACTCCCCACC	TCCGCAAAACCCAATC*ACCTAAGGCTAATTA	NA
indel/202307025-01	cluster40022879	12	49540	0.0242	16042 - 16042	15366 - 15366	15623	dup	15367	16042	676	AGACATCAAGAAGAAG*GAGCTACTCCCCACC	CTAAGGCTAATTATTC*ATGCTTGTTAGACAT	NA
indel/202307025-01	cluster40022901	12	46139	0.026	16064 - 16064	15366 - 15366	15601	dup	15367	16064	698	AGACATCAAGAAGAAG*GAGCTACTCCCCACC	GTTAGACATAAATGCT*ACTCAATACCAAATT	NA
indel/202307025-01	cluster40023105	12	30366	0.0395	16270 - 16270	15366 - 15366	15395	dup	15367	16270	904	AGACATCAAGAAGAAG*GAGCTACTCCCCACC	AACCAAAACTCTAATC*ATACTCTATTACGCA	NA
indel/202307025-01	cluster40032908	12	44935	0.0267	16071 - 16071	15367 - 15367	15595	dup	15368	16071	704	GACATCAAGAAGAAGG*AGCTACTCCCCACCA	ATAAATGCTACTCAAT*ACCAAATTTTAACTC	NA
indel/202307025-01	cluster40042888	12	47989	0.025	16051 - 16051	15368 - 15368	15616	dup	15369	16051	683	ACATCAAGAAGAAGGA*GCTACTCCCCACCAC	ATTATTCATGCTTGTT*AGACATAAATGCTAC	AG
indel/202307025-01	cluster40052854	12	61464	0.0195	16017 - 16017	15369 - 15369	15651	dup	15370	16017	648	CATCAAGAAGAAGGAG*CTACTCCCCACCACC	TCATTAGTCCGCAAAA*CCCAATCACCTAAGG	NA
indel/202307025-01	cluster40052863	12	55406	0.0217	16026 - 16026	15369 - 15369	15642	dup	15370	16026	657	CATCAAGAAGAAGGAG*CTACTCCCCACCACC	CGCAAAACCCAATCAC*CTAAGGCTAATTATT	CTA
indel/202307025-01	cluster40062888	12	48064	0.025	16051 - 16051	15370 - 15370	15618	dup	15371	16051	681	ATCAAGAAGAAGGAGC*TACTCCCCACCACCA	ATTATTCATGCTTGTT*AGACATAAATGCTAC	AG
indel/202307025-01	cluster40063070	12	35004	0.0343	16235 - 16235	15370 - 15370	15434	dup	15371	16235	865	ATCAAGAAGAAGGAGC*TACTCCCCACCACCA	GTACTTGTAAAAATTT*TACAAAATCATGTTC	TAC
indel/202307025-01	cluster40063127	12	25810	0.0465	16293 - 16293	15370 - 15370	15376	dup	15371	16293	923	ATCAAGAAGAAGGAGC*TACTCCCCACCACCA	ATTACGCAATAAACAT*TAACAA	NA
indel/202307025-01	cluster40072869	12	54256	0.0221	16032 - 16032	15371 - 15371	15638	dup	15372	16032	661	TCAAGAAGAAGGAGCT*ACTCCCCACCACCAG	ACCCAATCACCTAAGG*CTAATTATTCATGCT	GCTA
indel/202307025-01	cluster40082856	12	59573	0.0201	16019 - 16019	15372 - 15372	15652	dup	15373	16019	647	CAAGAAGAAGGAGCTA*CTCCCCACCACCAGC	ATTAGTCCGCAAAACC*CAATCACCTAAGGCT	AC
indel/202307025-01	cluster40082953	12	41194	0.0291	16116 - 16116	15372 - 15372	15555	dup	15373	16116	744	CAAGAAGAAGGAGCTA*CTCCCCACCACCAGC	CCCCTCCTCTTAATGC*CAAACCCCAAAAACA	NA
indel/202307025-01	cluster40102923	12	42141	0.0285	16086 - 16086	15374 - 15374	15587	dup	15375	16086	712	AGAAGAAGGAGCTACT*CCCCACCACCAGCAC	TACCAAATTTTAACTC*TCCAAACCCCCCACC	ACTC
indel/202307025-01	cluster40102934	12	41712	0.0288	16097 - 16097	15374 - 15374	15576	dup	15375	16097	723	AGAAGAAGGAGCTACT*CCCCACCACCAGCAC	AACTCTCCAAACCCCC*CACCCCCTCCTCTTA	CCCCACC
indel/202307025-01	cluster40102952	12	41427	0.029	16115 - 16115	15374 - 15374	15558	dup	15375	16115	741	AGAAGAAGGAGCTACT*CCCCACCACCAGCAC	CCCCCTCCTCTTAATG*CCAAACCCCAAAAAC	CC
indel/202307025-01	cluster40112860	12	57017	0.021	16023 - 16023	15375 - 15375	15651	dup	15376	16023	648	GAAGAAGGAGCTACTC*CCCACCACCAGCACC	GTCCGCAAAACCCAAT*CACCTAAGGCTAATT	TC
indel/202307025-01	cluster40112920	12	42708	0.0281	16083 - 16083	15375 - 15375	15591	dup	15376	16083	708	GAAGAAGGAGCTACTC*CCCACCACCAGCACC	CAATACCAAATTTTAA*CTCTCCAAACCCCCC	ACTC
indel/202307025-01	cluster40112952	12	41492	0.0289	16115 - 16115	15375 - 15375	15559	dup	15376	16115	740	GAAGAAGGAGCTACTC*CCCACCACCAGCACC	CCCCCTCCTCTTAATG*CCAAACCCCAAAAAC	CC
indel/202307025-01	cluster40122922	12	42525	0.0282	16085 - 16085	15376 - 15376	15590	dup	15377	16085	709	AAGAAGGAGCTACTCC*CCACCACCAGCACCC	ATACCAAATTTTAACT*CTCCAAACCCCCCAC	ACTC
indel/202307025-01	cluster40152870	12	55006	0.0218	16033 - 16033	15379 - 15379	15645	dup	15380	16033	654	AAGGAGCTACTCCCCA*CCACCAGCACCCAAA	CCCAATCACCTAAGGC*TAATTATTCATGCTT	NA
indel/202307025-01	cluster40202927	12	44700	0.0268	16090 - 16090	15384 - 15384	15593	dup	15385	16090	706	GCTACTCCCCACCACC*AGCACCCAAAGCTGG	AAATTTTAACTCTCCA*AACCCCCCACCCCCT	CCA
indel/202307025-01	cluster40212869	12	57293	0.0209	16032 - 16032	15385 - 15385	15652	dup	15386	16032	647	CTACTCCCCACCACCA*GCACCCAAAGCTGGT	ACCCAATCACCTAAGG*CTAATTATTCATGCT	AG
indel/202307025-01	cluster40212932	12	44474	0.027	16095 - 16095	15385 - 15385	15589	dup	15386	16095	710	CTACTCCCCACCACCA*GCACCCAAAGCTGGT	TTAACTCTCCAAACCC*CCCACCCCCTCCTCT	ACC
indel/202307025-01	cluster40222871	12	57195	0.021	16034 - 16034	15386 - 15386	15651	dup	15387	16034	648	TACTCCCCACCACCAG*CACCCAAAGCTGGTA	CCAATCACCTAAGGCT*AATTATTCATGCTTG	GC
indel/202307025-01	cluster40232983	12	44663	0.0269	16146 - 16146	15387 - 15387	15540	dup	15388	16146	759	ACTCCCCACCACCAGC*ACCCAAAGCTGGTAT	ACTAAGAACTTGAAAG*ACATATAATATTAAC	AG
indel/202307025-01	cluster40232999	12	44405	0.027	16162 - 16162	15387 - 15387	15524	dup	15388	16162	775	ACTCCCCACCACCAGC*ACCCAAAGCTGGTAT	ACATATAATATTAACT*ATCAAACCCTATGTC	AC
indel/202307025-01	cluster40233071	12	38770	0.0309	16236 - 16236	15387 - 15387	15450	dup	15388	16236	849	ACTCCCCACCACCAGC*ACCCAAAGCTGGTAT	TACTTGTAAAAATTTT*ACAAAATCATGTTCC	AC
indel/202307025-01	cluster40242857	12	62036	0.0193	16020 - 16020	15388 - 15388	15667	dup	15389	16020	632	CTCCCCACCACCAGCA*CCCAAAGCTGGTATT	TTAGTCCGCAAAACCC*AATCACCTAAGGCTA	ACCCAA
indel/202307025-01	cluster40242883	12	53026	0.0226	16046 - 16046	15388 - 15388	15641	dup	15389	16046	658	CTCCCCACCACCAGCA*CCCAAAGCTGGTATT	GGCTAATTATTCATGC*TTGTTAGACATAAAT	GC
indel/202307025-01	cluster40243084	12	37378	0.0321	16249 - 16249	15388 - 15388	15438	dup	15389	16249	861	CTCCCCACCACCAGCA*CCCAAAGCTGGTATT	TTTACAAAATCATGTT*CCGTGAACCAAAACT	CC
indel/202307025-01	cluster40262849	12	68804	0.0174	16012 - 16012	15390 - 15390	15677	dup	15391	16012	622	CCCCACCACCAGCACC*CAAAGCTGGTATTCT	AAGAATCATTAGTCCG*CAAAACCCAATCACC	CAAA
indel/202307025-01	cluster40302951	12	46679	0.0257	16114 - 16114	15394 - 15394	15579	dup	15395	16114	720	ACCACCAGCACCCAAA*GCTGGTATTCTAATT	ACCCCCTCCTCTTAAT*GCCAAACCCCAAAAA	AA
indel/202307025-01	cluster40312929	12	47370	0.0253	16092 - 16092	15395 - 15395	15602	dup	15396	16092	697	CCACCAGCACCCAAAG*CTGGTATTCTAATTA	ATTTTAACTCTCCAAA*CCCCCCACCCCCTCC	CCAAA
indel/202307025-01	cluster40312936	12	46957	0.0255	16099 - 16099	15395 - 15395	15595	dup	15396	16099	704	CCACCAGCACCCAAAG*CTGGTATTCTAATTA	CTCTCCAAACCCCCCA*CCCCCTCCTCTTAAT	NA
indel/202307025-01	cluster40342875	12	58424	0.0205	16038 - 16038	15398 - 15398	15659	dup	15399	16038	640	CCAGCACCCAAAGCTG*GTATTCTAATTAAAC	TCACCTAAGGCTAATT*ATTCATGCTTGTTAG	NA
indel/202307025-01	cluster40352869	12	60596	0.0198	16032 - 16032	15399 - 15399	15666	dup	15400	16032	633	CAGCACCCAAAGCTGG*TATTCTAATTAAACT	ACCCAATCACCTAAGG*CTAATTATTCATGCT	GG
indel/202307025-01	cluster40362931	12	48082	0.025	16094 - 16094	15400 - 15400	15605	dup	15401	16094	694	AGCACCCAAAGCTGGT*ATTCTAATTAAACTA	TTTAACTCTCCAAACC*CCCCACCCCCTCCTC	NA
indel/202307025-01	cluster40362954	12	47720	0.0251	16117 - 16117	15400 - 15400	15582	dup	15401	16117	717	AGCACCCAAAGCTGGT*ATTCTAATTAAACTA	CCCTCCTCTTAATGCC*AAACCCCAAAAACAC	NA
indel/202307025-01	cluster40382561	12	85049	0.0141	15660 - 15660	15402 - 15402	16041	dup	15403	15660	258	CACCCAAAGCTGGTAT*TCTAATTAAACTACT	TTCTCTTCCATATGAC*TATCCCCTTCCCCAT	TAT
indel/202307025-01	cluster40382872	12	60770	0.0197	16035 - 16035	15402 - 15402	15666	dup	15403	16035	633	CACCCAAAGCTGGTAT*TCTAATTAAACTACT	CAATCACCTAAGGCTA*ATTATTCATGCTTGT	ATT
indel/202307025-01	cluster40382920	12	49260	0.0244	16083 - 16083	15402 - 15402	15618	dup	15403	16083	681	CACCCAAAGCTGGTAT*TCTAATTAAACTACT	CAATACCAAATTTTAA*CTCTCCAAACCCCCC	TA
indel/202307025-01	cluster40402871	12	62443	0.0192	16034 - 16034	15404 - 15404	15669	dup	15405	16034	630	CCCAAAGCTGGTATTC*TAATTAAACTACTTC	CCAATCACCTAAGGCT*AATTATTCATGCTTG	CTAATTA
indel/202307025-01	cluster40402876	12	60194	0.0199	16039 - 16039	15404 - 15404	15664	dup	15405	16039	635	CCCAAAGCTGGTATTC*TAATTAAACTACTTC	CACCTAAGGCTAATTA*TTCATGCTTGTTAGA	CTAATTA
indel/202307025-01	cluster40442882	12	58848	0.0204	16045 - 16045	15408 - 15408	15662	dup	15409	16045	637	AAGCTGGTATTCTAAT*TAAACTACTTCTTGA	AGGCTAATTATTCATG*CTTGTTAGACATAAA	AT
indel/202307025-01	cluster40442891	12	56864	0.0211	16054 - 16054	15408 - 15408	15653	dup	15409	16054	646	AAGCTGGTATTCTAAT*TAAACTACTTCTTGA	ATTCATGCTTGTTAGA*CATAAATGCTACTCA	NA
indel/202307025-01	cluster40502856	12	70428	0.017	16019 - 16019	15414 - 15414	15694	dup	15415	16019	605	GTATTCTAATTAAACT*ACTTCTTGAGTACAT	ATTAGTCCGCAAAACC*CAATCACCTAAGGCT	AAAC
indel/202307025-01	cluster40502890	12	58536	0.0205	16053 - 16053	15414 - 15414	15660	dup	15415	16053	639	GTATTCTAATTAAACT*ACTTCTTGAGTACAT	TATTCATGCTTGTTAG*ACATAAATGCTACTC	AC
indel/202307025-01	cluster40572890	12	63371	0.0189	16053 - 16053	15421 - 15421	15667	dup	15422	16053	632	AATTAAACTACTTCTT*GAGTACATAAATTTA	TATTCATGCTTGTTAG*ACATAAATGCTACTC	GA
indel/202307025-01	cluster40572891	12	63268	0.019	16054 - 16054	15421 - 15421	15666	dup	15422	16054	633	AATTAAACTACTTCTT*GAGTACATAAATTTA	ATTCATGCTTGTTAGA*CATAAATGCTACTCA	GA
indel/202307025-01	cluster40602907	12	61534	0.0195	16070 - 16070	15424 - 15424	15653	dup	15425	16070	646	TAAACTACTTCTTGAG*TACATAAATTTACAT	CATAAATGCTACTCAA*TACCAAATTTTAACT	TAC
indel/202307025-01	cluster40612872	12	70726	0.017	16035 - 16035	15425 - 15425	15689	dup	15426	16035	610	AAACTACTTCTTGAGT*ACATAAATTTACATA	CAATCACCTAAGGCTA*ATTATTCATGCTTGT	TA
indel/202307025-01	cluster409998	12	26636	0.045	459 - 459	16109 - 16109	15650	dup	16110	459	649	CCCCCACCCCCTCCTC*TTAATGCCAAACCCC	AAGTAATTCTAGTCAT*TTATAATACACGACA	TTA
indel/202307025-01	cluster41032890	12	76794	0.0156	16053 - 16053	15467 - 15467	15713	dup	15468	16053	586	CATTTATGTATATCGT*ACATTAAACTATTTT	TATTCATGCTTGTTAG*ACATAAATGCTACTC	ACAT
indel/202307025-01	cluster41572534	12	110608	0.0108	15633 - 15633	15522 - 15522	16188	dup	15523	15633	111	TAAATCAATGGTTCAG*GTCATAAAATAATCA	TGACATACACCATACA*GTCATAAACTCTTCT	GTCATAAA
indel/202307025-01	cluster41672603	12	110586	0.0109	15705 - 15705	15532 - 15532	16126	dup	15533	15705	173	GTTCAGGTCATAAAAT*AATCATCAACATAAA	TACCATCCTCCGTGAA*ACCAACAACCCGCCC	AAA
indel/202307025-01	cluster41692634	12	108215	0.0111	15736 - 15736	15534 - 15534	16097	dup	15535	15736	202	TCAGGTCATAAAATAA*TCATCAACATAAATC	ACCAATGCCCCTCTTC*TCGCTCCGGGCCCAT	TC
indel/202307025-01	cluster41692892	12	81396	0.0147	16055 - 16055	15534 - 15534	15778	dup	15535	16055	521	TCAGGTCATAAAATAA*TCATCAACATAAATC	TTCATGCTTGTTAGAC*ATAAATGCTACTCAA	ATAA
indel/202307025-01	cluster43032861	12	82137	0.0146	16024 - 16024	15685 - 15685	15960	dup	15686	16024	339	CCCCATTTGGTCTATT*AATCTACCATCCTCC	TCCGCAAAACCCAATC*ACCTAAGGCTAATTA	AATC
indel/202307025-01	cluster44613077	12	62053	0.0193	16242 - 16242	15936 - 15936	15993	dup	15937	16242	306	TTATTTTGGCCTACTT*TCATCAACATAGCCG	TAAAAATTTTACAAAA*TCATGTTCCGTGAAC	TCAT
indel/202307025-01	cluster62445	12	31413	0.0382	84 - 84	15020 - 15020	14936	dup	15021	84	1363	ACTAGGAGGTGTCCTA*GCCTTAATCTTATCT	CAAAGGTTTGGTCCTG*GCCTTATAATTAATT	GCCTTA
indel/202307025-01	cluster88655	12	39152	0.0306	110 - 110	15370 - 15370	15260	dup	15371	110	1039	ATCAAGAAGAAGGAGC*TACTCCCCACCACCA	TAATTAGAGGTAAAAT*TACACATGCAAACCT	TAC
indel/202307025-01	cluster88996	12	28354	0.0423	110 - 110	16107 - 16107	15997	dup	16108	110	302	ACCCCCCACCCCCTCC*TCTTAATGCCAAACC	TAATTAGAGGTAAAAT*TACACATGCAAACCT	NA
indel/202307025-01	cluster95653	12	39484	0.0304	117 - 117	15368 - 15368	15251	dup	15369	117	1048	ACATCAAGAAGAAGGA*GCTACTCCCCACCAC	AGGTAAAATTACACAT*GCAAACCTCCATAGA	GC
indel/202307025-01	cluster1161021	11	28358	0.0388	138 - 138	16132 - 16132	15994	dup	16133	138	305	CAAACCCCAAAAACAC*TAAGAACTTGAAAGA	CCTCCATAGACCGGTG*TAAAATCCCTTAAAC	TAA
indel/202307025-01	cluster121993	11	28291	0.0389	143 - 143	16104 - 16104	15961	dup	16105	143	338	CAAACCCCCCACCCCC*TCCTCTTAATGCCAA	ATAGACCGGTGTAAAA*TCCCTTAAACATTTA	TCC
indel/202307025-01	cluster1371046	11	27320	0.0402	159 - 159	16157 - 16157	15998	dup	16158	159	301	GAAAGACATATAATAT*TAACTATCAAACCCT	TCCCTTAAACATTTAC*TTAAAATTTAAGGAG	TTAA
indel/202307025-01	cluster1421044	11	27130	0.0405	164 - 164	16155 - 16155	15991	dup	16156	164	308	TTGAAAGACATATAAT*ATTAACTATCAAACC	TAAACATTTACTTAAA*ATTTAAGGAGAGGGT	TAA
indel/202307025-01	cluster1501019	11	27579	0.0399	172 - 172	16130 - 16130	15958	dup	16131	172	341	GCCAAACCCCAAAAAC*ACTAAGAACTTGAAA	TACTTAAAATTTAAGG*AGAGGGTATCAAGCA	NA
indel/202307025-01	cluster153997	11	27384	0.0402	175 - 175	16108 - 16108	15933	dup	16109	175	366	CCCCCCACCCCCTCCT*CTTAATGCCAAACCC	TTAAAATTTAAGGAGA*GGGTATCAAGCACAT	NA
indel/202307025-01	cluster1761014	11	26930	0.0408	201 - 201	16125 - 16125	15924	dup	16126	201	375	TTAATGCCAAACCCCA*AAAACACTAAGAACT	CACATTAAAATAGCTT*AAGACACCTTGCCTA	AA
indel/202307025-01	cluster180304	11	30922	0.0356	205 - 205	14662 - 14662	14457	dup	14663	205	1842	TCTCAGTAGACAAAGC*CACCTTGACCCGATT	TTAAAATAGCTTAAGA*CACCTTGCCTAGCCA	CACCTTG
indel/202307025-01	cluster18921237	11	17940	0.0613	3346 - 3346	3282 - 3282	16235	dup	3283	3346	64	TGATTACTTCTGCCAG*CCTGACCCATAGCCA	ACCGGGCCCCCTTCGA*CCTGACAGAAGGAGA	CCTGAC
indel/202307025-01	cluster198659	11	37658	0.0292	223 - 223	15374 - 15374	15151	dup	15375	223	1148	AGAAGAAGGAGCTACT*CCCCACCACCAGCAC	CCTTGCCTAGCCACAC*CCCCACGGGACTCAG	CCCCAC
indel/202307025-01	cluster202999	11	26438	0.0416	227 - 227	16110 - 16110	15883	dup	16111	227	416	CCCCACCCCCTCCTCT*TAATGCCAAACCCCA	GCCTAGCCACACCCCC*ACGGGACTCAGCAGT	NA
indel/202307025-01	cluster22671642	11	18578	0.0592	8475 - 8475	8364 - 8364	16188	dup	8365	8475	111	TATTATTATTGAAACA*ATTAGCCTATTTATT	TCTAGTATTAATAAAT*ATTAGCCCACCAACA	ATTAGCC
indel/202307025-01	cluster282994	11	26623	0.0413	312 - 312	16105 - 16105	15793	dup	16106	312	506	AAACCCCCCACCCCCT*CCTCTTAATGCCAAA	GTAAATTTCGTGCCAG*CCACCGCGGTCATAC	CC
indel/202307025-01	cluster33962325	11	41998	0.0262	15179 - 15179	14699 - 14699	15819	dup	14700	15179	480	TTTCCACTTCATCTTA*CCATTTATTATCGCG	CCAACCAGTAGAACAC*CCATTTATTATCATT	CCATTTATTATC
indel/202307025-01	cluster34522871	11	47944	0.0229	16034 - 16034	14777 - 14777	15042	dup	14778	16034	1257	CAACCCAACAGGATTA*AACTCAGATGCAGAT	CCAATCACCTAAGGCT*AATTATTCATGCTTG	TAA
indel/202307025-01	cluster357711	11	54712	0.0201	402 - 402	15427 - 15427	15025	dup	15428	402	1274	ACTACTTCTTGAGTAC*ATAAATTTACATAGT	AATTAAAATCCAACTT*ATATGTGAAAATTCA	ATA
indel/202307025-01	cluster35962926	11	36684	0.03	16089 - 16089	14948 - 14948	15158	dup	14949	16089	1141	CACCCCACCCCATATT*AAACCCGAATGATAT	CAAATTTTAACTCTCC*AAACCCCCCACCCCC	AAACCC
indel/202307025-01	cluster37082869	11	49762	0.0221	16032 - 16032	15069 - 15069	15336	dup	15070	16032	963	ATACCTTTCCTTCATA*CCTCAAAGCAACGAA	ACCCAATCACCTAAGG*CTAATTATTCATGCT	NA
indel/202307025-01	cluster37082931	11	36990	0.0297	16094 - 16094	15069 - 15069	15274	dup	15070	16094	1025	ATACCTTTCCTTCATA*CCTCAAAGCAACGAA	TTTAACTCTCCAAACC*CCCCACCCCCTCCTC	ACC
indel/202307025-01	cluster37552890	11	43260	0.0254	16053 - 16053	15117 - 15117	15363	dup	15118	16053	936	ATCACACAAATTTTGT*ACTGAATCCTAGTAG	TATTCATGCTTGTTAG*ACATAAATGCTACTC	TA
indel/202307025-01	cluster38312867	11	51123	0.0215	16030 - 16030	15194 - 15194	15463	dup	15195	16030	836	CCCATTTATTATCATT*GGCCAACTAGCCTCC	AAACCCAATCACCTAA*GGCTAATTATTCATG	GGC
indel/202307025-01	cluster38632891	11	43656	0.0252	16054 - 16054	15226 - 15226	15471	dup	15227	16054	828	TCTCATACTTCTCAAT*CATCTTAATTCTTAT	ATTCATGCTTGTTAGA*CATAAATGCTACTCA	CAT
indel/202307025-01	cluster38902894	11	43515	0.0253	16057 - 16057	15253 - 15253	15495	dup	15254	16057	804	TTATACCAATCTCAGG*AATTATCGAAGACAA	CATGCTTGTTAGACAT*AAATGCTACTCAATA	AA
indel/202307025-01	cluster38972890	11	44104	0.0249	16053 - 16053	15260 - 15260	15506	dup	15261	16053	793	AATCTCAGGAATTATC*GAAGACAAAATACTA	TATTCATGCTTGTTAG*ACATAAATGCTACTC	GA
indel/202307025-01	cluster39102894	11	43708	0.0252	16057 - 16057	15273 - 15273	15515	dup	15274	16057	784	ATCGAAGACAAAATAC*TAAAATTATATCCAT	CATGCTTGTTAGACAT*AAATGCTACTCAATA	TAAA
indel/202307025-01	cluster39142892	11	43976	0.025	16055 - 16055	15277 - 15277	15521	dup	15278	16055	778	AAGACAAAATACTAAA*ATTATATCCATGTCT	TTCATGCTTGTTAGAC*ATAAATGCTACTCAA	AT
indel/202307025-01	cluster39352872	11	50765	0.0217	16035 - 16035	15299 - 15299	15563	dup	15300	16035	736	TCCATGTCTTGATAGT*ATAAACATTACTCTG	CAATCACCTAAGGCTA*ATTATTCATGCTTGT	TA
indel/202307025-01	cluster39592868	11	51962	0.0212	16031 - 16031	15323 - 15323	15591	dup	15324	16031	708	TACTCTGGTCTTGTAA*ACCTGAAATGAAGAT	AACCCAATCACCTAAG*GCTAATTATTCATGC	TAA
indel/202307025-01	cluster39672831	11	66481	0.0165	15994 - 15994	15331 - 15331	15636	dup	15332	15994	663	TCTTGTAAACCTGAAA*TGAAGATCTTCTCTT	CTAGACGCACCTACGG*TGAAGAATCATTAGT	TGAAGA
indel/202307025-01	cluster39892934	11	40033	0.0275	16097 - 16097	15353 - 15353	15555	dup	15354	16097	744	TCTTCTCTTCTCAAGA*CATCAAGAAGAAGGA	AACTCTCCAAACCCCC*CACCCCCTCCTCTTA	CA
indel/202307025-01	cluster39892958	11	39854	0.0276	16121 - 16121	15353 - 15353	15531	dup	15354	16121	768	TCTTCTCTTCTCAAGA*CATCAAGAAGAAGGA	CCTCTTAATGCCAAAC*CCCAAAAACACTAAG	AC
indel/202307025-01	cluster39893078	11	32710	0.0336	16243 - 16243	15353 - 15353	15409	dup	15354	16243	890	TCTTCTCTTCTCAAGA*CATCAAGAAGAAGGA	AAAAATTTTACAAAAT*CATGTTCCGTGAACC	CAT
indel/202307025-01	cluster39902987	11	39358	0.0279	16150 - 16150	15354 - 15354	15503	dup	15355	16150	796	CTTCTCTTCTCAAGAC*ATCAAGAAGAAGGAG	AGAACTTGAAAGACAT*ATAATATTAACTATC	AAGACAT
indel/202307025-01	cluster39912886	11	46910	0.0234	16049 - 16049	15355 - 15355	15605	dup	15356	16049	694	TTCTCTTCTCAAGACA*TCAAGAAGAAGGAGC	TAATTATTCATGCTTG*TTAGACATAAATGCT	NA
indel/202307025-01	cluster39912903	11	44682	0.0246	16066 - 16066	15355 - 15355	15588	dup	15356	16066	711	TTCTCTTCTCAAGACA*TCAAGAAGAAGGAGC	TAGACATAAATGCTAC*TCAATACCAAATTTT	TCAA
indel/202307025-01	cluster39922930	11	40567	0.0271	16093 - 16093	15356 - 15356	15562	dup	15357	16093	737	TCTCTTCTCAAGACAT*CAAGAAGAAGGAGCT	TTTTAACTCTCCAAAC*CCCCCACCCCCTCCT	NA
indel/202307025-01	cluster39962855	11	59990	0.0183	16018 - 16018	15360 - 15360	15641	dup	15361	16018	658	TTCTCAAGACATCAAG*AAGAAGGAGCTACTC	CATTAGTCCGCAAAAC*CCAATCACCTAAGGC	AA
indel/202307025-01	cluster39962891	11	46544	0.0236	16054 - 16054	15360 - 15360	15605	dup	15361	16054	694	TTCTCAAGACATCAAG*AAGAAGGAGCTACTC	ATTCATGCTTGTTAGA*CATAAATGCTACTCA	AGA
indel/202307025-01	cluster39992891	11	46595	0.0236	16054 - 16054	15363 - 15363	15608	dup	15364	16054	691	TCAAGACATCAAGAAG*AAGGAGCTACTCCCC	ATTCATGCTTGTTAGA*CATAAATGCTACTCA	AGA
indel/202307025-01	cluster40002875	11	51776	0.0212	16038 - 16038	15364 - 15364	15625	dup	15365	16038	674	CAAGACATCAAGAAGA*AGGAGCTACTCCCCA	TCACCTAAGGCTAATT*ATTCATGCTTGTTAG	NA
indel/202307025-01	cluster40012959	11	40704	0.027	16122 - 16122	15365 - 15365	15542	dup	15366	16122	757	AAGACATCAAGAAGAA*GGAGCTACTCCCCAC	CTCTTAATGCCAAACC*CCAAAAACACTAAGA	NA
indel/202307025-01	cluster40022844	11	64938	0.0169	16007 - 16007	15366 - 15366	15658	dup	15367	16007	641	AGACATCAAGAAGAAG*GAGCTACTCCCCACC	CGGTGAAGAATCATTA*GTCCGCAAAACCCAA	AG
indel/202307025-01	cluster40032857	11	57812	0.019	16020 - 16020	15367 - 15367	15646	dup	15368	16020	653	GACATCAAGAAGAAGG*AGCTACTCCCCACCA	TTAGTCCGCAAAACCC*AATCACCTAAGGCTA	NA
indel/202307025-01	cluster40032927	11	41457	0.0265	16090 - 16090	15367 - 15367	15576	dup	15368	16090	723	GACATCAAGAAGAAGG*AGCTACTCCCCACCA	AAATTTTAACTCTCCA*AACCCCCCACCCCCT	NA
indel/202307025-01	cluster40032928	11	41477	0.0265	16091 - 16091	15367 - 15367	15575	dup	15368	16091	724	GACATCAAGAAGAAGG*AGCTACTCCCCACCA	AATTTTAACTCTCCAA*ACCCCCCACCCCCTC	NA
indel/202307025-01	cluster40033078	11	33783	0.0326	16243 - 16243	15367 - 15367	15423	dup	15368	16243	876	GACATCAAGAAGAAGG*AGCTACTCCCCACCA	AAAAATTTTACAAAAT*CATGTTCCGTGAACC	NA
indel/202307025-01	cluster40033084	11	33154	0.0332	16249 - 16249	15367 - 15367	15417	dup	15368	16249	882	GACATCAAGAAGAAGG*AGCTACTCCCCACCA	TTTACAAAATCATGTT*CCGTGAACCAAAACT	NA
indel/202307025-01	cluster40033109	11	29980	0.0367	16274 - 16274	15367 - 15367	15392	dup	15368	16274	907	GACATCAAGAAGAAGG*AGCTACTCCCCACCA	AAAACTCTAATCATAC*TCTATTACGCAATAA	NA
indel/202307025-01	cluster40042848	11	64050	0.0172	16011 - 16011	15368 - 15368	15656	dup	15369	16011	643	ACATCAAGAAGAAGGA*GCTACTCCCCACCAC	GAAGAATCATTAGTCC*GCAAAACCCAATCAC	GC
indel/202307025-01	cluster40042905	11	45660	0.0241	16068 - 16068	15368 - 15368	15599	dup	15369	16068	700	ACATCAAGAAGAAGGA*GCTACTCCCCACCAC	GACATAAATGCTACTC*AATACCAAATTTTAA	GCTACTC
indel/202307025-01	cluster40062845	11	64891	0.0169	16008 - 16008	15370 - 15370	15661	dup	15371	16008	638	ATCAAGAAGAAGGAGC*TACTCCCCACCACCA	GGTGAAGAATCATTAG*TCCGCAAAACCCAAT	AG
indel/202307025-01	cluster40062897	11	46716	0.0235	16060 - 16060	15370 - 15370	15609	dup	15371	16060	690	ATCAAGAAGAAGGAGC*TACTCCCCACCACCA	GCTTGTTAGACATAAA*TGCTACTCAATACCA	NA
indel/202307025-01	cluster40063106	11	30578	0.036	16271 - 16271	15370 - 15370	15398	dup	15371	16271	901	ATCAAGAAGAAGGAGC*TACTCCCCACCACCA	ACCAAAACTCTAATCA*TACTCTATTACGCAA	TACTC
indel/202307025-01	cluster40082875	11	52259	0.021	16038 - 16038	15372 - 15372	15633	dup	15373	16038	666	CAAGAAGAAGGAGCTA*CTCCCCACCACCAGC	TCACCTAAGGCTAATT*ATTCATGCTTGTTAG	TA
indel/202307025-01	cluster40082921	11	42166	0.0261	16084 - 16084	15372 - 15372	15587	dup	15373	16084	712	CAAGAAGAAGGAGCTA*CTCCCCACCACCAGC	AATACCAAATTTTAAC*TCTCCAAACCCCCCA	ACTC
indel/202307025-01	cluster40102920	11	42644	0.0258	16083 - 16083	15374 - 15374	15590	dup	15375	16083	709	AGAAGAAGGAGCTACT*CCCCACCACCAGCAC	CAATACCAAATTTTAA*CTCTCCAAACCCCCC	ACTC
indel/202307025-01	cluster40112871	11	54410	0.0202	16034 - 16034	15375 - 15375	15640	dup	15376	16034	659	GAAGAAGGAGCTACTC*CCCACCACCAGCACC	CCAATCACCTAAGGCT*AATTATTCATGCTTG	CT
indel/202307025-01	cluster40112957	11	41416	0.0266	16120 - 16120	15375 - 15375	15554	dup	15376	16120	745	GAAGAAGGAGCTACTC*CCCACCACCAGCACC	TCCTCTTAATGCCAAA*CCCCAAAAACACTAA	CCCCA
indel/202307025-01	cluster40122860	11	57098	0.0193	16023 - 16023	15376 - 15376	15652	dup	15377	16023	647	AAGAAGGAGCTACTCC*CCACCACCAGCACCC	GTCCGCAAAACCCAAT*CACCTAAGGCTAATT	TC
indel/202307025-01	cluster40122920	11	42789	0.0257	16083 - 16083	15376 - 15376	15592	dup	15377	16083	707	AAGAAGGAGCTACTCC*CCACCACCAGCACCC	CAATACCAAATTTTAA*CTCTCCAAACCCCCC	ACTC
indel/202307025-01	cluster40172901	11	47855	0.023	16064 - 16064	15381 - 15381	15616	dup	15382	16064	683	GGAGCTACTCCCCACC*ACCAGCACCCAAAGC	GTTAGACATAAATGCT*ACTCAATACCAAATT	AC
indel/202307025-01	cluster40192805	11	77792	0.0141	15967 - 15967	15383 - 15383	15715	dup	15384	15967	584	AGCTACTCCCCACCAC*CAGCACCCAAAGCTG	TCAAGGCATGAAAGGA*CAGCACACAGTCTAG	CAGCAC
indel/202307025-01	cluster40202894	11	50206	0.0219	16057 - 16057	15384 - 15384	15626	dup	15385	16057	673	GCTACTCCCCACCACC*AGCACCCAAAGCTGG	CATGCTTGTTAGACAT*AAATGCTACTCAATA	CA
indel/202307025-01	cluster40212892	11	50456	0.0218	16055 - 16055	15385 - 15385	15629	dup	15386	16055	670	CTACTCCCCACCACCA*GCACCCAAAGCTGGT	TTCATGCTTGTTAGAC*ATAAATGCTACTCAA	CA
indel/202307025-01	cluster40222892	11	50696	0.0217	16055 - 16055	15386 - 15386	15630	dup	15387	16055	669	TACTCCCCACCACCAG*CACCCAAAGCTGGTA	TTCATGCTTGTTAGAC*ATAAATGCTACTCAA	CA
indel/202307025-01	cluster40232852	11	66706	0.0165	16015 - 16015	15387 - 15387	15671	dup	15388	16015	628	ACTCCCCACCACCAGC*ACCCAAAGCTGGTAT	AATCATTAGTCCGCAA*AACCCAATCACCTAA	GCA
indel/202307025-01	cluster40242985	11	44622	0.0246	16148 - 16148	15388 - 15388	15539	dup	15389	16148	760	CTCCCCACCACCAGCA*CCCAAAGCTGGTATT	TAAGAACTTGAAAGAC*ATATAATATTAACTA	CA
indel/202307025-01	cluster40252878	11	54899	0.02	16041 - 16041	15389 - 15389	15647	dup	15390	16041	652	TCCCCACCACCAGCAC*CCAAAGCTGGTATTC	CCTAAGGCTAATTATT*CATGCTTGTTAGACA	CA
indel/202307025-01	cluster40272836	11	72458	0.0152	15999 - 15999	15391 - 15391	15691	dup	15392	15999	608	CCCACCACCAGCACCC*AAAGCTGGTATTCTA	CGCACCTACGGTGAAG*AATCATTAGTCCGCA	AA
indel/202307025-01	cluster40302857	11	63586	0.0173	16020 - 16020	15394 - 15394	15673	dup	15395	16020	626	ACCACCAGCACCCAAA*GCTGGTATTCTAATT	TTAGTCCGCAAAACCC*AATCACCTAAGGCTA	ACCCAA
indel/202307025-01	cluster40322893	11	53050	0.0207	16056 - 16056	15396 - 15396	15639	dup	15397	16056	660	CACCAGCACCCAAAGC*TGGTATTCTAATTAA	TCATGCTTGTTAGACA*TAAATGCTACTCAAT	NA
indel/202307025-01	cluster40332937	11	47260	0.0233	16100 - 16100	15397 - 15397	15596	dup	15398	16100	703	ACCAGCACCCAAAGCT*GGTATTCTAATTAAA	TCTCCAAACCCCCCAC*CCCCTCCTCTTAATG	NA
indel/202307025-01	cluster40342835	11	73878	0.0149	15998 - 15998	15398 - 15398	15699	dup	15399	15998	600	CCAGCACCCAAAGCTG*GTATTCTAATTAAAC	ACGCACCTACGGTGAA*GAATCATTAGTCCGC	NA
indel/202307025-01	cluster40342867	11	60984	0.018	16030 - 16030	15398 - 15398	15667	dup	15399	16030	632	CCAGCACCCAAAGCTG*GTATTCTAATTAAAC	AAACCCAATCACCTAA*GGCTAATTATTCATG	GG
indel/202307025-01	cluster40342892	11	53709	0.0205	16055 - 16055	15398 - 15398	15642	dup	15399	16055	657	CCAGCACCCAAAGCTG*GTATTCTAATTAAAC	TTCATGCTTGTTAGAC*ATAAATGCTACTCAA	NA
indel/202307025-01	cluster40342932	11	47726	0.023	16095 - 16095	15398 - 15398	15602	dup	15399	16095	697	CCAGCACCCAAAGCTG*GTATTCTAATTAAAC	TTAACTCTCCAAACCC*CCCACCCCCTCCTCT	NA
indel/202307025-01	cluster40352916	11	49554	0.0222	16079 - 16079	15399 - 15399	15619	dup	15400	16079	680	CAGCACCCAAAGCTGG*TATTCTAATTAAACT	TACTCAATACCAAATT*TTAACTCTCCAAACC	NA
indel/202307025-01	cluster40362837	11	73766	0.0149	16000 - 16000	15400 - 15400	15699	dup	15401	16000	600	AGCACCCAAAGCTGGT*ATTCTAATTAAACTA	GCACCTACGGTGAAGA*ATCATTAGTCCGCAA	AT
indel/202307025-01	cluster40362930	11	48131	0.0228	16093 - 16093	15400 - 15400	15606	dup	15401	16093	693	AGCACCCAAAGCTGGT*ATTCTAATTAAACTA	TTTTAACTCTCCAAAC*CCCCCACCCCCTCCT	NA
indel/202307025-01	cluster40362932	11	48034	0.0229	16095 - 16095	15400 - 15400	15604	dup	15401	16095	695	AGCACCCAAAGCTGGT*ATTCTAATTAAACTA	TTAACTCTCCAAACCC*CCCACCCCCTCCTCT	NA
indel/202307025-01	cluster40372877	11	57710	0.0191	16040 - 16040	15401 - 15401	15660	dup	15402	16040	639	GCACCCAAAGCTGGTA*TTCTAATTAAACTAC	ACCTAAGGCTAATTAT*TCATGCTTGTTAGAC	TATTC
indel/202307025-01	cluster40382678	11	78290	0.014	15789 - 15789	15402 - 15402	15912	dup	15403	15789	387	CACCCAAAGCTGGTAT*TCTAATTAAACTACT	GAAACTTTATCAGACA*TCTGGTTCTTACTTC	TCT
indel/202307025-01	cluster40412870	11	62896	0.0175	16033 - 16033	15405 - 15405	15671	dup	15406	16033	628	CCAAAGCTGGTATTCT*AATTAAACTACTTCT	CCCAATCACCTAAGGC*TAATTATTCATGCTT	CTAATTA
indel/202307025-01	cluster40423125	11	34904	0.0315	16291 - 16291	15406 - 15406	15414	dup	15407	16291	885	CAAAGCTGGTATTCTA*ATTAAACTACTTCTT	CTATTACGCAATAAAC*ATTAACAA	NA
indel/202307025-01	cluster40442869	11	63666	0.0173	16032 - 16032	15408 - 15408	15675	dup	15409	16032	624	AAGCTGGTATTCTAAT*TAAACTACTTCTTGA	ACCCAATCACCTAAGG*CTAATTATTCATGCT	CTAATTA
indel/202307025-01	cluster40442883	11	58392	0.0188	16046 - 16046	15408 - 15408	15661	dup	15409	16046	638	AAGCTGGTATTCTAAT*TAAACTACTTCTTGA	GGCTAATTATTCATGC*TTGTTAGACATAAAT	TT
indel/202307025-01	cluster40442903	11	55423	0.0198	16066 - 16066	15408 - 15408	15641	dup	15409	16066	658	AAGCTGGTATTCTAAT*TAAACTACTTCTTGA	TAGACATAAATGCTAC*TCAATACCAAATTTT	TA
indel/202307025-01	cluster40462870	11	64040	0.0172	16033 - 16033	15410 - 15410	15676	dup	15411	16033	623	GCTGGTATTCTAATTA*AACTACTTCTTGAGT	CCCAATCACCTAAGGC*TAATTATTCATGCTT	CTAATTA
indel/202307025-01	cluster40462877	11	60897	0.0181	16040 - 16040	15410 - 15410	15669	dup	15411	16040	630	GCTGGTATTCTAATTA*AACTACTTCTTGAGT	ACCTAAGGCTAATTAT*TCATGCTTGTTAGAC	CTAATTA
indel/202307025-01	cluster40462892	11	57376	0.0192	16055 - 16055	15410 - 15410	15654	dup	15411	16055	645	GCTGGTATTCTAATTA*AACTACTTCTTGAGT	TTCATGCTTGTTAGAC*ATAAATGCTACTCAA	NA
indel/202307025-01	cluster40472888	11	58202	0.0189	16051 - 16051	15411 - 15411	15659	dup	15412	16051	640	CTGGTATTCTAATTAA*ACTACTTCTTGAGTA	ATTATTCATGCTTGTT*AGACATAAATGCTAC	TTA
indel/202307025-01	cluster40482894	11	57148	0.0192	16057 - 16057	15412 - 15412	15654	dup	15413	16057	645	TGGTATTCTAATTAAA*CTACTTCTTGAGTAC	CATGCTTGTTAGACAT*AAATGCTACTCAATA	TAAA
indel/202307025-01	cluster40572892	11	63234	0.0174	16055 - 16055	15421 - 15421	15665	dup	15422	16055	634	AATTAAACTACTTCTT*GAGTACATAAATTTA	TTCATGCTTGTTAGAC*ATAAATGCTACTCAA	GA
indel/202307025-01	cluster40592875	11	68294	0.0161	16038 - 16038	15423 - 15423	15684	dup	15424	16038	615	TTAAACTACTTCTTGA*GTACATAAATTTACA	TCACCTAAGGCTAATT*ATTCATGCTTGTTAG	NA
indel/202307025-01	cluster40602892	11	63644	0.0173	16055 - 16055	15424 - 15424	15668	dup	15425	16055	631	TAAACTACTTCTTGAG*TACATAAATTTACAT	TTCATGCTTGTTAGAC*ATAAATGCTACTCAA	GA
indel/202307025-01	cluster40612955	11	58124	0.0189	16118 - 16118	15425 - 15425	15606	dup	15426	16118	693	AAACTACTTCTTGAGT*ACATAAATTTACATA	CCTCCTCTTAATGCCA*AACCCCAAAAACACT	NA
indel/202307025-01	cluster40632875	11	69646	0.0158	16038 - 16038	15427 - 15427	15688	dup	15428	16038	611	ACTACTTCTTGAGTAC*ATAAATTTACATAGT	TCACCTAAGGCTAATT*ATTCATGCTTGTTAG	TA
indel/202307025-01	cluster40642874	11	70406	0.0156	16037 - 16037	15428 - 15428	15690	dup	15429	16037	609	CTACTTCTTGAGTACA*TAAATTTACATAGTA	ATCACCTAAGGCTAAT*TATTCATGCTTGTTA	TAA
indel/202307025-01	cluster40652857	11	75490	0.0146	16020 - 16020	15429 - 15429	15708	dup	15430	16020	591	TACTTCTTGAGTACAT*AAATTTACATAGTAC	TTAGTCCGCAAAACCC*AATCACCTAAGGCTA	CA
indel/202307025-01	cluster40672869	11	72662	0.0151	16032 - 16032	15431 - 15431	15698	dup	15432	16032	601	CTTCTTGAGTACATAA*ATTTACATAGTACAA	ACCCAATCACCTAAGG*CTAATTATTCATGCT	NA
indel/202307025-01	cluster40732890	11	67712	0.0162	16053 - 16053	15437 - 15437	15683	dup	15438	16053	616	GAGTACATAAATTTAC*ATAGTACAACAGTAC	TATTCATGCTTGTTAG*ACATAAATGCTACTC	ACATA
indel/202307025-01	cluster40742887	11	68808	0.016	16050 - 16050	15438 - 15438	15687	dup	15439	16050	612	AGTACATAAATTTACA*TAGTACAACAGTACA	AATTATTCATGCTTGT*TAGACATAAATGCTA	TAG
indel/202307025-01	cluster4101038	11	26454	0.0416	460 - 460	16149 - 16149	15689	dup	16150	460	610	AAGAACTTGAAAGACA*TATAATATTAACTAT	AGTAATTCTAGTCATT*TATAATACACGACAG	TATAATA
indel/202307025-01	cluster411006	11	23489	0.0468	63 - 63	16117 - 16117	16054	dup	16118	63	245	CCCTCCTCTTAATGCC*AAACCCCAAAAACAC	GATAATTGTATCCCAT*AAACACAAAGGTTTG	AAAC
indel/202307025-01	cluster41712894	11	81619	0.0135	16057 - 16057	15536 - 15536	15778	dup	15537	16057	521	AGGTCATAAAATAATC*ATCAACATAAATCAA	CATGCTTGTTAGACAT*AAATGCTACTCAATA	CAT
indel/202307025-01	cluster41722892	11	81666	0.0135	16055 - 16055	15537 - 15537	15781	dup	15538	16055	518	GGTCATAAAATAATCA*TCAACATAAATCAAT	TTCATGCTTGTTAGAC*ATAAATGCTACTCAA	CAT
indel/202307025-01	cluster41812537	11	99468	0.0111	15636 - 15636	15546 - 15546	16209	dup	15547	15636	90	ATAATCATCAACATAA*ATCAATATATATACC	CATACACCATACAGTC*ATAAACTCTTCTCTT	CATAAA
indel/202307025-01	cluster41852554	11	104481	0.0105	15653 - 15653	15550 - 15550	16196	dup	15551	15653	103	TCATCAACATAAATCA*ATATATATACCATGA	TAAACTCTTCTCTTCC*ATATGACTATCCCCT	ATAT
indel/202307025-01	cluster42132645	11	104849	0.0105	15748 - 15748	15580 - 15580	16131	dup	15581	15748	168	AATATTATCTTAAACA*CATTAAACTAATGTT	CTTCTCGCTCCGGGCC*CATTAAACTTGGGGG	CATTAAACT
indel/202307025-01	cluster43032858	11	83876	0.0131	16021 - 16021	15685 - 15685	15963	dup	15686	16021	336	CCCCATTTGGTCTATT*AATCTACCATCCTCC	TAGTCCGCAAAACCCA*ATCACCTAAGGCTAA	AATC
indel/202307025-01	cluster44172928	11	65723	0.0167	16091 - 16091	15849 - 15849	16057	dup	15850	16091	242	GTTCCCCTTAAATAAG*ACATCTCGATGGTAT	AATTTTAACTCTCCAA*ACCCCCCACCCCCTC	AA
indel/202307025-01	cluster45623097	11	21058	0.0522	16262 - 16262	16100 - 16100	16137	dup	16101	16262	162	TCTCCAAACCCCCCAC*CCCCTCCTCTTAATG	GTTCCGTGAACCAAAA*CTCTAATCATACTCT	AC
indel/202307025-01	cluster45853065	11	23472	0.0468	16230 - 16230	16124 - 16124	16193	dup	16125	16230	106	CTTAATGCCAAACCCC*AAAAACACTAAGAAC	TTTTAGTACTTGTAAA*AATTTTACAAAATCA	AAAAA
indel/202307025-01	cluster4741040	11	25678	0.0428	532 - 532	16151 - 16151	15619	dup	16152	532	680	GAACTTGAAAGACATA*TAATATTAACTATCA	CATAAACCTAAATAAT*TAAATTTAACAAAAC	ATAAT
indel/202307025-01	cluster4841047	11	25322	0.0434	544 - 544	16158 - 16158	15614	dup	16159	544	685	AAAGACATATAATATT*AACTATCAAACCCTA	TAATTAAATTTAACAA*AACTATTTGCCAGAG	AACTAT
indel/202307025-01	cluster523988	11	26430	0.0416	595 - 595	16099 - 16099	15504	dup	16100	595	795	CTCTCCAAACCCCCCA*CCCCCTCCTCTTAAT	AACTCAAAGGACTTGG*CGGTACTTTATATCC	NA
indel/202307025-01	cluster58988	11	25508	0.0431	80 - 80	16099 - 16099	16019	dup	16100	80	280	CTCTCCAAACCCCCCA*CCCCCTCCTCTTAAT	AACACAAAGGTTTGGT*CCTGGCCTTATAATT	CC
indel/202307025-01	cluster591992	11	25993	0.0423	675 - 675	16103 - 16103	15428	dup	16104	675	871	CCAAACCCCCCACCCC*CTCCTCTTAATGCCA	TCTCTTGCTAATTCAG*CCTATATACCGCCAT	CCT
indel/202307025-01	cluster6411015	11	25476	0.0432	733 - 733	16126 - 16126	15393	dup	16127	733	906	TAATGCCAAACCCCAA*AAACACTAAGAACTT	AGTAAGCAAAAGAATC*AAACATAAAAACGTT	AAACA
indel/202307025-01	cluster67711	11	54532	0.0202	89 - 89	15427 - 15427	15338	dup	15428	89	961	ACTACTTCTTGAGTAC*ATAAATTTACATAGT	GTTTGGTCCTGGCCTT*ATAATTAATTAGAGG	ATAA
indel/202307025-01	cluster72689	11	46080	0.0239	94 - 94	15404 - 15404	15310	dup	15405	94	989	CCCAAAGCTGGTATTC*TAATTAAACTACTTC	GTCCTGGCCTTATAAT*TAATTAGAGGTAAAA	TAATTAA
indel/202307025-01	cluster101657	10	39527	0.0253	123 - 123	15372 - 15372	15249	dup	15373	123	1050	CAAGAAGAAGGAGCTA*CTCCCCACCACCAGC	AATTACACATGCAAAC*CTCCATAGACCGGTG	CTCC
indel/202307025-01	cluster1111009	10	28416	0.0352	133 - 133	16120 - 16120	15987	dup	16121	133	312	TCCTCTTAATGCCAAA*CCCCAAAAACACTAA	GCAAACCTCCATAGAC*CGGTGTAAAATCCCT	ACC
indel/202307025-01	cluster111997	10	28377	0.0352	133 - 133	16108 - 16108	15975	dup	16109	133	324	CCCCCCACCCCCTCCT*CTTAATGCCAAACCC	GCAAACCTCCATAGAC*CGGTGTAAAATCCCT	CC
indel/202307025-01	cluster122992	10	28274	0.0354	144 - 144	16103 - 16103	15959	dup	16104	144	340	CCAAACCCCCCACCCC*CTCCTCTTAATGCCA	TAGACCGGTGTAAAAT*CCCTTAAACATTTAC	CCCT
indel/202307025-01	cluster132998	10	27833	0.0359	154 - 154	16109 - 16109	15955	dup	16110	154	344	CCCCCACCCCCTCCTC*TTAATGCCAAACCCC	TAAAATCCCTTAAACA*TTTACTTAAAATTTA	TT
indel/202307025-01	cluster133692	10	47790	0.0209	155 - 155	15407 - 15407	15252	dup	15408	155	1047	AAAGCTGGTATTCTAA*TTAAACTACTTCTTG	AAAATCCCTTAAACAT*TTACTTAAAATTTAA	ATT
indel/202307025-01	cluster1445984	10	36492	0.0274	14934 - 14934	16095 - 16095	1161	dup	16096	14934	15138	TTAACTCTCCAAACCC*CCCACCCCCTCCTCT	GCTAATCCACTAAACA*CCCCACCCCATATTA	CCCCACCCC
indel/202307025-01	cluster1481789	10	91425	0.0109	15467 - 15467	15540 - 15540	73	dup	15541	15467	16226	CATAAAATAATCATCA*ACATAAATCAATATA	CATTTATGTATATCGT*ACATTAAACTATTTT	ACAT
indel/202307025-01	cluster151651	10	37988	0.0263	173 - 173	15366 - 15366	15193	dup	15367	173	1106	AGACATCAAGAAGAAG*GAGCTACTCCCCACC	ACTTAAAATTTAAGGA*GAGGGTATCAAGCAC	AAGGAG
indel/202307025-01	cluster1561009	10	27342	0.0366	178 - 178	16120 - 16120	15942	dup	16121	178	357	TCCTCTTAATGCCAAA*CCCCAAAAACACTAA	AAATTTAAGGAGAGGG*TATCAAGCACATTAA	NA
indel/202307025-01	cluster178651	10	37360	0.0268	203 - 203	15366 - 15366	15163	dup	15367	203	1136	AGACATCAAGAAGAAG*GAGCTACTCCCCACC	CATTAAAATAGCTTAA*GACACCTTGCCTAGC	AAG
indel/202307025-01	cluster211999	10	26434	0.0378	236 - 236	16110 - 16110	15874	dup	16111	236	425	CCCCACCCCCTCCTCT*TAATGCCAAACCCCA	CACCCCCACGGGACTC*AGCAGTGATAAATAT	CTC
indel/202307025-01	cluster2131054	10	25951	0.0385	238 - 238	16165 - 16165	15927	dup	16166	238	372	TATAATATTAACTATC*AAACCCTATGTCCTG	CCCCCACGGGACTCAG*CAGTGATAAATATTA	TCA
indel/202307025-01	cluster2201027	10	26314	0.038	246 - 246	16138 - 16138	15892	dup	16139	246	407	CCAAAAACACTAAGAA*CTTGAAAGACATATA	GGACTCAGCAGTGATA*AATATTAAGCAATAA	AA
indel/202307025-01	cluster221995	10	26388	0.0379	247 - 247	16106 - 16106	15859	dup	16107	247	440	AACCCCCCACCCCCTC*CTCTTAATGCCAAAC	GACTCAGCAGTGATAA*ATATTAAGCAATAAA	NA
indel/202307025-01	cluster23941761	10	26758	0.0374	9775 - 9775	9670 - 9670	16194	dup	9671	9775	105	ACCTAGAAATTGCTCT*TCTACTTCCACTACC	GCCTAGCATATGAATG*AACACAAAAAGGATT	NA
indel/202307025-01	cluster256988	10	26582	0.0376	285 - 285	16099 - 16099	15814	dup	16100	285	485	CTCTCCAAACCCCCCA*CCCCCTCCTCTTAAT	TTGACTAAGTTATACC*TCTTAGGGTTGGTAA	ACC
indel/202307025-01	cluster2801007	10	26652	0.0375	310 - 310	16118 - 16118	15808	dup	16119	310	491	CCTCCTCTTAATGCCA*AACCCCAAAAACACT	TGGTAAATTTCGTGCC*AGCCACCGCGGTCAT	TGCCA
indel/202307025-01	cluster29592870	10	47718	0.021	16033 - 16033	14059 - 14059	14325	dup	14060	16033	1974	ACTTAAAACAAAAATA*TAATTATTCATTATT	CCCAATCACCTAAGGC*TAATTATTCATGCTT	TAATTATTCAT
indel/202307025-01	cluster32203043	10	32202	0.031	16208 - 16208	14446 - 14446	14537	dup	14447	16208	1762	TTCATGTCGGACGAGG*CTTATATTATGGATC	AGTTCCCAAAATATGA*CTTATATTTTAGTAC	CTTATATT
indel/202307025-01	cluster36072894	10	42037	0.0238	16057 - 16057	14960 - 14960	15202	dup	14961	16057	1097	TATTAAACCCGAATGA*TATTTCCTATTTGCA	CATGCTTGTTAGACAT*AAATGCTACTCAATA	ATA
indel/202307025-01	cluster37182890	10	43214	0.0231	16053 - 16053	15079 - 15079	15325	dup	15080	16053	974	TTCATACCTCAAAGCA*ACGAAGCCTAATATT	TATTCATGCTTGTTAG*ACATAAATGCTACTC	AC
indel/202307025-01	cluster37202889	10	43663	0.0229	16052 - 16052	15081 - 15081	15328	dup	15082	16052	971	CATACCTCAAAGCAAC*GAAGCCTAATATTCC	TTATTCATGCTTGTTA*GACATAAATGCTACT	GA
indel/202307025-01	cluster37972889	10	44077	0.0227	16052 - 16052	15160 - 15160	15407	dup	15161	16052	892	TCTTAACCTGAATTGG*GGGCCAACCAGTAGA	TTATTCATGCTTGTTA*GACATAAATGCTACT	NA
indel/202307025-01	cluster38572902	10	42735	0.0234	16065 - 16065	15220 - 15220	15454	dup	15221	16065	845	CCTCCATCTCATACTT*CTCAATCATCTTAAT	TTAGACATAAATGCTA*CTCAATACCAAATTT	CTCAAT
indel/202307025-01	cluster38932893	10	43615	0.0229	16056 - 16056	15256 - 15256	15499	dup	15257	16056	800	TACCAATCTCAGGAAT*TATCGAAGACAAAAT	TCATGCTTGTTAGACA*TAAATGCTACTCAAT	AT
indel/202307025-01	cluster39052905	10	42348	0.0236	16068 - 16068	15268 - 15268	15499	dup	15269	16068	800	GAATTATCGAAGACAA*AATACTAAAATTATA	GACATAAATGCTACTC*AATACCAAATTTTAA	AATAC
indel/202307025-01	cluster39342874	10	49934	0.02	16037 - 16037	15298 - 15298	15560	dup	15299	16037	739	ATCCATGTCTTGATAG*TATAAACATTACTCT	ATCACCTAAGGCTAAT*TATTCATGCTTGTTA	TAT
indel/202307025-01	cluster39542893	10	44628	0.0224	16056 - 16056	15318 - 15318	15561	dup	15319	16056	738	AACATTACTCTGGTCT*TGTAAACCTGAAATG	TCATGCTTGTTAGACA*TAAATGCTACTCAAT	NA
indel/202307025-01	cluster39652892	10	45264	0.0221	16055 - 16055	15329 - 15329	15573	dup	15330	16055	726	GGTCTTGTAAACCTGA*AATGAAGATCTTCTC	TTCATGCTTGTTAGAC*ATAAATGCTACTCAA	GA
indel/202307025-01	cluster39682921	10	39952	0.025	16084 - 16084	15332 - 15332	15547	dup	15333	16084	752	CTTGTAAACCTGAAAT*GAAGATCTTCTCTTC	AATACCAAATTTTAAC*TCTCCAAACCCCCCA	AA
indel/202307025-01	cluster39702871	10	51886	0.0193	16034 - 16034	15334 - 15334	15599	dup	15335	16034	700	TGTAAACCTGAAATGA*AGATCTTCTCTTCTC	CCAATCACCTAAGGCT*AATTATTCATGCTTG	AA
indel/202307025-01	cluster39882956	10	39660	0.0252	16119 - 16119	15352 - 15352	15532	dup	15353	16119	767	ATCTTCTCTTCTCAAG*ACATCAAGAAGAAGG	CTCCTCTTAATGCCAA*ACCCCAAAAACACTA	CAA
indel/202307025-01	cluster39892871	10	52666	0.019	16034 - 16034	15353 - 15353	15618	dup	15354	16034	681	TCTTCTCTTCTCAAGA*CATCAAGAAGAAGGA	CCAATCACCTAAGGCT*AATTATTCATGCTTG	NA
indel/202307025-01	cluster39893104	10	29530	0.0339	16269 - 16269	15353 - 15353	15383	dup	15354	16269	916	TCTTCTCTTCTCAAGA*CATCAAGAAGAAGGA	GAACCAAAACTCTAAT*CATACTCTATTACGC	CAT
indel/202307025-01	cluster39902955	10	39857	0.0251	16118 - 16118	15354 - 15354	15535	dup	15355	16118	764	CTTCTCTTCTCAAGAC*ATCAAGAAGAAGGAG	CCTCCTCTTAATGCCA*AACCCCAAAAACACT	CA
indel/202307025-01	cluster39903046	10	37004	0.027	16211 - 16211	15354 - 15354	15442	dup	15355	16211	857	CTTCTCTTCTCAAGAC*ATCAAGAAGAAGGAG	TCCCAAAATATGACTT*ATATTTTAGTACTTG	AT
indel/202307025-01	cluster39932888	10	47164	0.0212	16051 - 16051	15357 - 15357	15605	dup	15358	16051	694	CTCTTCTCAAGACATC*AAGAAGAAGGAGCTA	ATTATTCATGCTTGTT*AGACATAAATGCTAC	AGACAT
indel/202307025-01	cluster39932891	10	46505	0.0215	16054 - 16054	15357 - 15357	15602	dup	15358	16054	697	CTCTTCTCAAGACATC*AAGAAGAAGGAGCTA	ATTCATGCTTGTTAGA*CATAAATGCTACTCA	AGACAT
indel/202307025-01	cluster39952869	10	53417	0.0187	16032 - 16032	15359 - 15359	15626	dup	15360	16032	673	CTTCTCAAGACATCAA*GAAGAAGGAGCTACT	ACCCAATCACCTAAGG*CTAATTATTCATGCT	AAG
indel/202307025-01	cluster39952885	10	47822	0.0209	16048 - 16048	15359 - 15359	15610	dup	15360	16048	689	CTTCTCAAGACATCAA*GAAGAAGGAGCTACT	CTAATTATTCATGCTT*GTTAGACATAAATGC	NA
indel/202307025-01	cluster39982892	10	46724	0.0214	16055 - 16055	15362 - 15362	15606	dup	15363	16055	693	CTCAAGACATCAAGAA*GAAGGAGCTACTCCC	TTCATGCTTGTTAGAC*ATAAATGCTACTCAA	AGA
indel/202307025-01	cluster39992887	10	47406	0.0211	16050 - 16050	15363 - 15363	15612	dup	15364	16050	687	TCAAGACATCAAGAAG*AAGGAGCTACTCCCC	AATTATTCATGCTTGT*TAGACATAAATGCTA	NA
indel/202307025-01	cluster39992921	10	41182	0.0243	16084 - 16084	15363 - 15363	15578	dup	15364	16084	721	TCAAGACATCAAGAAG*AAGGAGCTACTCCCC	AATACCAAATTTTAAC*TCTCCAAACCCCCCA	AA
indel/202307025-01	cluster39992955	10	40266	0.0248	16118 - 16118	15363 - 15363	15544	dup	15364	16118	755	TCAAGACATCAAGAAG*AAGGAGCTACTCCCC	CCTCCTCTTAATGCCA*AACCCCAAAAACACT	AA
indel/202307025-01	cluster40012884	10	48514	0.0206	16047 - 16047	15365 - 15365	15617	dup	15366	16047	682	AAGACATCAAGAAGAA*GGAGCTACTCCCCAC	GCTAATTATTCATGCT*TGTTAGACATAAATG	NA
indel/202307025-01	cluster40012898	10	46378	0.0216	16061 - 16061	15365 - 15365	15603	dup	15366	16061	696	AAGACATCAAGAAGAA*GGAGCTACTCCCCAC	CTTGTTAGACATAAAT*GCTACTCAATACCAA	AA
indel/202307025-01	cluster40022916	10	42908	0.0233	16079 - 16079	15366 - 15366	15586	dup	15367	16079	713	AGACATCAAGAAGAAG*GAGCTACTCCCCACC	TACTCAATACCAAATT*TTAACTCTCCAAACC	NA
indel/202307025-01	cluster40023086	10	32736	0.0305	16251 - 16251	15366 - 15366	15414	dup	15367	16251	885	AGACATCAAGAAGAAG*GAGCTACTCCCCACC	TACAAAATCATGTTCC*GTGAACCAAAACTCT	NA
indel/202307025-01	cluster40032847	10	64194	0.0156	16010 - 16010	15367 - 15367	15656	dup	15368	16010	643	GACATCAAGAAGAAGG*AGCTACTCCCCACCA	TGAAGAATCATTAGTC*CGCAAAACCCAATCA	NA
indel/202307025-01	cluster40042861	10	55830	0.0179	16024 - 16024	15368 - 15368	15643	dup	15369	16024	656	ACATCAAGAAGAAGGA*GCTACTCCCCACCAC	TCCGCAAAACCCAATC*ACCTAAGGCTAATTA	NA
indel/202307025-01	cluster40042877	10	50816	0.0197	16040 - 16040	15368 - 15368	15627	dup	15369	16040	672	ACATCAAGAAGAAGGA*GCTACTCCCCACCAC	ACCTAAGGCTAATTAT*TCATGCTTGTTAGAC	NA
indel/202307025-01	cluster40052560	10	77988	0.0128	15659 - 15659	15369 - 15369	16009	dup	15370	15659	290	CATCAAGAAGAAGGAG*CTACTCCCCACCACC	CTTCTCTTCCATATGA*CTATCCCCTTCCCCA	CTA
indel/202307025-01	cluster40062849	10	63945	0.0156	16012 - 16012	15370 - 15370	15657	dup	15371	16012	642	ATCAAGAAGAAGGAGC*TACTCCCCACCACCA	AAGAATCATTAGTCCG*CAAAACCCAATCACC	GC
indel/202307025-01	cluster40063055	10	37161	0.0269	16220 - 16220	15370 - 15370	15449	dup	15371	16220	850	ATCAAGAAGAAGGAGC*TACTCCCCACCACCA	ATGACTTATATTTTAG*TACTTGTAAAAATTT	TACT
indel/202307025-01	cluster40082924	10	41857	0.0239	16087 - 16087	15372 - 15372	15584	dup	15373	16087	715	CAAGAAGAAGGAGCTA*CTCCCCACCACCAGC	ACCAAATTTTAACTCT*CCAAACCCCCCACCC	ACTC
indel/202307025-01	cluster40083099	10	31630	0.0316	16264 - 16264	15372 - 15372	15407	dup	15373	16264	892	CAAGAAGAAGGAGCTA*CTCCCCACCACCAGC	TCCGTGAACCAAAACT*CTAATCATACTCTAT	ACTC
indel/202307025-01	cluster40102959	10	41430	0.0241	16122 - 16122	15374 - 15374	15551	dup	15375	16122	748	AGAAGAAGGAGCTACT*CCCCACCACCAGCAC	CTCTTAATGCCAAACC*CCAAAAACACTAAGA	CCCCA
indel/202307025-01	cluster40112881	10	49986	0.02	16044 - 16044	15375 - 15375	15630	dup	15376	16044	669	GAAGAAGGAGCTACTC*CCCACCACCAGCACC	AAGGCTAATTATTCAT*GCTTGTTAGACATAA	NA
indel/202307025-01	cluster40142956	10	41615	0.024	16119 - 16119	15378 - 15378	15558	dup	15379	16119	741	GAAGGAGCTACTCCCC*ACCACCAGCACCCAA	CTCCTCTTAATGCCAA*ACCCCAAAAACACTA	CCA
indel/202307025-01	cluster40152846	10	65437	0.0153	16009 - 16009	15379 - 15379	15669	dup	15380	16009	630	AAGGAGCTACTCCCCA*CCACCAGCACCCAAA	GTGAAGAATCATTAGT*CCGCAAAACCCAATC	CC
indel/202307025-01	cluster40152924	10	42654	0.0234	16087 - 16087	15379 - 15379	15591	dup	15380	16087	708	AAGGAGCTACTCCCCA*CCACCAGCACCCAAA	ACCAAATTTTAACTCT*CCAAACCCCCCACCC	CCA
indel/202307025-01	cluster40172872	10	55136	0.0181	16035 - 16035	15381 - 15381	15645	dup	15382	16035	654	GGAGCTACTCCCCACC*ACCAGCACCCAAAGC	CAATCACCTAAGGCTA*ATTATTCATGCTTGT	NA
indel/202307025-01	cluster40172908	10	46524	0.0215	16071 - 16071	15381 - 15381	15609	dup	15382	16071	690	GGAGCTACTCCCCACC*ACCAGCACCCAAAGC	ATAAATGCTACTCAAT*ACCAAATTTTAACTC	ACCA
indel/202307025-01	cluster40182855	10	62832	0.0159	16018 - 16018	15382 - 15382	15663	dup	15383	16018	636	GAGCTACTCCCCACCA*CCAGCACCCAAAGCT	CATTAGTCCGCAAAAC*CCAATCACCTAAGGC	ACC
indel/202307025-01	cluster40182924	10	43664	0.0229	16087 - 16087	15382 - 15382	15594	dup	15383	16087	705	GAGCTACTCCCCACCA*CCAGCACCCAAAGCT	ACCAAATTTTAACTCT*CCAAACCCCCCACCC	CCA
indel/202307025-01	cluster40212857	10	61028	0.0164	16020 - 16020	15385 - 15385	15664	dup	15386	16020	635	CTACTCCCCACCACCA*GCACCCAAAGCTGGT	TTAGTCCGCAAAACCC*AATCACCTAAGGCTA	ACC
indel/202307025-01	cluster40212951	10	44121	0.0227	16114 - 16114	15385 - 15385	15570	dup	15386	16114	729	CTACTCCCCACCACCA*GCACCCAAAGCTGGT	ACCCCCTCCTCTTAAT*GCCAAACCCCAAAAA	GC
indel/202307025-01	cluster40222894	10	50418	0.0198	16057 - 16057	15386 - 15386	15628	dup	15387	16057	671	TACTCCCCACCACCAG*CACCCAAAGCTGGTA	CATGCTTGTTAGACAT*AAATGCTACTCAATA	CA
indel/202307025-01	cluster40222904	10	49124	0.0204	16067 - 16067	15386 - 15386	15618	dup	15387	16067	681	TACTCCCCACCACCAG*CACCCAAAGCTGGTA	AGACATAAATGCTACT*CAATACCAAATTTTA	CA
indel/202307025-01	cluster40222966	10	44170	0.0226	16129 - 16129	15386 - 15386	15556	dup	15387	16129	743	TACTCCCCACCACCAG*CACCCAAAGCTGGTA	TGCCAAACCCCAAAAA*CACTAAGAACTTGAA	CAC
indel/202307025-01	cluster40232874	10	56670	0.0176	16037 - 16037	15387 - 15387	15649	dup	15388	16037	650	ACTCCCCACCACCAGC*ACCCAAAGCTGGTAT	ATCACCTAAGGCTAAT*TATTCATGCTTGTTA	NA
indel/202307025-01	cluster40233042	10	42608	0.0235	16207 - 16207	15387 - 15387	15479	dup	15388	16207	820	ACTCCCCACCACCAGC*ACCCAAAGCTGGTAT	TAGTTCCCAAAATATG*ACTTATATTTTAGTA	AC
indel/202307025-01	cluster40242839	10	70942	0.0141	16002 - 16002	15388 - 15388	15685	dup	15389	16002	614	CTCCCCACCACCAGCA*CCCAAAGCTGGTATT	ACCTACGGTGAAGAAT*CATTAGTCCGCAAAA	CA
indel/202307025-01	cluster40242865	10	59239	0.0169	16028 - 16028	15388 - 15388	15659	dup	15389	16028	640	CTCCCCACCACCAGCA*CCCAAAGCTGGTATT	CAAAACCCAATCACCT*AAGGCTAATTATTCA	CACC
indel/202307025-01	cluster40243006	10	44696	0.0224	16169 - 16169	15388 - 15388	15518	dup	15389	16169	781	CTCCCCACCACCAGCA*CCCAAAGCTGGTATT	ATATTAACTATCAAAC*CCTATGTCCTGATCA	ACCC
indel/202307025-01	cluster40243079	10	37920	0.0264	16244 - 16244	15388 - 15388	15443	dup	15389	16244	856	CTCCCCACCACCAGCA*CCCAAAGCTGGTATT	AAAATTTTACAAAATC*ATGTTCCGTGAACCA	CA
indel/202307025-01	cluster40243104	10	34828	0.0287	16269 - 16269	15388 - 15388	15418	dup	15389	16269	881	CTCCCCACCACCAGCA*CCCAAAGCTGGTATT	GAACCAAAACTCTAAT*CATACTCTATTACGC	CA
indel/202307025-01	cluster40252862	10	59954	0.0167	16025 - 16025	15389 - 15389	15663	dup	15390	16025	636	TCCCCACCACCAGCAC*CCAAAGCTGGTATTC	CCGCAAAACCCAATCA*CCTAAGGCTAATTAT	CACC
indel/202307025-01	cluster40262922	10	46764	0.0214	16085 - 16085	15390 - 15390	15604	dup	15391	16085	695	CCCCACCACCAGCACC*CAAAGCTGGTATTCT	ATACCAAATTTTAACT*CTCCAAACCCCCCAC	AC
indel/202307025-01	cluster40282926	10	46976	0.0213	16089 - 16089	15392 - 15392	15602	dup	15393	16089	697	CCACCACCAGCACCCA*AAGCTGGTATTCTAA	CAAATTTTAACTCTCC*AAACCCCCCACCCCC	CCAAA
indel/202307025-01	cluster40302933	10	46914	0.0213	16096 - 16096	15394 - 15394	15597	dup	15395	16096	702	ACCACCAGCACCCAAA*GCTGGTATTCTAATT	TAACTCTCCAAACCCC*CCACCCCCTCCTCTT	NA
indel/202307025-01	cluster40332893	10	53308	0.0188	16056 - 16056	15397 - 15397	15640	dup	15398	16056	659	ACCAGCACCCAAAGCT*GGTATTCTAATTAAA	TCATGCTTGTTAGACA*TAAATGCTACTCAAT	NA
indel/202307025-01	cluster40332931	10	47658	0.021	16094 - 16094	15397 - 15397	15602	dup	15398	16094	697	ACCAGCACCCAAAGCT*GGTATTCTAATTAAA	TTTAACTCTCCAAACC*CCCCACCCCCTCCTC	NA
indel/202307025-01	cluster40342430	10	86630	0.0115	15500 - 15500	15398 - 15398	16197	dup	15399	15500	102	CCAGCACCCAAAGCTG*GTATTCTAATTAAAC	CCAAGCATATAAGCTA*GTACATTAAATCAAT	AAGCT
indel/202307025-01	cluster40342987	10	46916	0.0213	16150 - 16150	15398 - 15398	15547	dup	15399	16150	752	CCAGCACCCAAAGCTG*GTATTCTAATTAAAC	AGAACTTGAAAGACAT*ATAATATTAACTATC	NA
indel/202307025-01	cluster40352841	10	72448	0.0138	16004 - 16004	15399 - 15399	15694	dup	15400	16004	605	CAGCACCCAAAGCTGG*TATTCTAATTAAACT	CTACGGTGAAGAATCA*TTAGTCCGCAAAACC	NA
indel/202307025-01	cluster40352867	10	61034	0.0164	16030 - 16030	15399 - 15399	15668	dup	15400	16030	631	CAGCACCCAAAGCTGG*TATTCTAATTAAACT	AAACCCAATCACCTAA*GGCTAATTATTCATG	GG
indel/202307025-01	cluster40352895	10	53364	0.0187	16058 - 16058	15399 - 15399	15640	dup	15400	16058	659	CAGCACCCAAAGCTGG*TATTCTAATTAAACT	ATGCTTGTTAGACATA*AATGCTACTCAATAC	TA
indel/202307025-01	cluster40353083	10	39792	0.0251	16248 - 16248	15399 - 15399	15450	dup	15400	16248	849	CAGCACCCAAAGCTGG*TATTCTAATTAAACT	TTTTACAAAATCATGT*TCCGTGAACCAAAAC	TG
indel/202307025-01	cluster40362871	10	60516	0.0165	16034 - 16034	15400 - 15400	15665	dup	15401	16034	634	AGCACCCAAAGCTGGT*ATTCTAATTAAACTA	CCAATCACCTAAGGCT*AATTATTCATGCTTG	TA
indel/202307025-01	cluster40372545	10	86318	0.0116	15644 - 15644	15401 - 15401	16056	dup	15402	15644	243	GCACCCAAAGCTGGTA*TTCTAATTAAACTAC	ATACAGTCATAAACTC*TTCTCTTCCATATGA	TTCT
indel/202307025-01	cluster40372871	10	60689	0.0165	16034 - 16034	15401 - 15401	15666	dup	15402	16034	633	GCACCCAAAGCTGGTA*TTCTAATTAAACTAC	CCAATCACCTAAGGCT*AATTATTCATGCTTG	TA
indel/202307025-01	cluster40382857	10	65034	0.0154	16020 - 16020	15402 - 15402	15681	dup	15403	16020	618	CACCCAAAGCTGGTAT*TCTAATTAAACTACT	TTAGTCCGCAAAACCC*AATCACCTAAGGCTA	NA
indel/202307025-01	cluster40382900	10	53605	0.0187	16063 - 16063	15402 - 15402	15638	dup	15403	16063	661	CACCCAAAGCTGGTAT*TCTAATTAAACTACT	TGTTAGACATAAATGC*TACTCAATACCAAAT	TA
indel/202307025-01	cluster40392953	10	48740	0.0205	16116 - 16116	15403 - 15403	15586	dup	15404	16116	713	ACCCAAAGCTGGTATT*CTAATTAAACTACTT	CCCCTCCTCTTAATGC*CAAACCCCAAAAACA	NA
indel/202307025-01	cluster40392966	10	48565	0.0206	16129 - 16129	15403 - 15403	15573	dup	15404	16129	726	ACCCAAAGCTGGTATT*CTAATTAAACTACTT	TGCCAAACCCCAAAAA*CACTAAGAACTTGAA	NA
indel/202307025-01	cluster40412955	10	49939	0.02	16118 - 16118	15405 - 15405	15586	dup	15406	16118	713	CCAAAGCTGGTATTCT*AATTAAACTACTTCT	CCTCCTCTTAATGCCA*AACCCCAAAAACACT	AA
indel/202307025-01	cluster40422881	10	58540	0.0171	16044 - 16044	15406 - 15406	15661	dup	15407	16044	638	CAAAGCTGGTATTCTA*ATTAAACTACTTCTT	AAGGCTAATTATTCAT*GCTTGTTAGACATAA	AT
indel/202307025-01	cluster40442897	10	56176	0.0178	16060 - 16060	15408 - 15408	15647	dup	15409	16060	652	AAGCTGGTATTCTAAT*TAAACTACTTCTTGA	GCTTGTTAGACATAAA*TGCTACTCAATACCA	TAAA
indel/202307025-01	cluster40452874	10	62523	0.016	16037 - 16037	15409 - 15409	15671	dup	15410	16037	628	AGCTGGTATTCTAATT*AAACTACTTCTTGAG	ATCACCTAAGGCTAAT*TATTCATGCTTGTTA	CTAATTA
indel/202307025-01	cluster40492874	10	63602	0.0157	16037 - 16037	15413 - 15413	15675	dup	15414	16037	624	GGTATTCTAATTAAAC*TACTTCTTGAGTACA	ATCACCTAAGGCTAAT*TATTCATGCTTGTTA	AA
indel/202307025-01	cluster40562893	10	61578	0.0162	16056 - 16056	15420 - 15420	15663	dup	15421	16056	636	TAATTAAACTACTTCT*TGAGTACATAAATTT	TCATGCTTGTTAGACA*TAAATGCTACTCAAT	NA
indel/202307025-01	cluster40592407	10	63573	0.0157	15465 - 15465	15423 - 15423	16257	dup	15424	15465	42	TTAAACTACTTCTTGA*GTACATAAATTTACA	TACATTTATGTATATC*GTACATTAAACTATT	GTACAT
indel/202307025-01	cluster40592931	10	57644	0.0173	16094 - 16094	15423 - 15423	15628	dup	15424	16094	671	TTAAACTACTTCTTGA*GTACATAAATTTACA	TTTAACTCTCCAAACC*CCCCACCCCCTCCTC	NA
indel/202307025-01	cluster40592933	10	57480	0.0174	16096 - 16096	15423 - 15423	15626	dup	15424	16096	673	TTAAACTACTTCTTGA*GTACATAAATTTACA	TAACTCTCCAAACCCC*CCACCCCCTCCTCTT	NA
indel/202307025-01	cluster40592934	10	57446	0.0174	16097 - 16097	15423 - 15423	15625	dup	15424	16097	674	TTAAACTACTTCTTGA*GTACATAAATTTACA	AACTCTCCAAACCCCC*CACCCCCTCCTCTTA	NA
indel/202307025-01	cluster40612870	10	71082	0.0141	16033 - 16033	15425 - 15425	15691	dup	15426	16033	608	AAACTACTTCTTGAGT*ACATAAATTTACATA	CCCAATCACCTAAGGC*TAATTATTCATGCTT	TA
indel/202307025-01	cluster40652954	10	58621	0.0171	16117 - 16117	15429 - 15429	15611	dup	15430	16117	688	TACTTCTTGAGTACAT*AAATTTACATAGTAC	CCCTCCTCTTAATGCC*AAACCCCAAAAACAC	AAA
indel/202307025-01	cluster40782872	10	75710	0.0132	16035 - 16035	15442 - 15442	15706	dup	15443	16035	593	CATAAATTTACATAGT*ACAACAGTACATTTA	CAATCACCTAAGGCTA*ATTATTCATGCTTGT	TA
indel/202307025-01	cluster40792904	10	68211	0.0147	16067 - 16067	15443 - 15443	15675	dup	15444	16067	624	ATAAATTTACATAGTA*CAACAGTACATTTAT	AGACATAAATGCTACT*CAATACCAAATTTTA	TAC
indel/202307025-01	cluster40792932	10	63800	0.0157	16095 - 16095	15443 - 15443	15647	dup	15444	16095	652	ATAAATTTACATAGTA*CAACAGTACATTTAT	TTAACTCTCCAAACCC*CCCACCCCCTCCTCT	NA
indel/202307025-01	cluster41382890	10	82695	0.0121	16053 - 16053	15502 - 15502	15748	dup	15503	16053	551	AAGCATATAAGCTAGT*ACATTAAATCAATGG	TATTCATGCTTGTTAG*ACATAAATGCTACTC	ACAT
indel/202307025-01	cluster41682892	10	81790	0.0122	16055 - 16055	15533 - 15533	15777	dup	15534	16055	522	TTCAGGTCATAAAATA*ATCATCAACATAAAT	TTCATGCTTGTTAGAC*ATAAATGCTACTCAA	ATAA
indel/202307025-01	cluster43032852	10	89010	0.0112	16015 - 16015	15685 - 15685	15969	dup	15686	16015	330	CCCCATTTGGTCTATT*AATCTACCATCCTCC	AATCATTAGTCCGCAA*AACCCAATCACCTAA	AA
indel/202307025-01	cluster44112857	10	81342	0.0123	16020 - 16020	15843 - 15843	16122	dup	15844	16020	177	CCATACGTTCCCCTTA*AATAAGACATCTCGA	TTAGTCCGCAAAACCC*AATCACCTAAGGCTA	AAT
indel/202307025-01	cluster44142930	10	65002	0.0154	16093 - 16093	15846 - 15846	16052	dup	15847	16093	247	TACGTTCCCCTTAAAT*AAGACATCTCGATGG	TTTTAACTCTCCAAAC*CCCCCACCCCCTCCT	AAA
indel/202307025-01	cluster445983	10	27276	0.0366	500 - 500	16094 - 16094	15594	dup	16095	500	705	TTTAACTCTCCAAACC*CCCCACCCCCTCCTC	AAACTGGGATTAGATA*CCCCACTATGCTTAG	CCCCAC
indel/202307025-01	cluster445992	10	26878	0.0372	500 - 500	16103 - 16103	15603	dup	16104	500	696	CCAAACCCCCCACCCC*CTCCTCTTAATGCCA	AAACTGGGATTAGATA*CCCCACTATGCTTAG	ACCCC
indel/202307025-01	cluster44973084	10	50778	0.0197	16249 - 16249	15991 - 15991	16041	dup	15992	16249	258	AGTCTAGACGCACCTA*CGGTGAAGAATCATT	TTTACAAAATCATGTT*CCGTGAACCAAAACT	NA
indel/202307025-01	cluster45673130	10	15198	0.0658	16296 - 16296	16105 - 16105	16108	dup	16106	16296	191	AAACCCCCCACCCCCT*CCTCTTAATGCCAAA	ACGCAATAAACATTAA*CAA	NA
indel/202307025-01	cluster45843065	10	23590	0.0424	16230 - 16230	16123 - 16123	16192	dup	16124	16230	107	TCTTAATGCCAAACCC*CAAAAACACTAAGAA	TTTTAGTACTTGTAAA*AATTTTACAAAATCA	NA
indel/202307025-01	cluster45853062	10	23512	0.0425	16227 - 16227	16124 - 16124	16196	dup	16125	16227	103	CTTAATGCCAAACCCC*AAAAACACTAAGAAC	ATATTTTAGTACTTGT*AAAAATTTTACAAAA	AAAAA
indel/202307025-01	cluster5181026	10	26240	0.0381	589 - 589	16137 - 16137	15548	dup	16138	589	751	CCCAAAAACACTAAGA*ACTTGAAAGACATAT	GCTTAAAACTCAAAGG*ACTTGGCGGTACTTT	ACTTG
indel/202307025-01	cluster581010	10	25406	0.0393	80 - 80	16121 - 16121	16041	dup	16122	80	258	CCTCTTAATGCCAAAC*CCCAAAAACACTAAG	AACACAAAGGTTTGGT*CCTGGCCTTATAATT	CC
indel/202307025-01	cluster6471014	10	25476	0.0392	739 - 739	16125 - 16125	15386	dup	16126	739	913	TTAATGCCAAACCCCA*AAAACACTAAGAACT	CAAAAGAATCAAACAT*AAAAACGTTAGGTCA	AAAAAC
indel/202307025-01	cluster6961043	10	25045	0.0399	809 - 809	16154 - 16154	15345	dup	16155	809	954	CTTGAAAGACATATAA*TATTAACTATCAAAC	TCTTATAAAAGAACAT*TACTATACCCTTTAT	TA
indel/202307025-01	cluster7821035	10	24522	0.0408	940 - 940	16146 - 16146	15206	dup	16147	940	1093	ACTAAGAACTTGAAAG*ACATATAATATTAAC	AATTAAATTAAACTTA*ACATAATTAATTTCT	ACATA
indel/202307025-01	cluster791023	10	27550	0.0363	101 - 101	16134 - 16134	16033	dup	16135	101	266	AACCCCAAAAACACTA*AGAACTTGAAAGACA	CCTTATAATTAATTAG*AGGTAAAATTACACA	AGA
indel/202307025-01	cluster100983	9	29198	0.0308	122 - 122	16094 - 16094	15972	dup	16095	122	327	TTTAACTCTCCAAACC*CCCCACCCCCTCCTC	AAATTACACATGCAAA*CCTCCATAGACCGGT	CAAACC
indel/202307025-01	cluster1051000	9	28590	0.0315	127 - 127	16111 - 16111	15984	dup	16112	127	315	CCCACCCCCTCCTCTT*AATGCCAAACCCCAA	ACACATGCAAACCTCC*ATAGACCGGTGTAAA	NA
indel/202307025-01	cluster109987	9	28844	0.0312	131 - 131	16098 - 16098	15967	dup	16099	131	332	ACTCTCCAAACCCCCC*ACCCCCTCCTCTTAA	ATGCAAACCTCCATAG*ACCGGTGTAAAATCC	ACC
indel/202307025-01	cluster1221010	9	28294	0.0318	144 - 144	16121 - 16121	15977	dup	16122	144	322	CCTCTTAATGCCAAAC*CCCAAAAACACTAAG	TAGACCGGTGTAAAAT*CCCTTAAACATTTAC	AAA
indel/202307025-01	cluster123994	9	28292	0.0318	145 - 145	16105 - 16105	15960	dup	16106	145	339	AAACCCCCCACCCCCT*CCTCTTAATGCCAAA	AGACCGGTGTAAAATC*CCTTAAACATTTACT	CCCT
indel/202307025-01	cluster135993	9	27975	0.0322	157 - 157	16104 - 16104	15947	dup	16105	157	352	CAAACCCCCCACCCCC*TCCTCTTAATGCCAA	AATCCCTTAAACATTT*ACTTAAAATTTAAGG	NA
indel/202307025-01	cluster141999	9	27798	0.0324	163 - 163	16110 - 16110	15947	dup	16111	163	352	CCCCACCCCCTCCTCT*TAATGCCAAACCCCA	TTAAACATTTACTTAA*AATTTAAGGAGAGGG	CTTAA
indel/202307025-01	cluster143996	9	27716	0.0325	165 - 165	16107 - 16107	15942	dup	16108	165	357	ACCCCCCACCCCCTCC*TCTTAATGCCAAACC	AAACATTTACTTAAAA*TTTAAGGAGAGGGTA	NA
indel/202307025-01	cluster1451021	9	27719	0.0325	167 - 167	16132 - 16132	15965	dup	16133	167	334	CAAACCCCAAAAACAC*TAAGAACTTGAAAGA	ACATTTACTTAAAATT*TAAGGAGAGGGTATC	TAAG
indel/202307025-01	cluster1501003	9	27700	0.0325	172 - 172	16114 - 16114	15942	dup	16115	172	357	ACCCCCTCCTCTTAAT*GCCAAACCCCAAAAA	TACTTAAAATTTAAGG*AGAGGGTATCAAGCA	NA
indel/202307025-01	cluster1501023	9	27637	0.0326	172 - 172	16134 - 16134	15962	dup	16135	172	337	AACCCCAAAAACACTA*AGAACTTGAAAGACA	TACTTAAAATTTAAGG*AGAGGGTATCAAGCA	TAAG
indel/202307025-01	cluster150649	9	37976	0.0237	172 - 172	15364 - 15364	15192	dup	15365	172	1107	CAAGACATCAAGAAGA*AGGAGCTACTCCCCA	TACTTAAAATTTAAGG*AGAGGGTATCAAGCA	AAGGAG
indel/202307025-01	cluster150992	9	27702	0.0325	172 - 172	16103 - 16103	15931	dup	16104	172	368	CCAAACCCCCCACCCC*CTCCTCTTAATGCCA	TACTTAAAATTTAAGG*AGAGGGTATCAAGCA	NA
indel/202307025-01	cluster1511022	9	27548	0.0327	173 - 173	16133 - 16133	15960	dup	16134	173	339	AAACCCCAAAAACACT*AAGAACTTGAAAGAC	ACTTAAAATTTAAGGA*GAGGGTATCAAGCAC	NA
indel/202307025-01	cluster154987	9	27720	0.0325	176 - 176	16098 - 16098	15922	dup	16099	176	377	ACTCTCCAAACCCCCC*ACCCCCTCCTCTTAA	TAAAATTTAAGGAGAG*GGTATCAAGCACATT	NA
indel/202307025-01	cluster1572994	9	27230	0.033	16054 - 16054	16105 - 16105	51	dup	16106	16054	16248	AAACCCCCCACCCCCT*CCTCTTAATGCCAAA	ATTCATGCTTGTTAGA*CATAAATGCTACTCA	NA
indel/202307025-01	cluster170993	9	27170	0.0331	195 - 195	16104 - 16104	15909	dup	16105	195	390	CAAACCCCCCACCCCC*TCCTCTTAATGCCAA	ATCAAGCACATTAAAA*TAGCTTAAGACACCT	NA
indel/202307025-01	cluster171652	9	37569	0.024	196 - 196	15367 - 15367	15171	dup	15368	196	1128	GACATCAAGAAGAAGG*AGCTACTCCCCACCA	TCAAGCACATTAAAAT*AGCTTAAGACACCTT	AGCT
indel/202307025-01	cluster1761007	9	27106	0.0332	201 - 201	16118 - 16118	15917	dup	16119	201	382	CCTCCTCTTAATGCCA*AACCCCAAAAACACT	CACATTAAAATAGCTT*AAGACACCTTGCCTA	AA
indel/202307025-01	cluster181997	9	26636	0.0338	206 - 206	16108 - 16108	15902	dup	16109	206	397	CCCCCCACCCCCTCCT*CTTAATGCCAAACCC	TAAAATAGCTTAAGAC*ACCTTGCCTAGCCAC	NA
indel/202307025-01	cluster189651	9	36922	0.0244	214 - 214	15366 - 15366	15152	dup	15367	214	1147	AGACATCAAGAAGAAG*GAGCTACTCCCCACC	CTTAAGACACCTTGCC*TAGCCACACCCCCAC	NA
indel/202307025-01	cluster191651	9	36930	0.0244	216 - 216	15366 - 15366	15150	dup	15367	216	1149	AGACATCAAGAAGAAG*GAGCTACTCCCCACC	TAAGACACCTTGCCTA*GCCACACCCCCACGG	AG
indel/202307025-01	cluster1941022	9	26574	0.0339	219 - 219	16133 - 16133	15914	dup	16134	219	385	AAACCCCAAAAACACT*AAGAACTTGAAAGAC	GACACCTTGCCTAGCC*ACACCCCCACGGGAC	ACAC
indel/202307025-01	cluster197659	9	37631	0.0239	222 - 222	15374 - 15374	15152	dup	15375	222	1147	AGAAGAAGGAGCTACT*CCCCACCACCAGCAC	ACCTTGCCTAGCCACA*CCCCCACGGGACTCA	CCCC
indel/202307025-01	cluster1991022	9	26352	0.0341	224 - 224	16133 - 16133	15909	dup	16134	224	390	AAACCCCAAAAACACT*AAGAACTTGAAAGAC	CTTGCCTAGCCACACC*CCCACGGGACTCAGC	ACAC
indel/202307025-01	cluster2021008	9	26438	0.034	227 - 227	16119 - 16119	15892	dup	16120	227	407	CTCCTCTTAATGCCAA*ACCCCAAAAACACTA	GCCTAGCCACACCCCC*ACGGGACTCAGCAGT	ACCCC
indel/202307025-01	cluster203999	9	26380	0.0341	228 - 228	16110 - 16110	15882	dup	16111	228	417	CCCCACCCCCTCCTCT*TAATGCCAAACCCCA	CCTAGCCACACCCCCA*CGGGACTCAGCAGTG	NA
indel/202307025-01	cluster2581046	9	25879	0.0348	287 - 287	16157 - 16157	15870	dup	16158	287	429	GAAAGACATATAATAT*TAACTATCAAACCCT	GACTAAGTTATACCTC*TTAGGGTTGGTAAAT	TTA
indel/202307025-01	cluster261042	9	21153	0.0425	48 - 48	16153 - 16153	16105	dup	16154	48	194	ACTTGAAAGACATATA*ATATTAACTATCAAA	GAAAATGCTTAGATGG*ATAATTGTATCCCAT	ATAAT
indel/202307025-01	cluster2821009	9	26492	0.034	312 - 312	16120 - 16120	15808	dup	16121	312	491	TCCTCTTAATGCCAAA*CCCCAAAAACACTAA	GTAAATTTCGTGCCAG*CCACCGCGGTCATAC	CC
indel/202307025-01	cluster28442107	9	37102	0.0243	13895 - 13895	13760 - 13760	16164	dup	13761	13895	135	TAATAATTAAGCACAC*AAATTAAAAAAACCT	AACATCCCCCCTAAAT*AAATTAAAAAAACTA	AAATTAAAAAAAC
indel/202307025-01	cluster298998	9	26410	0.0341	329 - 329	16109 - 16109	15780	dup	16110	329	519	CCCCCACCCCCTCCTC*TTAATGCCAAACCCC	CACCGCGGTCATACGA*TTAACCCAAACTAAT	TTAA
indel/202307025-01	cluster308992	9	26540	0.0339	339 - 339	16103 - 16103	15764	dup	16104	339	535	CCAAACCCCCCACCCC*CTCCTCTTAATGCCA	ATACGATTAACCCAAA*CTAATTATCTTCGGC	CT
indel/202307025-01	cluster335999	9	26090	0.0345	371 - 371	16110 - 16110	15739	dup	16111	371	560	CCCCACCCCCTCCTCT*TAATGCCAAACCCCA	TAAAACGTGTCAACTA*TAAATAAATAAATAG	TAA
indel/202307025-01	cluster35452278	9	40642	0.0221	15004 - 15004	14890 - 14890	16185	dup	14891	15004	114	TATTTTTCCCAGACAT*ACTAGGAGACCCAGA	GCTCAATCCCCAATAA*ACTAGGAGGTGTCCT	ACTAGGAG
indel/202307025-01	cluster35952870	9	49163	0.0183	16033 - 16033	14947 - 14947	15213	dup	14948	16033	1086	ACACCCCACCCCATAT*TAAACCCGAATGATA	CCCAATCACCTAAGGC*TAATTATTCATGCTT	TAA
indel/202307025-01	cluster361013	9	22780	0.0395	58 - 58	16124 - 16124	16066	dup	16125	58	233	CTTAATGCCAAACCCC*AAAAACACTAAGAAC	AGATGGATAATTGTAT*CCCATAAACACAAAG	CCCA
indel/202307025-01	cluster36392957	9	36040	0.025	16120 - 16120	14995 - 14995	15174	dup	14996	16120	1125	CCATTCTACGCTCAAT*CCCCAATAAACTAGG	TCCTCTTAATGCCAAA*CCCCAAAAACACTAA	CCCCAA
indel/202307025-01	cluster37072928	9	37040	0.0243	16091 - 16091	15068 - 15068	15276	dup	15069	16091	1023	AATACCTTTCCTTCAT*ACCTCAAAGCAACGA	AATTTTAACTCTCCAA*ACCCCCCACCCCCTC	ACC
indel/202307025-01	cluster37082930	9	37040	0.0243	16093 - 16093	15069 - 15069	15275	dup	15070	16093	1024	ATACCTTTCCTTCATA*CCTCAAAGCAACGAA	TTTTAACTCTCCAAAC*CCCCCACCCCCTCCT	ACC
indel/202307025-01	cluster37252869	9	49892	0.018	16032 - 16032	15086 - 15086	15353	dup	15087	16032	946	CTCAAAGCAACGAAGC*CTAATATTCCGCCCA	ACCCAATCACCTAAGG*CTAATTATTCATGCT	CTAAT
indel/202307025-01	cluster37452890	9	43398	0.0207	16053 - 16053	15106 - 15106	15352	dup	15107	16053	947	TATTCCGCCCAATCAC*ACAAATTTTGTACTG	TATTCATGCTTGTTAG*ACATAAATGCTACTC	ACA
indel/202307025-01	cluster37722871	9	49635	0.0181	16034 - 16034	15134 - 15134	15399	dup	15135	16034	900	CTGAATCCTAGTAGCC*AACCTACTTATCTTA	CCAATCACCTAAGGCT*AATTATTCATGCTTG	GC
indel/202307025-01	cluster38122892	9	43866	0.0205	16055 - 16055	15175 - 15175	15419	dup	15176	16055	880	GGGGCCAACCAGTAGA*ACACCCATTTATTAT	TTCATGCTTGTTAGAC*ATAAATGCTACTCAA	TAGA
indel/202307025-01	cluster38152869	9	50734	0.0177	16032 - 16032	15178 - 15178	15445	dup	15179	16032	854	GCCAACCAGTAGAACA*CCCATTTATTATCAT	ACCCAATCACCTAAGG*CTAATTATTCATGCT	NA
indel/202307025-01	cluster38312889	9	44342	0.0203	16052 - 16052	15194 - 15194	15441	dup	15195	16052	858	CCCATTTATTATCATT*GGCCAACTAGCCTCC	TTATTCATGCTTGTTA*GACATAAATGCTACT	TT
indel/202307025-01	cluster38513046	9	34750	0.0259	16211 - 16211	15214 - 15214	15302	dup	15215	16211	997	AACTAGCCTCCATCTC*ATACTTCTCAATCAT	TCCCAAAATATGACTT*ATATTTTAGTACTTG	ATA
indel/202307025-01	cluster38552873	9	49252	0.0183	16036 - 16036	15218 - 15218	15481	dup	15219	16036	818	AGCCTCCATCTCATAC*TTCTCAATCATCTTA	AATCACCTAAGGCTAA*TTATTCATGCTTGTT	TA
indel/202307025-01	cluster38962869	9	50762	0.0177	16032 - 16032	15259 - 15259	15526	dup	15260	16032	773	CAATCTCAGGAATTAT*CGAAGACAAAATACT	ACCCAATCACCTAAGG*CTAATTATTCATGCT	NA
indel/202307025-01	cluster38994	9	23064	0.039	60 - 60	16105 - 16105	16045	dup	16106	60	254	AAACCCCCCACCCCCT*CCTCTTAATGCCAAA	ATGGATAATTGTATCC*CATAAACACAAAGGT	CCC
indel/202307025-01	cluster39062871	9	50486	0.0178	16034 - 16034	15269 - 15269	15534	dup	15270	16034	765	AATTATCGAAGACAAA*ATACTAAAATTATAT	CCAATCACCTAAGGCT*AATTATTCATGCTTG	AAT
indel/202307025-01	cluster39062892	9	43987	0.0205	16055 - 16055	15269 - 15269	15513	dup	15270	16055	786	AATTATCGAAGACAAA*ATACTAAAATTATAT	TTCATGCTTGTTAGAC*ATAAATGCTACTCAA	ATA
indel/202307025-01	cluster39082872	9	50099	0.018	16035 - 16035	15271 - 15271	15535	dup	15272	16035	764	TTATCGAAGACAAAAT*ACTAAAATTATATCC	CAATCACCTAAGGCTA*ATTATTCATGCTTGT	AAT
indel/202307025-01	cluster39102884	9	45381	0.0198	16047 - 16047	15273 - 15273	15525	dup	15274	16047	774	ATCGAAGACAAAATAC*TAAAATTATATCCAT	GCTAATTATTCATGCT*TGTTAGACATAAATG	CT
indel/202307025-01	cluster39592908	9	42581	0.0211	16071 - 16071	15323 - 15323	15551	dup	15324	16071	748	TACTCTGGTCTTGTAA*ACCTGAAATGAAGAT	ATAAATGCTACTCAAT*ACCAAATTTTAACTC	ACC
indel/202307025-01	cluster39612922	9	39622	0.0227	16085 - 16085	15325 - 15325	15539	dup	15326	16085	760	CTCTGGTCTTGTAAAC*CTGAAATGAAGATCT	ATACCAAATTTTAACT*CTCCAAACCCCCCAC	AAC
indel/202307025-01	cluster39662871	9	51830	0.0174	16034 - 16034	15330 - 15330	15595	dup	15331	16034	704	GTCTTGTAAACCTGAA*ATGAAGATCTTCTCT	CCAATCACCTAAGGCT*AATTATTCATGCTTG	AAT
indel/202307025-01	cluster39752876	9	49972	0.018	16039 - 16039	15339 - 15339	15599	dup	15340	16039	700	ACCTGAAATGAAGATC*TTCTCTTCTCAAGAC	CACCTAAGGCTAATTA*TTCATGCTTGTTAGA	TTC
indel/202307025-01	cluster39812873	9	51544	0.0175	16036 - 16036	15345 - 15345	15608	dup	15346	16036	691	AATGAAGATCTTCTCT*TCTCAAGACATCAAG	AATCACCTAAGGCTAA*TTATTCATGCTTGTT	TT
indel/202307025-01	cluster39892890	9	46304	0.0194	16053 - 16053	15353 - 15353	15599	dup	15354	16053	700	TCTTCTCTTCTCAAGA*CATCAAGAAGAAGGA	TATTCATGCTTGTTAG*ACATAAATGCTACTC	AGACAT
indel/202307025-01	cluster39902885	9	47393	0.019	16048 - 16048	15354 - 15354	15605	dup	15355	16048	694	CTTCTCTTCTCAAGAC*ATCAAGAAGAAGGAG	CTAATTATTCATGCTT*GTTAGACATAAATGC	NA
indel/202307025-01	cluster39922890	9	46590	0.0193	16053 - 16053	15356 - 15356	15602	dup	15357	16053	697	TCTCTTCTCAAGACAT*CAAGAAGAAGGAGCT	TATTCATGCTTGTTAG*ACATAAATGCTACTC	AGACAT
indel/202307025-01	cluster39932851	9	61970	0.0145	16014 - 16014	15357 - 15357	15642	dup	15358	16014	657	CTCTTCTCAAGACATC*AAGAAGAAGGAGCTA	GAATCATTAGTCCGCA*AAACCCAATCACCTA	CAA
indel/202307025-01	cluster39932875	9	51185	0.0176	16038 - 16038	15357 - 15357	15618	dup	15358	16038	681	CTCTTCTCAAGACATC*AAGAAGAAGGAGCTA	TCACCTAAGGCTAATT*ATTCATGCTTGTTAG	AT
indel/202307025-01	cluster39942875	9	51133	0.0176	16038 - 16038	15358 - 15358	15619	dup	15359	16038	680	TCTTCTCAAGACATCA*AGAAGAAGGAGCTAC	TCACCTAAGGCTAATT*ATTCATGCTTGTTAG	NA
indel/202307025-01	cluster39962875	9	51224	0.0176	16038 - 16038	15360 - 15360	15621	dup	15361	16038	678	TTCTCAAGACATCAAG*AAGAAGGAGCTACTC	TCACCTAAGGCTAATT*ATTCATGCTTGTTAG	NA
indel/202307025-01	cluster39972863	9	54973	0.0164	16026 - 16026	15361 - 15361	15634	dup	15362	16026	665	TCTCAAGACATCAAGA*AGAAGGAGCTACTCC	CGCAAAACCCAATCAC*CTAAGGCTAATTATT	NA
indel/202307025-01	cluster40012861	9	55654	0.0162	16024 - 16024	15365 - 15365	15640	dup	15366	16024	659	AAGACATCAAGAAGAA*GGAGCTACTCCCCAC	TCCGCAAAACCCAATC*ACCTAAGGCTAATTA	NA
indel/202307025-01	cluster40012877	9	50640	0.0178	16040 - 16040	15365 - 15365	15624	dup	15366	16040	675	AAGACATCAAGAAGAA*GGAGCTACTCCCCAC	ACCTAAGGCTAATTAT*TCATGCTTGTTAGAC	NA
indel/202307025-01	cluster40022934	9	40980	0.022	16097 - 16097	15366 - 15366	15568	dup	15367	16097	731	AGACATCAAGAAGAAG*GAGCTACTCCCCACC	AACTCTCCAAACCCCC*CACCCCCTCCTCTTA	NA
indel/202307025-01	cluster40022935	9	41000	0.0219	16098 - 16098	15366 - 15366	15567	dup	15367	16098	732	AGACATCAAGAAGAAG*GAGCTACTCCCCACC	ACTCTCCAAACCCCCC*ACCCCCTCCTCTTAA	NA
indel/202307025-01	cluster40023006	9	40344	0.0223	16169 - 16169	15366 - 15366	15496	dup	15367	16169	803	AGACATCAAGAAGAAG*GAGCTACTCCCCACC	ATATTAACTATCAAAC*CCTATGTCCTGATCA	AA
indel/202307025-01	cluster40032912	9	44322	0.0203	16075 - 16075	15367 - 15367	15591	dup	15368	16075	708	GACATCAAGAAGAAGG*AGCTACTCCCCACCA	ATGCTACTCAATACCA*AATTTTAACTCTCCA	NA
indel/202307025-01	cluster40032922	9	41774	0.0215	16085 - 16085	15367 - 15367	15581	dup	15368	16085	718	GACATCAAGAAGAAGG*AGCTACTCCCCACCA	ATACCAAATTTTAACT*CTCCAAACCCCCCAC	NA
indel/202307025-01	cluster40032956	9	40756	0.0221	16119 - 16119	15367 - 15367	15547	dup	15368	16119	752	GACATCAAGAAGAAGG*AGCTACTCCCCACCA	CTCCTCTTAATGCCAA*ACCCCAAAAACACTA	NA
indel/202307025-01	cluster40033073	9	34465	0.0261	16238 - 16238	15367 - 15367	15428	dup	15368	16238	871	GACATCAAGAAGAAGG*AGCTACTCCCCACCA	CTTGTAAAAATTTTAC*AAAATCATGTTCCGT	NA
indel/202307025-01	cluster40042930	9	41410	0.0217	16093 - 16093	15368 - 15368	15574	dup	15369	16093	725	ACATCAAGAAGAAGGA*GCTACTCCCCACCAC	TTTTAACTCTCCAAAC*CCCCCACCCCCTCCT	NA
indel/202307025-01	cluster40043079	9	33750	0.0267	16244 - 16244	15368 - 15368	15423	dup	15369	16244	876	ACATCAAGAAGAAGGA*GCTACTCCCCACCAC	AAAATTTTACAAAATC*ATGTTCCGTGAACCA	NA
indel/202307025-01	cluster40052904	9	45633	0.0197	16067 - 16067	15369 - 15369	15601	dup	15370	16067	698	CATCAAGAAGAAGGAG*CTACTCCCCACCACC	AGACATAAATGCTACT*CAATACCAAATTTTA	GCTACTC
indel/202307025-01	cluster40062915	9	43592	0.0206	16078 - 16078	15370 - 15370	15591	dup	15371	16078	708	ATCAAGAAGAAGGAGC*TACTCCCCACCACCA	CTACTCAATACCAAAT*TTTAACTCTCCAAAC	NA
indel/202307025-01	cluster40082849	9	64120	0.014	16012 - 16012	15372 - 15372	15659	dup	15373	16012	640	CAAGAAGAAGGAGCTA*CTCCCCACCACCAGC	AAGAATCATTAGTCCG*CAAAACCCAATCACC	NA
indel/202307025-01	cluster40102849	9	64420	0.014	16012 - 16012	15374 - 15374	15661	dup	15375	16012	638	AGAAGAAGGAGCTACT*CCCCACCACCAGCAC	AAGAATCATTAGTCCG*CAAAACCCAATCACC	TCC
indel/202307025-01	cluster40102856	9	59874	0.015	16019 - 16019	15374 - 15374	15654	dup	15375	16019	645	AGAAGAAGGAGCTACT*CCCCACCACCAGCAC	ATTAGTCCGCAAAACC*CAATCACCTAAGGCT	CCC
indel/202307025-01	cluster40122936	9	41780	0.0215	16099 - 16099	15376 - 15376	15576	dup	15377	16099	723	AAGAAGGAGCTACTCC*CCACCACCAGCACCC	CTCTCCAAACCCCCCA*CCCCCTCCTCTTAAT	CCCCACC
indel/202307025-01	cluster40122952	9	41572	0.0216	16115 - 16115	15376 - 15376	15560	dup	15377	16115	739	AAGAAGGAGCTACTCC*CCACCACCAGCACCC	CCCCCTCCTCTTAATG*CCAAACCCCAAAAAC	CCA
indel/202307025-01	cluster40152871	9	54842	0.0164	16034 - 16034	15379 - 15379	15644	dup	15380	16034	655	AAGGAGCTACTCCCCA*CCACCAGCACCCAAA	CCAATCACCTAAGGCT*AATTATTCATGCTTG	NA
indel/202307025-01	cluster40152894	9	48064	0.0187	16057 - 16057	15379 - 15379	15621	dup	15380	16057	678	AAGGAGCTACTCCCCA*CCACCAGCACCCAAA	CATGCTTGTTAGACAT*AAATGCTACTCAATA	CA
indel/202307025-01	cluster40152921	9	42964	0.0209	16084 - 16084	15379 - 15379	15594	dup	15380	16084	705	AAGGAGCTACTCCCCA*CCACCAGCACCCAAA	AATACCAAATTTTAAC*TCTCCAAACCCCCCA	AC
indel/202307025-01	cluster40152958	9	42029	0.0214	16121 - 16121	15379 - 15379	15557	dup	15380	16121	742	AAGGAGCTACTCCCCA*CCACCAGCACCCAAA	CCTCTTAATGCCAAAC*CCCAAAAACACTAAG	CCCCA
indel/202307025-01	cluster40182939	9	42916	0.021	16102 - 16102	15382 - 15382	15579	dup	15383	16102	720	GAGCTACTCCCCACCA*CCAGCACCCAAAGCT	TCCAAACCCCCCACCC*CCTCCTCTTAATGCC	CCCCACC
indel/202307025-01	cluster40212863	9	58658	0.0153	16026 - 16026	15385 - 15385	15658	dup	15386	16026	641	CTACTCCCCACCACCA*GCACCCAAAGCTGGT	CGCAAAACCCAATCAC*CTAAGGCTAATTATT	CACC
indel/202307025-01	cluster40232851	9	66797	0.0135	16014 - 16014	15387 - 15387	15672	dup	15388	16014	627	ACTCCCCACCACCAGC*ACCCAAAGCTGGTAT	GAATCATTAGTCCGCA*AAACCCAATCACCTA	GCA
indel/202307025-01	cluster40242867	9	58740	0.0153	16030 - 16030	15388 - 15388	15657	dup	15389	16030	642	CTCCCCACCACCAGCA*CCCAAAGCTGGTATT	AAACCCAATCACCTAA*GGCTAATTATTCATG	NA
indel/202307025-01	cluster40242903	9	50058	0.018	16066 - 16066	15388 - 15388	15621	dup	15389	16066	678	CTCCCCACCACCAGCA*CCCAAAGCTGGTATT	TAGACATAAATGCTAC*TCAATACCAAATTTT	AC
indel/202307025-01	cluster40242953	9	45114	0.0199	16116 - 16116	15388 - 15388	15571	dup	15389	16116	728	CTCCCCACCACCAGCA*CCCAAAGCTGGTATT	CCCCTCCTCTTAATGC*CAAACCCCAAAAACA	GC
indel/202307025-01	cluster40252875	9	56302	0.016	16038 - 16038	15389 - 15389	15650	dup	15390	16038	649	TCCCCACCACCAGCAC*CCAAAGCTGGTATTC	TCACCTAAGGCTAATT*ATTCATGCTTGTTAG	NA
indel/202307025-01	cluster40253110	9	34236	0.0263	16275 - 16275	15389 - 15389	15413	dup	15390	16275	886	TCCCCACCACCAGCAC*CCAAAGCTGGTATTC	AAACTCTAATCATACT*CTATTACGCAATAAA	AC
indel/202307025-01	cluster402996	9	26600	0.0338	450 - 450	16107 - 16107	15657	dup	16108	450	642	ACCCCCCACCCCCTCC*TCTTAATGCCAAACC	CAATAACGAAAGTAAT*TCTAGTCATTTATAA	TCT
indel/202307025-01	cluster40322867	9	60612	0.0148	16030 - 16030	15396 - 15396	15665	dup	15397	16030	634	CACCAGCACCCAAAGC*TGGTATTCTAATTAA	AAACCCAATCACCTAA*GGCTAATTATTCATG	AAG
indel/202307025-01	cluster40342881	9	55784	0.0161	16044 - 16044	15398 - 15398	15653	dup	15399	16044	646	CCAGCACCCAAAGCTG*GTATTCTAATTAAAC	AAGGCTAATTATTCAT*GCTTGTTAGACATAA	GCT
indel/202307025-01	cluster40342933	9	47609	0.0189	16096 - 16096	15398 - 15398	15601	dup	15399	16096	698	CCAGCACCCAAAGCTG*GTATTCTAATTAAAC	TAACTCTCCAAACCCC*CCACCCCCTCCTCTT	NA
indel/202307025-01	cluster40352839	9	73236	0.0123	16002 - 16002	15399 - 15399	15696	dup	15400	16002	603	CAGCACCCAAAGCTGG*TATTCTAATTAAACT	ACCTACGGTGAAGAAT*CATTAGTCCGCAAAA	NA
indel/202307025-01	cluster40352897	9	53105	0.0169	16060 - 16060	15399 - 15399	15638	dup	15400	16060	661	CAGCACCCAAAGCTGG*TATTCTAATTAAACT	GCTTGTTAGACATAAA*TGCTACTCAATACCA	TG
indel/202307025-01	cluster40362855	9	67496	0.0133	16018 - 16018	15400 - 15400	15681	dup	15401	16018	618	AGCACCCAAAGCTGGT*ATTCTAATTAAACTA	CATTAGTCCGCAAAAC*CCAATCACCTAAGGC	NA
indel/202307025-01	cluster40362928	9	48254	0.0186	16091 - 16091	15400 - 15400	15608	dup	15401	16091	691	AGCACCCAAAGCTGGT*ATTCTAATTAAACTA	AATTTTAACTCTCCAA*ACCCCCCACCCCCTC	NA
indel/202307025-01	cluster40362956	9	47533	0.0189	16119 - 16119	15400 - 15400	15580	dup	15401	16119	719	AGCACCCAAAGCTGGT*ATTCTAATTAAACTA	CTCCTCTTAATGCCAA*ACCCCAAAAACACTA	NA
indel/202307025-01	cluster40372916	9	49985	0.018	16079 - 16079	15401 - 15401	15621	dup	15402	16079	678	GCACCCAAAGCTGGTA*TTCTAATTAAACTAC	TACTCAATACCAAATT*TTAACTCTCCAAACC	ATT
indel/202307025-01	cluster40382934	9	48328	0.0186	16097 - 16097	15402 - 15402	15604	dup	15403	16097	695	CACCCAAAGCTGGTAT*TCTAATTAAACTACT	AACTCTCCAAACCCCC*CACCCCCTCCTCTTA	NA
indel/202307025-01	cluster40382935	9	48348	0.0186	16098 - 16098	15402 - 15402	15603	dup	15403	16098	696	CACCCAAAGCTGGTAT*TCTAATTAAACTACT	ACTCTCCAAACCCCCC*ACCCCCTCCTCTTAA	NA
indel/202307025-01	cluster40383086	9	40085	0.0224	16251 - 16251	15402 - 15402	15450	dup	15403	16251	849	CACCCAAAGCTGGTAT*TCTAATTAAACTACT	TACAAAATCATGTTCC*GTGAACCAAAACTCT	TTC
indel/202307025-01	cluster40392849	9	71666	0.0126	16012 - 16012	15403 - 15403	15690	dup	15404	16012	609	ACCCAAAGCTGGTATT*CTAATTAAACTACTT	AAGAATCATTAGTCCG*CAAAACCCAATCACC	NA
indel/202307025-01	cluster40392935	9	48978	0.0184	16098 - 16098	15403 - 15403	15604	dup	15404	16098	695	ACCCAAAGCTGGTATT*CTAATTAAACTACTT	ACTCTCCAAACCCCCC*ACCCCCTCCTCTTAA	NA
indel/202307025-01	cluster40392967	9	48635	0.0185	16130 - 16130	15403 - 15403	15572	dup	15404	16130	727	ACCCAAAGCTGGTATT*CTAATTAAACTACTT	GCCAAACCCCAAAAAC*ACTAAGAACTTGAAA	NA
indel/202307025-01	cluster40393086	9	40714	0.0221	16251 - 16251	15403 - 15403	15451	dup	15404	16251	848	ACCCAAAGCTGGTATT*CTAATTAAACTACTT	TACAAAATCATGTTCC*GTGAACCAAAACTCT	TTC
indel/202307025-01	cluster40402887	9	56789	0.0158	16050 - 16050	15404 - 15404	15653	dup	15405	16050	646	CCCAAAGCTGGTATTC*TAATTAAACTACTTC	AATTATTCATGCTTGT*TAGACATAAATGCTA	TT
indel/202307025-01	cluster40422875	9	61179	0.0147	16038 - 16038	15406 - 15406	15667	dup	15407	16038	632	CAAAGCTGGTATTCTA*ATTAAACTACTTCTT	TCACCTAAGGCTAATT*ATTCATGCTTGTTAG	CTAATTA
indel/202307025-01	cluster40422987	9	49671	0.0181	16150 - 16150	15406 - 15406	15555	dup	15407	16150	744	CAAAGCTGGTATTCTA*ATTAAACTACTTCTT	AGAACTTGAAAGACAT*ATAATATTAACTATC	TA
indel/202307025-01	cluster40452872	9	63458	0.0142	16035 - 16035	15409 - 15409	15673	dup	15410	16035	626	AGCTGGTATTCTAATT*AAACTACTTCTTGAG	CAATCACCTAAGGCTA*ATTATTCATGCTTGT	CTAATTA
indel/202307025-01	cluster40473042	9	48818	0.0184	16207 - 16207	15411 - 15411	15503	dup	15412	16207	796	CTGGTATTCTAATTAA*ACTACTTCTTGAGTA	TAGTTCCCAAAATATG*ACTTATATTTTAGTA	ACT
indel/202307025-01	cluster40572893	9	62948	0.0143	16056 - 16056	15421 - 15421	15664	dup	15422	16056	635	AATTAAACTACTTCTT*GAGTACATAAATTTA	TCATGCTTGTTAGACA*TAAATGCTACTCAAT	NA
indel/202307025-01	cluster40582894	9	63182	0.0142	16057 - 16057	15422 - 15422	15664	dup	15423	16057	635	ATTAAACTACTTCTTG*AGTACATAAATTTAC	CATGCTTGTTAGACAT*AAATGCTACTCAATA	NA
indel/202307025-01	cluster40592923	9	57875	0.0155	16086 - 16086	15423 - 15423	15636	dup	15424	16086	663	TTAAACTACTTCTTGA*GTACATAAATTTACA	TACCAAATTTTAACTC*TCCAAACCCCCCACC	NA
indel/202307025-01	cluster40622884	9	66168	0.0136	16047 - 16047	15426 - 15426	15678	dup	15427	16047	621	AACTACTTCTTGAGTA*CATAAATTTACATAG	GCTAATTATTCATGCT*TGTTAGACATAAATG	NA
indel/202307025-01	cluster40642890	9	65170	0.0138	16053 - 16053	15428 - 15428	15674	dup	15429	16053	625	CTACTTCTTGAGTACA*TAAATTTACATAGTA	TATTCATGCTTGTTAG*ACATAAATGCTACTC	ACATAAAT
indel/202307025-01	cluster4071044	9	26114	0.0345	457 - 457	16155 - 16155	15698	dup	16156	457	601	TTGAAAGACATATAAT*ATTAACTATCAAACC	GAAAGTAATTCTAGTC*ATTTATAATACACGA	ATT
indel/202307025-01	cluster43562729	9	83848	0.0107	15852 - 15852	15767 - 15767	16214	dup	15768	15852	85	TAAACTTGGGGGTAGC*TAAACTGAAACTTTA	CCCCTTAAATAAGACA*TCTCGATGGTATCGG	NA
indel/202307025-01	cluster43999	9	23452	0.0384	65 - 65	16110 - 16110	16045	dup	16111	65	254	CCCCACCCCCTCCTCT*TAATGCCAAACCCCA	TAATTGTATCCCATAA*ACACAAAGGTTTGGT	TAA
indel/202307025-01	cluster44122892	9	70830	0.0127	16055 - 16055	15844 - 15844	16088	dup	15845	16055	211	CATACGTTCCCCTTAA*ATAAGACATCTCGAT	TTCATGCTTGTTAGAC*ATAAATGCTACTCAA	ATAA
indel/202307025-01	cluster446999	9	26704	0.0337	501 - 501	16110 - 16110	15609	dup	16111	501	690	CCCCACCCCCTCCTCT*TAATGCCAAACCCCA	AACTGGGATTAGATAC*CCCACTATGCTTAGC	TA
indel/202307025-01	cluster45352987	9	33320	0.027	16150 - 16150	16055 - 16055	16204	dup	16056	16150	95	TTCATGCTTGTTAGAC*ATAAATGCTACTCAA	AGAACTTGAAAGACAT*ATAATATTAACTATC	AGACATA
indel/202307025-01	cluster45653057	9	26222	0.0343	16222 - 16222	16103 - 16103	16180	dup	16104	16222	119	CCAAACCCCCCACCCC*CTCCTCTTAATGCCA	GACTTATATTTTAGTA*CTTGTAAAAATTTTA	CT
indel/202307025-01	cluster45713047	9	25584	0.0352	16212 - 16212	16109 - 16109	16196	dup	16110	16212	103	CCCCCACCCCCTCCTC*TTAATGCCAAACCCC	CCCAAAATATGACTTA*TATTTTAGTACTTGT	CTTA
indel/202307025-01	cluster45853046	9	23572	0.0382	16211 - 16211	16124 - 16124	16212	dup	16125	16211	87	CTTAATGCCAAACCCC*AAAAACACTAAGAAC	TCCCAAAATATGACTT*ATATTTTAGTACTTG	NA
indel/202307025-01	cluster4791050	9	25420	0.0354	538 - 538	16161 - 16161	15623	dup	16162	538	676	GACATATAATATTAAC*TATCAAACCCTATGT	CCTAAATAATTAAATT*TAACAAAACTATTTG	TTAAC
indel/202307025-01	cluster5571006	9	26197	0.0343	638 - 638	16117 - 16117	15479	dup	16118	638	820	CCCTCCTCTTAATGCC*AAACCCCAAAAACAC	CTGTTCTATAATCGAT*AAACCCCGCTCTACC	AAACCCC
indel/202307025-01	cluster588990	9	26074	0.0345	672 - 672	16101 - 16101	15429	dup	16102	672	870	CTCCAAACCCCCCACC*CCCTCCTCTTAATGC	CCATCTCTTGCTAATT*CAGCCTATATACCGC	NA
indel/202307025-01	cluster58984	9	25736	0.035	80 - 80	16095 - 16095	16015	dup	16096	80	284	TTAACTCTCCAAACCC*CCCACCCCCTCCTCT	AACACAAAGGTTTGGT*CCTGGCCTTATAATT	CC
indel/202307025-01	cluster6231038	9	25018	0.036	711 - 711	16149 - 16149	15438	dup	16150	711	861	AAGAACTTGAAAGACA*TATAATATTAACTAT	GCAAACCCTAAAAAGG*TATTAAAGTAAGCAA	TAT
indel/202307025-01	cluster6461046	9	24944	0.0361	738 - 738	16157 - 16157	15419	dup	16158	738	880	GAAAGACATATAATAT*TAACTATCAAACCCT	GCAAAAGAATCAAACA*TAAAAACGTTAGGTC	ATA
indel/202307025-01	cluster765986	9	25428	0.0354	913 - 913	16097 - 16097	15184	dup	16098	913	1115	AACTCTCCAAACCCCC*CACCCCCTCCTCTTA	CGCACACACCGCCCGT*CACCCTCCTCAAATT	CACCC
indel/202307025-01	cluster76993	9	27204	0.0331	98 - 98	16104 - 16104	16006	dup	16105	98	293	CAAACCCCCCACCCCC*TCCTCTTAATGCCAA	TGGCCTTATAATTAAT*TAGAGGTAAAATTAC	NA
indel/202307025-01	cluster78651	9	37840	0.0238	100 - 100	15366 - 15366	15266	dup	15367	100	1033	AGACATCAAGAAGAAG*GAGCTACTCCCCACC	GCCTTATAATTAATTA*GAGGTAAAATTACAC	GAG
indel/202307025-01	cluster81992	9	27743	0.0324	103 - 103	16103 - 16103	16000	dup	16104	103	299	CCAAACCCCCCACCCC*CTCCTCTTAATGCCA	TTATAATTAATTAGAG*GTAAAATTACACATG	NA
indel/202307025-01	cluster94603	9	37082	0.0243	116 - 116	15318 - 15318	15202	dup	15319	116	1097	AACATTACTCTGGTCT*TGTAAACCTGAAATG	GAGGTAAAATTACACA*TGCAAACCTCCATAG	TG
indel/202307025-01	cluster110984	8	28910	0.0277	132 - 132	16095 - 16095	15963	dup	16096	132	336	TTAACTCTCCAAACCC*CCCACCCCCTCCTCT	TGCAAACCTCCATAGA*CCGGTGTAAAATCCC	ACC
indel/202307025-01	cluster133339	8	32770	0.0244	155 - 155	14774 - 14774	14619	dup	14775	155	1680	AAACAACCCAACAGGA*TTAAACTCAGATGCA	AAAATCCCTTAAACAT*TTACTTAAAATTTAA	ATT
indel/202307025-01	cluster136997	8	27851	0.0287	158 - 158	16108 - 16108	15950	dup	16109	158	349	CCCCCCACCCCCTCCT*CTTAATGCCAAACCC	ATCCCTTAAACATTTA*CTTAAAATTTAAGGA	CTTAA
indel/202307025-01	cluster1391015	8	28048	0.0285	161 - 161	16126 - 16126	15965	dup	16127	161	334	TAATGCCAAACCCCAA*AAACACTAAGAACTT	CCTTAAACATTTACTT*AAAATTTAAGGAGAG	AAAA
indel/202307025-01	cluster160669	8	41096	0.0195	183 - 183	15384 - 15384	15201	dup	15385	183	1098	GCTACTCCCCACCACC*AGCACCCAAAGCTGG	TAAGGAGAGGGTATCA*AGCACATTAAAATAG	AGCAC
indel/202307025-01	cluster166999	8	27131	0.0295	189 - 189	16110 - 16110	15921	dup	16111	189	378	CCCCACCCCCTCCTCT*TAATGCCAAACCCCA	GAGGGTATCAAGCACA*TTAAAATAGCTTAAG	TTAA
indel/202307025-01	cluster187991	8	26551	0.0301	212 - 212	16102 - 16102	15890	dup	16103	212	409	TCCAAACCCCCCACCC*CCTCCTCTTAATGCC	AGCTTAAGACACCTTG*CCTAGCCACACCCCC	CCT
indel/202307025-01	cluster190678	8	42652	0.0188	215 - 215	15393 - 15393	15178	dup	15394	215	1121	CACCACCAGCACCCAA*AGCTGGTATTCTAAT	TTAAGACACCTTGCCT*AGCCACACCCCCACG	AGC
indel/202307025-01	cluster1921039	8	26174	0.0306	217 - 217	16150 - 16150	15933	dup	16151	217	366	AGAACTTGAAAGACAT*ATAATATTAACTATC	AAGACACCTTGCCTAG*CCACACCCCCACGGG	TA
indel/202307025-01	cluster192994	8	26605	0.0301	217 - 217	16105 - 16105	15888	dup	16106	217	411	AAACCCCCCACCCCCT*CCTCTTAATGCCAAA	AAGACACCTTGCCTAG*CCACACCCCCACGGG	CC
indel/202307025-01	cluster195665	8	38523	0.0208	220 - 220	15380 - 15380	15160	dup	15381	220	1139	AGGAGCTACTCCCCAC*CACCAGCACCCAAAG	ACACCTTGCCTAGCCA*CACCCCCACGGGACT	CCAC
indel/202307025-01	cluster195989	8	26676	0.03	220 - 220	16100 - 16100	15880	dup	16101	220	419	TCTCCAAACCCCCCAC*CCCCTCCTCTTAATG	ACACCTTGCCTAGCCA*CACCCCCACGGGACT	CACCCCC
indel/202307025-01	cluster197984	8	26924	0.0297	222 - 222	16095 - 16095	15873	dup	16096	222	426	TTAACTCTCCAAACCC*CCCACCCCCTCCTCT	ACCTTGCCTAGCCACA*CCCCCACGGGACTCA	CCCCCAC
indel/202307025-01	cluster206999	8	26374	0.0303	231 - 231	16110 - 16110	15879	dup	16111	231	420	CCCCACCCCCTCCTCT*TAATGCCAAACCCCA	AGCCACACCCCCACGG*GACTCAGCAGTGATA	NA
indel/202307025-01	cluster207993	8	26511	0.0302	232 - 232	16104 - 16104	15872	dup	16105	232	427	CAAACCCCCCACCCCC*TCCTCTTAATGCCAA	GCCACACCCCCACGGG*ACTCAGCAGTGATAA	NA
indel/202307025-01	cluster21051463	8	27590	0.029	6229 - 6229	6135 - 6135	16205	dup	6136	6229	94	AAAGAACCTTTCGGCT*ATATAGGAATAGTAT	GATTAGATGTAGACAC*ACGAGCTTACTTTAC	NA
indel/202307025-01	cluster226993	8	26451	0.0302	253 - 253	16104 - 16104	15851	dup	16105	253	448	CAAACCCCCCACCCCC*TCCTCTTAATGCCAA	GCAGTGATAAATATTA*AGCAATAAACGAAAG	NA
indel/202307025-01	cluster256688	8	44763	0.0179	285 - 285	15403 - 15403	15118	dup	15404	285	1181	ACCCAAAGCTGGTATT*CTAATTAAACTACTT	TTGACTAAGTTATACC*TCTTAGGGTTGGTAA	TCT
indel/202307025-01	cluster27882089	8	36992	0.0216	13734 - 13734	13520 - 13520	16085	dup	13521	13734	214	TATATCATTCCTAATT*AACATCATCTTAATT	CAAGATTAATTACTCC*AACTTCATCATAATA	AAC
indel/202307025-01	cluster285990	8	26622	0.03	315 - 315	16101 - 16101	15786	dup	16102	315	513	CTCCAAACCCCCCACC*CCCTCCTCTTAATGC	AATTTCGTGCCAGCCA*CCGCGGTCATACGAT	CCACC
indel/202307025-01	cluster307993	8	26492	0.0302	338 - 338	16104 - 16104	15766	dup	16105	338	533	CAAACCCCCCACCCCC*TCCTCTTAATGCCAA	CATACGATTAACCCAA*ACTAATTATCTTCGG	NA
indel/202307025-01	cluster31735	8	58524	0.0137	53 - 53	15457 - 15457	15404	dup	15458	53	895	TACAACAGTACATTTA*TGTATATCGTACATT	TGCTTAGATGGATAAT*TGTATCCCATAAACA	TGTAT
indel/202307025-01	cluster34682871	8	47783	0.0167	16034 - 16034	14794 - 14794	15059	dup	14795	16034	1240	ACTCAGATGCAGATAA*AATTCCATTTCACCC	CCAATCACCTAAGGCT*AATTATTCATGCTTG	AATT
indel/202307025-01	cluster353991	8	26456	0.0302	398 - 398	16102 - 16102	15704	dup	16103	398	595	TCCAAACCCCCCACCC*CCTCCTCTTAATGCC	ATAGAATTAAAATCCA*ACTTATATGTGAAAA	CC
indel/202307025-01	cluster35633046	8	33545	0.0238	16211 - 16211	14912 - 14912	15000	dup	14913	16211	1299	AGACCCAGACAACTAC*ATACCAGCTAATCCA	TCCCAAAATATGACTT*ATATTTTAGTACTTG	ATA
indel/202307025-01	cluster35822930	8	36590	0.0219	16093 - 16093	14934 - 14934	15140	dup	14935	16093	1159	GCTAATCCACTAAACA*CCCCACCCCATATTA	TTTTAACTCTCCAAAC*CCCCCACCCCCTCCT	ACCCC
indel/202307025-01	cluster36542888	8	43078	0.0186	16051 - 16051	15010 - 15010	15258	dup	15011	16051	1041	TCCCCAATAAACTAGG*AGGTGTCCTAGCCTT	ATTATTCATGCTTGTT*AGACATAAATGCTAC	TAG
indel/202307025-01	cluster36853046	8	33513	0.0239	16211 - 16211	15041 - 15041	15129	dup	15042	16211	1170	AATCTTATCTATCCTA*ATTTTAGCCCTAATA	TCCCAAAATATGACTT*ATATTTTAGTACTTG	CT
indel/202307025-01	cluster36989	8	22872	0.035	58 - 58	16100 - 16100	16042	dup	16101	58	257	TCTCCAAACCCCCCAC*CCCCTCCTCTTAATG	AGATGGATAATTGTAT*CCCATAAACACAAAG	CCCA
indel/202307025-01	cluster37082932	8	36942	0.0217	16095 - 16095	15069 - 15069	15273	dup	15070	16095	1026	ATACCTTTCCTTCATA*CCTCAAAGCAACGAA	TTAACTCTCCAAACCC*CCCACCCCCTCCTCT	ACC
indel/202307025-01	cluster37092891	8	42960	0.0186	16054 - 16054	15070 - 15070	15315	dup	15071	16054	984	TACCTTTCCTTCATAC*CTCAAAGCAACGAAG	ATTCATGCTTGTTAGA*CATAAATGCTACTCA	CATA
indel/202307025-01	cluster37292871	8	49724	0.0161	16034 - 16034	15090 - 15090	15355	dup	15091	16034	944	AAGCAACGAAGCCTAA*TATTCCGCCCAATCA	CCAATCACCTAAGGCT*AATTATTCATGCTTG	CTAAT
indel/202307025-01	cluster37392871	8	49800	0.0161	16034 - 16034	15100 - 15100	15365	dup	15101	16034	934	GCCTAATATTCCGCCC*AATCACACAAATTTT	CCAATCACCTAAGGCT*AATTATTCATGCTTG	AAT
indel/202307025-01	cluster37452871	8	49760	0.0161	16034 - 16034	15106 - 15106	15371	dup	15107	16034	928	TATTCCGCCCAATCAC*ACAAATTTTGTACTG	CCAATCACCTAAGGCT*AATTATTCATGCTTG	NA
indel/202307025-01	cluster38112927	8	38051	0.021	16090 - 16090	15174 - 15174	15383	dup	15175	16090	916	GGGGGCCAACCAGTAG*AACACCCATTTATTA	AAATTTTAACTCTCCA*AACCCCCCACCCCCT	AAC
indel/202307025-01	cluster38612892	8	43802	0.0183	16055 - 16055	15224 - 15224	15468	dup	15225	16055	831	CATCTCATACTTCTCA*ATCATCTTAATTCTT	TTCATGCTTGTTAGAC*ATAAATGCTACTCAA	CA
indel/202307025-01	cluster38642871	8	50104	0.016	16034 - 16034	15227 - 15227	15492	dup	15228	16034	807	CTCATACTTCTCAATC*ATCTTAATTCTTATA	CCAATCACCTAAGGCT*AATTATTCATGCTTG	AAT
indel/202307025-01	cluster38792855	8	57600	0.0139	16018 - 16018	15242 - 15242	15523	dup	15243	16018	776	CATCTTAATTCTTATA*CCAATCTCAGGAATT	CATTAGTCCGCAAAAC*CCAATCACCTAAGGC	CCAATC
indel/202307025-01	cluster38922886	8	44950	0.0178	16049 - 16049	15255 - 15255	15505	dup	15256	16049	794	ATACCAATCTCAGGAA*TTATCGAAGACAAAA	TAATTATTCATGCTTG*TTAGACATAAATGCT	TTA
indel/202307025-01	cluster38952921	8	38601	0.0207	16084 - 16084	15258 - 15258	15473	dup	15259	16084	826	CCAATCTCAGGAATTA*TCGAAGACAAAATAC	AATACCAAATTTTAAC*TCTCCAAACCCCCCA	TC
indel/202307025-01	cluster38962930	8	38039	0.021	16093 - 16093	15259 - 15259	15465	dup	15260	16093	834	CAATCTCAGGAATTAT*CGAAGACAAAATACT	TTTTAACTCTCCAAAC*CCCCCACCCCCTCCT	NA
indel/202307025-01	cluster39102874	8	49359	0.0162	16037 - 16037	15273 - 15273	15535	dup	15274	16037	764	ATCGAAGACAAAATAC*TAAAATTATATCCAT	ATCACCTAAGGCTAAT*TATTCATGCTTGTTA	CTAA
indel/202307025-01	cluster39222891	8	44301	0.0181	16054 - 16054	15285 - 15285	15530	dup	15286	16054	769	ATACTAAAATTATATC*CATGTCTTGATAGTA	ATTCATGCTTGTTAGA*CATAAATGCTACTCA	CAT
indel/202307025-01	cluster39352892	8	44458	0.018	16055 - 16055	15299 - 15299	15543	dup	15300	16055	756	TCCATGTCTTGATAGT*ATAAACATTACTCTG	TTCATGCTTGTTAGAC*ATAAATGCTACTCAA	ATAAA
indel/202307025-01	cluster39362870	8	51252	0.0156	16033 - 16033	15300 - 15300	15566	dup	15301	16033	733	CCATGTCTTGATAGTA*TAAACATTACTCTGG	CCCAATCACCTAAGGC*TAATTATTCATGCTT	TAA
indel/202307025-01	cluster39452869	8	51581	0.0155	16032 - 16032	15309 - 15309	15576	dup	15310	16032	723	GATAGTATAAACATTA*CTCTGGTCTTGTAAA	ACCCAATCACCTAAGG*CTAATTATTCATGCT	CT
indel/202307025-01	cluster39512870	8	51534	0.0155	16033 - 16033	15315 - 15315	15581	dup	15316	16033	718	ATAAACATTACTCTGG*TCTTGTAAACCTGAA	CCCAATCACCTAAGGC*TAATTATTCATGCTT	GG
indel/202307025-01	cluster39602924	8	39447	0.0203	16087 - 16087	15324 - 15324	15536	dup	15325	16087	763	ACTCTGGTCTTGTAAA*CCTGAAATGAAGATC	ACCAAATTTTAACTCT*CCAAACCCCCCACCC	CC
indel/202307025-01	cluster39712870	8	51969	0.0154	16033 - 16033	15335 - 15335	15601	dup	15336	16033	698	GTAAACCTGAAATGAA*GATCTTCTCTTCTCA	CCCAATCACCTAAGGC*TAATTATTCATGCTT	NA
indel/202307025-01	cluster39722870	8	52032	0.0154	16033 - 16033	15336 - 15336	15602	dup	15337	16033	697	TAAACCTGAAATGAAG*ATCTTCTCTTCTCAA	CCCAATCACCTAAGGC*TAATTATTCATGCTT	NA
indel/202307025-01	cluster39733059	8	34842	0.023	16224 - 16224	15337 - 15337	15412	dup	15338	16224	887	AAACCTGAAATGAAGA*TCTTCTCTTCTCAAG	CTTATATTTTAGTACT*TGTAAAAATTTTACA	NA
indel/202307025-01	cluster39742891	8	45804	0.0175	16054 - 16054	15338 - 15338	15583	dup	15339	16054	716	AACCTGAAATGAAGAT*CTTCTCTTCTCAAGA	ATTCATGCTTGTTAGA*CATAAATGCTACTCA	AGA
indel/202307025-01	cluster39743057	8	35291	0.0227	16222 - 16222	15338 - 15338	15415	dup	15339	16222	884	AACCTGAAATGAAGAT*CTTCTCTTCTCAAGA	GACTTATATTTTAGTA*CTTGTAAAAATTTTA	CTT
indel/202307025-01	cluster39762880	8	48086	0.0166	16043 - 16043	15340 - 15340	15596	dup	15341	16043	703	CCTGAAATGAAGATCT*TCTCTTCTCAAGACA	TAAGGCTAATTATTCA*TGCTTGTTAGACATA	TTC
indel/202307025-01	cluster39852871	8	52714	0.0152	16034 - 16034	15349 - 15349	15614	dup	15350	16034	685	AAGATCTTCTCTTCTC*AAGACATCAAGAAGA	CCAATCACCTAAGGCT*AATTATTCATGCTTG	CT
indel/202307025-01	cluster39852890	8	46352	0.0173	16053 - 16053	15349 - 15349	15595	dup	15350	16053	704	AAGATCTTCTCTTCTC*AAGACATCAAGAAGA	TATTCATGCTTGTTAG*ACATAAATGCTACTC	NA
indel/202307025-01	cluster39882919	8	41008	0.0195	16082 - 16082	15352 - 15352	15569	dup	15353	16082	730	ATCTTCTCTTCTCAAG*ACATCAAGAAGAAGG	TCAATACCAAATTTTA*ACTCTCCAAACCCCC	AA
indel/202307025-01	cluster39892930	8	40281	0.0199	16093 - 16093	15353 - 15353	15559	dup	15354	16093	740	TCTTCTCTTCTCAAGA*CATCAAGAAGAAGGA	TTTTAACTCTCCAAAC*CCCCCACCCCCTCCT	AC
indel/202307025-01	cluster39893085	8	31992	0.025	16250 - 16250	15353 - 15353	15402	dup	15354	16250	897	TCTTCTCTTCTCAAGA*CATCAAGAAGAAGGA	TTACAAAATCATGTTC*CGTGAACCAAAACTC	NA
indel/202307025-01	cluster39912890	8	46226	0.0173	16053 - 16053	15355 - 15355	15601	dup	15356	16053	698	TTCTCTTCTCAAGACA*TCAAGAAGAAGGAGC	TATTCATGCTTGTTAG*ACATAAATGCTACTC	AGACAT
indel/202307025-01	cluster39912923	8	40384	0.0198	16086 - 16086	15355 - 15355	15568	dup	15356	16086	731	TTCTCTTCTCAAGACA*TCAAGAAGAAGGAGC	TACCAAATTTTAACTC*TCCAAACCCCCCACC	TC
indel/202307025-01	cluster39922855	8	59932	0.0133	16018 - 16018	15356 - 15356	15637	dup	15357	16018	662	TCTCTTCTCAAGACAT*CAAGAAGAAGGAGCT	CATTAGTCCGCAAAAC*CCAATCACCTAAGGC	NA
indel/202307025-01	cluster39922870	8	53116	0.0151	16033 - 16033	15356 - 15356	15622	dup	15357	16033	677	TCTCTTCTCAAGACAT*CAAGAAGAAGGAGCT	CCCAATCACCTAAGGC*TAATTATTCATGCTT	NA
indel/202307025-01	cluster39932872	8	52778	0.0152	16035 - 16035	15357 - 15357	15621	dup	15358	16035	678	CTCTTCTCAAGACATC*AAGAAGAAGGAGCTA	CAATCACCTAAGGCTA*ATTATTCATGCTTGT	AT
indel/202307025-01	cluster39942987	8	39625	0.0202	16150 - 16150	15358 - 15358	15507	dup	15359	16150	792	TCTTCTCAAGACATCA*AGAAGAAGGAGCTAC	AGAACTTGAAAGACAT*ATAATATTAACTATC	CA
indel/202307025-01	cluster39952855	8	60060	0.0133	16018 - 16018	15359 - 15359	15640	dup	15360	16018	659	CTTCTCAAGACATCAA*GAAGAAGGAGCTACT	CATTAGTCCGCAAAAC*CCAATCACCTAAGGC	AA
indel/202307025-01	cluster39952888	8	47274	0.0169	16051 - 16051	15359 - 15359	15607	dup	15360	16051	692	CTTCTCAAGACATCAA*GAAGAAGGAGCTACT	ATTATTCATGCTTGTT*AGACATAAATGCTAC	AGA
indel/202307025-01	cluster39962970	8	40062	0.02	16133 - 16133	15360 - 15360	15526	dup	15361	16133	773	TTCTCAAGACATCAAG*AAGAAGGAGCTACTC	AAACCCCAAAAACACT*AAGAACTTGAAAGAC	AAGAA
indel/202307025-01	cluster39992870	8	53224	0.015	16033 - 16033	15363 - 15363	15629	dup	15364	16033	670	TCAAGACATCAAGAAG*AAGGAGCTACTCCCC	CCCAATCACCTAAGGC*TAATTATTCATGCTT	AAGG
indel/202307025-01	cluster39992874	8	51934	0.0154	16037 - 16037	15363 - 15363	15625	dup	15364	16037	674	TCAAGACATCAAGAAG*AAGGAGCTACTCCCC	ATCACCTAAGGCTAAT*TATTCATGCTTGTTA	AA
indel/202307025-01	cluster39992948	8	40132	0.0199	16111 - 16111	15363 - 15363	15551	dup	15364	16111	748	TCAAGACATCAAGAAG*AAGGAGCTACTCCCC	CCCACCCCCTCCTCTT*AATGCCAAACCCCAA	AA
indel/202307025-01	cluster40022846	8	64208	0.0125	16009 - 16009	15366 - 15366	15656	dup	15367	16009	643	AGACATCAAGAAGAAG*GAGCTACTCCCCACC	GTGAAGAATCATTAGT*CCGCAAAACCCAATC	AG
indel/202307025-01	cluster40032858	8	57514	0.0139	16021 - 16021	15367 - 15367	15645	dup	15368	16021	654	GACATCAAGAAGAAGG*AGCTACTCCCCACCA	TAGTCCGCAAAACCCA*ATCACCTAAGGCTAA	NA
indel/202307025-01	cluster40032900	8	46383	0.0172	16063 - 16063	15367 - 15367	15603	dup	15368	16063	696	GACATCAAGAAGAAGG*AGCTACTCCCCACCA	TGTTAGACATAAATGC*TACTCAATACCAAAT	NA
indel/202307025-01	cluster40032951	8	40905	0.0196	16114 - 16114	15367 - 15367	15552	dup	15368	16114	747	GACATCAAGAAGAAGG*AGCTACTCCCCACCA	ACCCCCTCCTCTTAAT*GCCAAACCCCAAAAA	NA
indel/202307025-01	cluster40033044	8	38342	0.0209	16209 - 16209	15367 - 15367	15457	dup	15368	16209	842	GACATCAAGAAGAAGG*AGCTACTCCCCACCA	GTTCCCAAAATATGAC*TTATATTTTAGTACT	GA
indel/202307025-01	cluster40033079	8	33695	0.0237	16244 - 16244	15367 - 15367	15422	dup	15368	16244	877	GACATCAAGAAGAAGG*AGCTACTCCCCACCA	AAAATTTTACAAAATC*ATGTTCCGTGAACCA	NA
indel/202307025-01	cluster40042883	8	48858	0.0164	16046 - 16046	15368 - 15368	15621	dup	15369	16046	678	ACATCAAGAAGAAGGA*GCTACTCCCCACCAC	GGCTAATTATTCATGC*TTGTTAGACATAAAT	GCT
indel/202307025-01	cluster40042959	8	40880	0.0196	16122 - 16122	15368 - 15368	15545	dup	15369	16122	754	ACATCAAGAAGAAGGA*GCTACTCCCCACCAC	CTCTTAATGCCAAACC*CCAAAAACACTAAGA	NA
indel/202307025-01	cluster40043081	8	33542	0.0238	16246 - 16246	15368 - 15368	15421	dup	15369	16246	878	ACATCAAGAAGAAGGA*GCTACTCCCCACCAC	AATTTTACAAAATCAT*GTTCCGTGAACCAAA	NA
indel/202307025-01	cluster40052847	8	64159	0.0125	16010 - 16010	15369 - 15369	15658	dup	15370	16010	641	CATCAAGAAGAAGGAG*CTACTCCCCACCACC	TGAAGAATCATTAGTC*CGCAAAACCCAATCA	NA
indel/202307025-01	cluster40052968	8	40744	0.0196	16131 - 16131	15369 - 15369	15537	dup	15370	16131	762	CATCAAGAAGAAGGAG*CTACTCCCCACCACC	CCAAACCCCAAAAACA*CTAAGAACTTGAAAG	CTA
indel/202307025-01	cluster40062904	8	45798	0.0175	16067 - 16067	15370 - 15370	15602	dup	15371	16067	697	ATCAAGAAGAAGGAGC*TACTCCCCACCACCA	AGACATAAATGCTACT*CAATACCAAATTTTA	GCTACTC
indel/202307025-01	cluster40063045	8	38350	0.0209	16210 - 16210	15370 - 15370	15459	dup	15371	16210	840	ATCAAGAAGAAGGAGC*TACTCCCCACCACCA	TTCCCAAAATATGACT*TATATTTTAGTACTT	CT
indel/202307025-01	cluster40072861	8	55954	0.0143	16024 - 16024	15371 - 15371	15646	dup	15372	16024	653	TCAAGAAGAAGGAGCT*ACTCCCCACCACCAG	TCCGCAAAACCCAATC*ACCTAAGGCTAATTA	AC
indel/202307025-01	cluster40082874	8	52918	0.0151	16037 - 16037	15372 - 15372	15634	dup	15373	16037	665	CAAGAAGAAGGAGCTA*CTCCCCACCACCAGC	ATCACCTAAGGCTAAT*TATTCATGCTTGTTA	TA
indel/202307025-01	cluster40082881	8	49620	0.0161	16044 - 16044	15372 - 15372	15627	dup	15373	16044	672	CAAGAAGAAGGAGCTA*CTCCCCACCACCAGC	AAGGCTAATTATTCAT*GCTTGTTAGACATAA	GCT
indel/202307025-01	cluster40082934	8	41411	0.0193	16097 - 16097	15372 - 15372	15574	dup	15373	16097	725	CAAGAAGAAGGAGCTA*CTCCCCACCACCAGC	AACTCTCCAAACCCCC*CACCCCCTCCTCTTA	NA
indel/202307025-01	cluster40092872	8	54051	0.0148	16035 - 16035	15373 - 15373	15637	dup	15374	16035	662	AAGAAGAAGGAGCTAC*TCCCCACCACCAGCA	CAATCACCTAAGGCTA*ATTATTCATGCTTGT	GCTA
indel/202307025-01	cluster40092901	8	46770	0.0171	16064 - 16064	15373 - 15373	15608	dup	15374	16064	691	AAGAAGAAGGAGCTAC*TCCCCACCACCAGCA	GTTAGACATAAATGCT*ACTCAATACCAAATT	GCTACTC
indel/202307025-01	cluster40092922	8	42278	0.0189	16085 - 16085	15373 - 15373	15587	dup	15374	16085	712	AAGAAGAAGGAGCTAC*TCCCCACCACCAGCA	ATACCAAATTTTAACT*CTCCAAACCCCCCAC	ACTC
indel/202307025-01	cluster40092928	8	41980	0.0191	16091 - 16091	15373 - 15373	15581	dup	15374	16091	718	AAGAAGAAGGAGCTAC*TCCCCACCACCAGCA	AATTTTAACTCTCCAA*ACCCCCCACCCCCTC	AC
indel/202307025-01	cluster40093059	8	36942	0.0217	16224 - 16224	15373 - 15373	15448	dup	15374	16224	851	AAGAAGAAGGAGCTAC*TCCCCACCACCAGCA	CTTATATTTTAGTACT*TGTAAAAATTTTACA	TACT
indel/202307025-01	cluster40093082	8	33916	0.0236	16247 - 16247	15373 - 15373	15425	dup	15374	16247	874	AAGAAGAAGGAGCTAC*TCCCCACCACCAGCA	ATTTTACAAAATCATG*TTCCGTGAACCAAAA	NA
indel/202307025-01	cluster40102872	8	54153	0.0148	16035 - 16035	15374 - 15374	15638	dup	15375	16035	661	AGAAGAAGGAGCTACT*CCCCACCACCAGCAC	CAATCACCTAAGGCTA*ATTATTCATGCTTGT	CT
indel/202307025-01	cluster40102873	8	53344	0.015	16036 - 16036	15374 - 15374	15637	dup	15375	16036	662	AGAAGAAGGAGCTACT*CCCCACCACCAGCAC	AATCACCTAAGGCTAA*TTATTCATGCTTGTT	NA
indel/202307025-01	cluster40102893	8	47560	0.0168	16056 - 16056	15374 - 15374	15617	dup	15375	16056	682	AGAAGAAGGAGCTACT*CCCCACCACCAGCAC	TCATGCTTGTTAGACA*TAAATGCTACTCAAT	AC
indel/202307025-01	cluster40103105	8	31098	0.0257	16270 - 16270	15374 - 15374	15403	dup	15375	16270	896	AGAAGAAGGAGCTACT*CCCCACCACCAGCAC	AACCAAAACTCTAATC*ATACTCTATTACGCA	TC
indel/202307025-01	cluster40142888	8	48792	0.0164	16051 - 16051	15378 - 15378	15626	dup	15379	16051	673	GAAGGAGCTACTCCCC*ACCACCAGCACCCAA	ATTATTCATGCTTGTT*AGACATAAATGCTAC	NA
indel/202307025-01	cluster40142894	8	47821	0.0167	16057 - 16057	15378 - 15378	15620	dup	15379	16057	679	GAAGGAGCTACTCCCC*ACCACCAGCACCCAA	CATGCTTGTTAGACAT*AAATGCTACTCAATA	CA
indel/202307025-01	cluster40152856	8	60370	0.0132	16019 - 16019	15379 - 15379	15659	dup	15380	16019	640	AAGGAGCTACTCCCCA*CCACCAGCACCCAAA	ATTAGTCCGCAAAACC*CAATCACCTAAGGCT	CCCA
indel/202307025-01	cluster40152860	8	57448	0.0139	16023 - 16023	15379 - 15379	15655	dup	15380	16023	644	AAGGAGCTACTCCCCA*CCACCAGCACCCAAA	GTCCGCAAAACCCAAT*CACCTAAGGCTAATT	CACC
indel/202307025-01	cluster40162890	8	48773	0.0164	16053 - 16053	15380 - 15380	15626	dup	15381	16053	673	AGGAGCTACTCCCCAC*CACCAGCACCCAAAG	TATTCATGCTTGTTAG*ACATAAATGCTACTC	AC
indel/202307025-01	cluster40212875	8	55170	0.0145	16038 - 16038	15385 - 15385	15646	dup	15386	16038	653	CTACTCCCCACCACCA*GCACCCAAAGCTGGT	TCACCTAAGGCTAATT*ATTCATGCTTGTTAG	NA
indel/202307025-01	cluster40212885	8	51698	0.0155	16048 - 16048	15385 - 15385	15636	dup	15386	16048	663	CTACTCCCCACCACCA*GCACCCAAAGCTGGT	CTAATTATTCATGCTT*GTTAGACATAAATGC	NA
indel/202307025-01	cluster40222863	8	58897	0.0136	16026 - 16026	15386 - 15386	15659	dup	15387	16026	640	TACTCCCCACCACCAG*CACCCAAAGCTGGTA	CGCAAAACCCAATCAC*CTAAGGCTAATTATT	CACC
indel/202307025-01	cluster40222921	8	45317	0.0177	16084 - 16084	15386 - 15386	15601	dup	15387	16084	698	TACTCCCCACCACCAG*CACCCAAAGCTGGTA	AATACCAAATTTTAAC*TCTCCAAACCCCCCA	NA
indel/202307025-01	cluster40222923	8	44991	0.0178	16086 - 16086	15386 - 15386	15599	dup	15387	16086	700	TACTCCCCACCACCAG*CACCCAAAGCTGGTA	TACCAAATTTTAACTC*TCCAAACCCCCCACC	NA
indel/202307025-01	cluster40222953	8	44345	0.018	16116 - 16116	15386 - 15386	15569	dup	15387	16116	730	TACTCCCCACCACCAG*CACCCAAAGCTGGTA	CCCCTCCTCTTAATGC*CAAACCCCAAAAACA	CCA
indel/202307025-01	cluster40223078	8	37238	0.0215	16243 - 16243	15386 - 15386	15442	dup	15387	16243	857	TACTCCCCACCACCAG*CACCCAAAGCTGGTA	AAAAATTTTACAAAAT*CATGTTCCGTGAACC	CA
indel/202307025-01	cluster40242894	8	51187	0.0156	16057 - 16057	15388 - 15388	15630	dup	15389	16057	669	CTCCCCACCACCAGCA*CCCAAAGCTGGTATT	CATGCTTGTTAGACAT*AAATGCTACTCAATA	CA
indel/202307025-01	cluster40242935	8	45351	0.0176	16098 - 16098	15388 - 15388	15589	dup	15389	16098	710	CTCCCCACCACCAGCA*CCCAAAGCTGGTATT	ACTCTCCAAACCCCCC*ACCCCCTCCTCTTAA	CACCC
indel/202307025-01	cluster40242954	8	45168	0.0177	16117 - 16117	15388 - 15388	15570	dup	15389	16117	729	CTCCCCACCACCAGCA*CCCAAAGCTGGTATT	CCCTCCTCTTAATGCC*AAACCCCAAAAACAC	GC
indel/202307025-01	cluster40242967	8	45008	0.0178	16130 - 16130	15388 - 15388	15557	dup	15389	16130	742	CTCCCCACCACCAGCA*CCCAAAGCTGGTATT	GCCAAACCCCAAAAAC*ACTAAGAACTTGAAA	CAC
indel/202307025-01	cluster40243007	8	44760	0.0179	16170 - 16170	15388 - 15388	15517	dup	15389	16170	782	CTCCCCACCACCAGCA*CCCAAAGCTGGTATT	TATTAACTATCAAACC*CTATGTCCTGATCAA	ACCC
indel/202307025-01	cluster40252877	8	55108	0.0145	16040 - 16040	15389 - 15389	15648	dup	15390	16040	651	TCCCCACCACCAGCAC*CCAAAGCTGGTATTC	ACCTAAGGCTAATTAT*TCATGCTTGTTAGAC	NA
indel/202307025-01	cluster40252888	8	52280	0.0153	16051 - 16051	15389 - 15389	15637	dup	15390	16051	662	TCCCCACCACCAGCAC*CCAAAGCTGGTATTC	ATTATTCATGCTTGTT*AGACATAAATGCTAC	NA
indel/202307025-01	cluster40262871	8	58729	0.0136	16034 - 16034	15390 - 15390	15655	dup	15391	16034	644	CCCCACCACCAGCACC*CAAAGCTGGTATTCT	CCAATCACCTAAGGCT*AATTATTCATGCTTG	NA
indel/202307025-01	cluster40282935	8	46630	0.0172	16098 - 16098	15392 - 15392	15593	dup	15393	16098	706	CCACCACCAGCACCCA*AAGCTGGTATTCTAA	ACTCTCCAAACCCCCC*ACCCCCTCCTCTTAA	CACCC
indel/202307025-01	cluster40302869	8	59851	0.0134	16032 - 16032	15394 - 15394	15661	dup	15395	16032	638	ACCACCAGCACCCAAA*GCTGGTATTCTAATT	ACCCAATCACCTAAGG*CTAATTATTCATGCT	AAG
indel/202307025-01	cluster40302875	8	57728	0.0139	16038 - 16038	15394 - 15394	15655	dup	15395	16038	644	ACCACCAGCACCCAAA*GCTGGTATTCTAATT	TCACCTAAGGCTAATT*ATTCATGCTTGTTAG	NA
indel/202307025-01	cluster40302935	8	46900	0.0171	16098 - 16098	15394 - 15394	15595	dup	15395	16098	704	ACCACCAGCACCCAAA*GCTGGTATTCTAATT	ACTCTCCAAACCCCCC*ACCCCCTCCTCTTAA	NA
indel/202307025-01	cluster40332930	8	47708	0.0168	16093 - 16093	15397 - 15397	15603	dup	15398	16093	696	ACCAGCACCCAAAGCT*GGTATTCTAATTAAA	TTTTAACTCTCCAAAC*CCCCCACCCCCTCCT	NA
indel/202307025-01	cluster40332932	8	47610	0.0168	16095 - 16095	15397 - 15397	15601	dup	15398	16095	698	ACCAGCACCCAAAGCT*GGTATTCTAATTAAA	TTAACTCTCCAAACCC*CCCACCCCCTCCTCT	NA
indel/202307025-01	cluster40342848	8	70464	0.0114	16011 - 16011	15398 - 15398	15686	dup	15399	16011	613	CCAGCACCCAAAGCTG*GTATTCTAATTAAAC	GAAGAATCATTAGTCC*GCAAAACCCAATCAC	NA
indel/202307025-01	cluster40342891	8	53744	0.0149	16054 - 16054	15398 - 15398	15643	dup	15399	16054	656	CCAGCACCCAAAGCTG*GTATTCTAATTAAAC	ATTCATGCTTGTTAGA*CATAAATGCTACTCA	NA
indel/202307025-01	cluster40342930	8	47824	0.0167	16093 - 16093	15398 - 15398	15604	dup	15399	16093	695	CCAGCACCCAAAGCTG*GTATTCTAATTAAAC	TTTTAACTCTCCAAAC*CCCCCACCCCCTCCT	NA
indel/202307025-01	cluster40352413	8	71730	0.0112	15471 - 15471	15399 - 15399	16227	dup	15400	15471	72	CAGCACCCAAAGCTGG*TATTCTAATTAAACT	TATGTATATCGTACAT*TAAACTATTTTCCCC	TA
indel/202307025-01	cluster40352669	8	77664	0.0103	15780 - 15780	15399 - 15399	15918	dup	15400	15780	381	CAGCACCCAAAGCTGG*TATTCTAATTAAACT	AGCTAAACTGAAACTT*TATCAGACATCTGGT	TAT
indel/202307025-01	cluster40352838	8	73248	0.0109	16001 - 16001	15399 - 15399	15697	dup	15400	16001	602	CAGCACCCAAAGCTGG*TATTCTAATTAAACT	CACCTACGGTGAAGAA*TCATTAGTCCGCAAA	NA
indel/202307025-01	cluster40352889	8	54253	0.0147	16052 - 16052	15399 - 15399	15646	dup	15400	16052	653	CAGCACCCAAAGCTGG*TATTCTAATTAAACT	TTATTCATGCTTGTTA*GACATAAATGCTACT	TA
indel/202307025-01	cluster40352985	8	46917	0.017	16148 - 16148	15399 - 15399	15550	dup	15400	16148	749	CAGCACCCAAAGCTGG*TATTCTAATTAAACT	TAAGAACTTGAAAGAC*ATATAATATTAACTA	NA
indel/202307025-01	cluster40352998	8	46827	0.0171	16161 - 16161	15399 - 15399	15537	dup	15400	16161	762	CAGCACCCAAAGCTGG*TATTCTAATTAAACT	GACATATAATATTAAC*TATCAAACCCTATGT	TAT
indel/202307025-01	cluster40362868	8	61092	0.0131	16031 - 16031	15400 - 15400	15668	dup	15401	16031	631	AGCACCCAAAGCTGGT*ATTCTAATTAAACTA	AACCCAATCACCTAAG*GCTAATTATTCATGC	GG
indel/202307025-01	cluster40372915	8	50411	0.0159	16078 - 16078	15401 - 15401	15622	dup	15402	16078	677	GCACCCAAAGCTGGTA*TTCTAATTAAACTAC	CTACTCAATACCAAAT*TTTAACTCTCCAAAC	ATT
indel/202307025-01	cluster40383111	8	36906	0.0217	16276 - 16276	15402 - 15402	15425	dup	15403	16276	874	CACCCAAAGCTGGTAT*TCTAATTAAACTACT	AACTCTAATCATACTC*TATTACGCAATAAAC	TATT
indel/202307025-01	cluster40392900	8	54234	0.0147	16063 - 16063	15403 - 15403	15639	dup	15404	16063	660	ACCCAAAGCTGGTATT*CTAATTAAACTACTT	TGTTAGACATAAATGC*TACTCAATACCAAAT	CTA
indel/202307025-01	cluster40402877	8	59464	0.0135	16040 - 16040	15404 - 15404	15663	dup	15405	16040	636	CCCAAAGCTGGTATTC*TAATTAAACTACTTC	ACCTAAGGCTAATTAT*TCATGCTTGTTAGAC	CTAATTA
indel/202307025-01	cluster40422890	8	56602	0.0141	16053 - 16053	15406 - 15406	15652	dup	15407	16053	647	CAAAGCTGGTATTCTA*ATTAAACTACTTCTT	TATTCATGCTTGTTAG*ACATAAATGCTACTC	TA
indel/202307025-01	cluster40442850	8	72858	0.011	16013 - 16013	15408 - 15408	15694	dup	15409	16013	605	AAGCTGGTATTCTAAT*TAAACTACTTCTTGA	AGAATCATTAGTCCGC*AAAACCCAATCACCT	AA
indel/202307025-01	cluster40442854	8	71088	0.0113	16017 - 16017	15408 - 15408	15690	dup	15409	16017	609	AAGCTGGTATTCTAAT*TAAACTACTTCTTGA	TCATTAGTCCGCAAAA*CCCAATCACCTAAGG	AA
indel/202307025-01	cluster40442864	8	64599	0.0124	16027 - 16027	15408 - 15408	15680	dup	15409	16027	619	AAGCTGGTATTCTAAT*TAAACTACTTCTTGA	GCAAAACCCAATCACC*TAAGGCTAATTATTC	CTAA
indel/202307025-01	cluster40443080	8	43190	0.0185	16245 - 16245	15408 - 15408	15462	dup	15409	16245	837	AAGCTGGTATTCTAAT*TAAACTACTTCTTGA	AAATTTTACAAAATCA*TGTTCCGTGAACCAA	AT
indel/202307025-01	cluster40502931	8	52464	0.0152	16094 - 16094	15414 - 15414	15619	dup	15415	16094	680	GTATTCTAATTAAACT*ACTTCTTGAGTACAT	TTTAACTCTCCAAACC*CCCCACCCCCTCCTC	AAAC
indel/202307025-01	cluster40602874	8	69017	0.0116	16037 - 16037	15424 - 15424	15686	dup	15425	16037	613	TAAACTACTTCTTGAG*TACATAAATTTACAT	ATCACCTAAGGCTAAT*TATTCATGCTTGTTA	TA
indel/202307025-01	cluster40602885	8	64886	0.0123	16048 - 16048	15424 - 15424	15675	dup	15425	16048	624	TAAACTACTTCTTGAG*TACATAAATTTACAT	CTAATTATTCATGCTT*GTTAGACATAAATGC	GT
indel/202307025-01	cluster40602923	8	57940	0.0138	16086 - 16086	15424 - 15424	15637	dup	15425	16086	662	TAAACTACTTCTTGAG*TACATAAATTTACAT	TACCAAATTTTAACTC*TCCAAACCCCCCACC	NA
indel/202307025-01	cluster40603070	8	51278	0.0156	16235 - 16235	15424 - 15424	15488	dup	15425	16235	811	TAAACTACTTCTTGAG*TACATAAATTTACAT	GTACTTGTAAAAATTT*TACAAAATCATGTTC	TACA
indel/202307025-01	cluster40622869	8	71610	0.0112	16032 - 16032	15426 - 15426	15693	dup	15427	16032	606	AACTACTTCTTGAGTA*CATAAATTTACATAG	ACCCAATCACCTAAGG*CTAATTATTCATGCT	NA
indel/202307025-01	cluster40622870	8	71437	0.0112	16033 - 16033	15426 - 15426	15692	dup	15427	16033	607	AACTACTTCTTGAGTA*CATAAATTTACATAG	CCCAATCACCTAAGGC*TAATTATTCATGCTT	TA
indel/202307025-01	cluster40643045	8	56013	0.0143	16210 - 16210	15428 - 15428	15517	dup	15429	16210	782	CTACTTCTTGAGTACA*TAAATTTACATAGTA	TTCCCAAAATATGACT*TATATTTTAGTACTT	AC
indel/202307025-01	cluster40652912	8	62000	0.0129	16075 - 16075	15429 - 15429	15653	dup	15430	16075	646	TACTTCTTGAGTACAT*AAATTTACATAGTAC	ATGCTACTCAATACCA*AATTTTAACTCTCCA	AAATTT
indel/202307025-01	cluster40662954	8	59414	0.0135	16117 - 16117	15430 - 15430	15612	dup	15431	16117	687	ACTTCTTGAGTACATA*AATTTACATAGTACA	CCCTCCTCTTAATGCC*AAACCCCAAAAACAC	AAA
indel/202307025-01	cluster40672875	8	70540	0.0113	16038 - 16038	15431 - 15431	15692	dup	15432	16038	607	CTTCTTGAGTACATAA*ATTTACATAGTACAA	TCACCTAAGGCTAATT*ATTCATGCTTGTTAG	AATT
indel/202307025-01	cluster40682894	8	65332	0.0122	16057 - 16057	15432 - 15432	15674	dup	15433	16057	625	TTCTTGAGTACATAAA*TTTACATAGTACAAC	CATGCTTGTTAGACAT*AAATGCTACTCAATA	ACATAAAT
indel/202307025-01	cluster40732871	8	74074	0.0108	16034 - 16034	15437 - 15437	15702	dup	15438	16034	597	GAGTACATAAATTTAC*ATAGTACAACAGTAC	CCAATCACCTAAGGCT*AATTATTCATGCTTG	TA
indel/202307025-01	cluster40742917	8	63472	0.0126	16080 - 16080	15438 - 15438	15657	dup	15439	16080	642	AGTACATAAATTTACA*TAGTACAACAGTACA	ACTCAATACCAAATTT*TAACTCTCCAAACCC	TA
indel/202307025-01	cluster40772873	8	74447	0.0107	16036 - 16036	15441 - 15441	15704	dup	15442	16036	595	ACATAAATTTACATAG*TACAACAGTACATTT	AATCACCTAAGGCTAA*TTATTCATGCTTGTT	TA
indel/202307025-01	cluster40772900	8	68091	0.0117	16063 - 16063	15441 - 15441	15677	dup	15442	16063	622	ACATAAATTTACATAG*TACAACAGTACATTT	TGTTAGACATAAATGC*TACTCAATACCAAAT	TAC
indel/202307025-01	cluster40782892	8	69403	0.0115	16055 - 16055	15442 - 15442	15686	dup	15443	16055	613	CATAAATTTACATAGT*ACAACAGTACATTTA	TTCATGCTTGTTAGAC*ATAAATGCTACTCAA	ACA
indel/202307025-01	cluster40822870	8	77306	0.0103	16033 - 16033	15446 - 15446	15712	dup	15447	16033	587	AATTTACATAGTACAA*CAGTACATTTATGTA	CCCAATCACCTAAGGC*TAATTATTCATGCTT	NA
indel/202307025-01	cluster40832871	8	77331	0.0103	16034 - 16034	15447 - 15447	15712	dup	15448	16034	587	ATTTACATAGTACAAC*AGTACATTTATGTAT	CCAATCACCTAAGGCT*AATTATTCATGCTTG	AA
indel/202307025-01	cluster40832890	8	70968	0.0113	16053 - 16053	15447 - 15447	15693	dup	15448	16053	606	ATTTACATAGTACAAC*AGTACATTTATGTAT	TATTCATGCTTGTTAG*ACATAAATGCTACTC	ACA
indel/202307025-01	cluster41182931	8	73950	0.0108	16094 - 16094	15482 - 15482	15687	dup	15483	16094	612	TACATTAAACTATTTT*CCCCAAGCATATAAG	TTTAACTCTCCAAACC*CCCCACCCCCTCCTC	CCCCA
indel/202307025-01	cluster41383123	8	60998	0.0131	16289 - 16289	15502 - 15502	15512	dup	15503	16289	787	AAGCATATAAGCTAGT*ACATTAAATCAATGG	CTCTATTACGCAATAA*ACATTAACAA	NA
indel/202307025-01	cluster42222892	8	77528	0.0103	16055 - 16055	15589 - 15589	15833	dup	15590	16055	466	TTAAACACATTAAACT*AATGTTATAAGGACA	TTCATGCTTGTTAGAC*ATAAATGCTACTCAA	AC
indel/202307025-01	cluster42413080	8	63484	0.0126	16245 - 16245	15610 - 15610	15664	dup	15611	16245	635	TATAAGGACATATCTG*TGTTATCTGACATAC	AAATTTTACAAAATCA*TGTTCCGTGAACCAA	TGTT
indel/202307025-01	cluster43002872	8	79927	0.01	16035 - 16035	15682 - 15682	15946	dup	15683	16035	353	CTTCCCCATTTGGTCT*ATTAATCTACCATCC	CAATCACCTAAGGCTA*ATTATTCATGCTTGT	ATTA
indel/202307025-01	cluster438998	8	26860	0.0298	493 - 493	16109 - 16109	15616	dup	16110	493	683	CCCCCACCCCCTCCTC*TTAATGCCAAACCCC	AAGACCCAAACTGGGA*TTAGATACCCCACTA	TTA
indel/202307025-01	cluster44142892	8	70888	0.0113	16055 - 16055	15846 - 15846	16090	dup	15847	16055	209	TACGTTCCCCTTAAAT*AAGACATCTCGATGG	TTCATGCTTGTTAGAC*ATAAATGCTACTCAA	ATAA
indel/202307025-01	cluster44953078	8	53408	0.015	16243 - 16243	15985 - 15985	16041	dup	15986	16243	258	GCACACAGTCTAGACG*CACCTACGGTGAAGA	AAAAATTTTACAAAAT*CATGTTCCGTGAACC	CA
indel/202307025-01	cluster45683116	8	18457	0.0433	16281 - 16281	16106 - 16106	16124	dup	16107	16281	175	AACCCCCCACCCCCTC*CTCTTAATGCCAAAC	TAATCATACTCTATTA*CGCAATAAACATTAA	NA
indel/202307025-01	cluster45933052	8	22467	0.0356	16217 - 16217	16132 - 16132	16214	dup	16133	16217	85	CAAACCCCAAAAACAC*TAAGAACTTGAAAGA	AATATGACTTATATTT*TAGTACTTGTAAAAA	TA
indel/202307025-01	cluster562984	8	26400	0.0303	643 - 643	16095 - 16095	15452	dup	16096	643	847	TTAACTCTCCAAACCC*CCCACCCCCTCCTCT	CTATAATCGATAAACC*CCGCTCTACCTCACC	AAACCCC
indel/202307025-01	cluster577999	8	25946	0.0308	659 - 659	16110 - 16110	15451	dup	16111	659	848	CCCCACCCCCTCCTCT*TAATGCCAAACCCCA	CCGCTCTACCTCACCA*TCTCTTGCTAATTCA	TCT
indel/202307025-01	cluster58990	8	25370	0.0315	80 - 80	16101 - 16101	16021	dup	16102	80	278	CTCCAAACCCCCCACC*CCCTCCTCTTAATGC	AACACAAAGGTTTGGT*CCTGGCCTTATAATT	CC
indel/202307025-01	cluster593999	8	25699	0.0311	677 - 677	16110 - 16110	15433	dup	16111	677	866	CCCCACCCCCTCCTCT*TAATGCCAAACCCCA	TCTTGCTAATTCAGCC*TATATACCGCCATCT	CT
indel/202307025-01	cluster613991	8	25410	0.0315	700 - 700	16102 - 16102	15402	dup	16103	700	897	TCCAAACCCCCCACCC*CCTCCTCTTAATGCC	CGCCATCTTCAGCAAA*CCCTAAAAAGGTATT	ACCC
indel/202307025-01	cluster61653	8	36224	0.0221	83 - 83	15368 - 15368	15285	dup	15369	83	1014	ACATCAAGAAGAAGGA*GCTACTCCCCACCAC	ACAAAGGTTTGGTCCT*GGCCTTATAATTAAT	GG
indel/202307025-01	cluster625998	8	25297	0.0316	713 - 713	16109 - 16109	15396	dup	16110	713	903	CCCCCACCCCCTCCTC*TTAATGCCAAACCCC	AAACCCTAAAAAGGTA*TTAAAGTAAGCAAAA	TTAA
indel/202307025-01	cluster6471007	8	25652	0.0312	739 - 739	16118 - 16118	15379	dup	16119	739	920	CCTCCTCTTAATGCCA*AACCCCAAAAACACT	CAAAAGAATCAAACAT*AAAAACGTTAGGTCA	AAA
indel/202307025-01	cluster67998	8	26204	0.0305	89 - 89	16109 - 16109	16020	dup	16110	89	279	CCCCCACCCCCTCCTC*TTAATGCCAAACCCC	GTTTGGTCCTGGCCTT*ATAATTAATTAGAGG	CTTA
indel/202307025-01	cluster74984	8	27480	0.0291	96 - 96	16095 - 16095	15999	dup	16096	96	300	TTAACTCTCCAAACCC*CCCACCCCCTCCTCT	CCTGGCCTTATAATTA*ATTAGAGGTAAAATT	NA
indel/202307025-01	cluster761984	8	25716	0.0311	907 - 907	16095 - 16095	15188	dup	16096	907	1111	TTAACTCTCCAAACCC*CCCACCCCCTCCTCT	GAAGTACGCACACACC*GCCCGTCACCCTCCT	ACC
indel/202307025-01	cluster762984	8	25662	0.0312	908 - 908	16095 - 16095	15187	dup	16096	908	1112	TTAACTCTCCAAACCC*CCCACCCCCTCCTCT	AAGTACGCACACACCG*CCCGTCACCCTCCTC	ACC
indel/202307025-01	cluster791006	8	27650	0.0289	101 - 101	16117 - 16117	16016	dup	16118	101	283	CCCTCCTCTTAATGCC*AAACCCCAAAAACAC	CCTTATAATTAATTAG*AGGTAAAATTACACA	NA
indel/202307025-01	cluster831006	8	28122	0.0284	105 - 105	16117 - 16117	16012	dup	16118	105	287	CCCTCCTCTTAATGCC*AAACCCCAAAAACAC	ATAATTAATTAGAGGT*AAAATTACACATGCA	AAA
indel/202307025-01	cluster911032	8	28636	0.0279	113 - 113	16143 - 16143	16030	dup	16144	113	269	AACACTAAGAACTTGA*AAGACATATAATATT	TTAGAGGTAAAATTAC*ACATGCAAACCTCCA	NA
indel/202307025-01	cluster1001010	7	28820	0.0243	122 - 122	16121 - 16121	15999	dup	16122	122	300	CCTCTTAATGCCAAAC*CCCAAAAACACTAAG	AAATTACACATGCAAA*CCTCCATAGACCGGT	CAAACC
indel/202307025-01	cluster127996	7	27991	0.025	149 - 149	16107 - 16107	15958	dup	16108	149	341	ACCCCCCACCCCCTCC*TCTTAATGCCAAACC	CGGTGTAAAATCCCTT*AAACATTTACTTAAA	CCT
indel/202307025-01	cluster138712	7	56300	0.0124	160 - 160	15428 - 15428	15268	dup	15429	160	1031	CTACTTCTTGAGTACA*TAAATTTACATAGTA	CCCTTAAACATTTACT*TAAAATTTAAGGAGA	TAAA
indel/202307025-01	cluster1391007	7	28118	0.0249	161 - 161	16118 - 16118	15957	dup	16119	161	342	CCTCCTCTTAATGCCA*AACCCCAAAAACACT	CCTTAAACATTTACTT*AAAATTTAAGGAGAG	AAA
indel/202307025-01	cluster143998	7	27747	0.0252	165 - 165	16109 - 16109	15944	dup	16110	165	355	CCCCCACCCCCTCCTC*TTAATGCCAAACCCC	AAACATTTACTTAAAA*TTTAAGGAGAGGGTA	TT
indel/202307025-01	cluster1461013	7	27612	0.0253	168 - 168	16124 - 16124	15956	dup	16125	168	343	CTTAATGCCAAACCCC*AAAAACACTAAGAAC	CATTTACTTAAAATTT*AAGGAGAGGGTATCA	AA
indel/202307025-01	cluster1491030	7	27526	0.0254	171 - 171	16141 - 16141	15970	dup	16142	171	329	AAAACACTAAGAACTT*GAAAGACATATAATA	TTACTTAAAATTTAAG*GAGAGGGTATCAAGC	GA
indel/202307025-01	cluster152709	7	55296	0.0127	174 - 174	15425 - 15425	15251	dup	15426	174	1048	AAACTACTTCTTGAGT*ACATAAATTTACATA	CTTAAAATTTAAGGAG*AGGGTATCAAGCACA	GAG
indel/202307025-01	cluster156813	7	69562	0.0101	178 - 178	15583 - 15583	15405	dup	15584	178	894	ATTATCTTAAACACAT*TAAACTAATGTTATA	AAATTTAAGGAGAGGG*TATCAAGCACATTAA	TA
indel/202307025-01	cluster158990	7	27492	0.0255	180 - 180	16101 - 16101	15921	dup	16102	180	378	CTCCAAACCCCCCACC*CCCTCCTCTTAATGC	ATTTAAGGAGAGGGTA*TCAAGCACATTAAAA	NA
indel/202307025-01	cluster1671021	7	27226	0.0257	190 - 190	16132 - 16132	15942	dup	16133	190	357	CAAACCCCAAAAACAC*TAAGAACTTGAAAGA	AGGGTATCAAGCACAT*TAAAATAGCTTAAGA	ACA
indel/202307025-01	cluster1751001	7	26982	0.0259	200 - 200	16112 - 16112	15912	dup	16113	200	387	CCACCCCCTCCTCTTA*ATGCCAAACCCCAAA	GCACATTAAAATAGCT*TAAGACACCTTGCCT	CTTAA
indel/202307025-01	cluster1791007	7	26984	0.0259	204 - 204	16118 - 16118	15914	dup	16119	204	385	CCTCCTCTTAATGCCA*AACCCCAAAAACACT	ATTAAAATAGCTTAAG*ACACCTTGCCTAGCC	AA
indel/202307025-01	cluster190643	7	36191	0.0193	215 - 215	15358 - 15358	15143	dup	15359	215	1156	TCTTCTCAAGACATCA*AGAAGAAGGAGCTAC	TTAAGACACCTTGCCT*AGCCACACCCCCACG	AG
indel/202307025-01	cluster190649	7	36834	0.019	215 - 215	15364 - 15364	15149	dup	15365	215	1150	CAAGACATCAAGAAGA*AGGAGCTACTCCCCA	TTAAGACACCTTGCCT*AGCCACACCCCCACG	AG
indel/202307025-01	cluster192661	7	37838	0.0185	217 - 217	15376 - 15376	15159	dup	15377	217	1140	AAGAAGGAGCTACTCC*CCACCACCAGCACCC	AAGACACCTTGCCTAG*CCACACCCCCACGGG	CCAC
indel/202307025-01	cluster194657	7	37446	0.0187	219 - 219	15372 - 15372	15153	dup	15373	219	1146	CAAGAAGAAGGAGCTA*CTCCCCACCACCAGC	GACACCTTGCCTAGCC*ACACCCCCACGGGAC	AC
indel/202307025-01	cluster1961039	7	26076	0.0268	221 - 221	16150 - 16150	15929	dup	16151	221	370	AGAACTTGAAAGACAT*ATAATATTAACTATC	CACCTTGCCTAGCCAC*ACCCCCACGGGACTC	ACA
indel/202307025-01	cluster196650	7	36868	0.019	221 - 221	15365 - 15365	15144	dup	15366	221	1155	AAGACATCAAGAAGAA*GGAGCTACTCCCCAC	CACCTTGCCTAGCCAC*ACCCCCACGGGACTC	NA
indel/202307025-01	cluster213991	7	26392	0.0265	238 - 238	16102 - 16102	15864	dup	16103	238	435	TCCAAACCCCCCACCC*CCTCCTCTTAATGCC	CCCCCACGGGACTCAG*CAGTGATAAATATTA	NA
indel/202307025-01	cluster23852041	7	32841	0.0213	13283 - 13283	9554 - 9554	12570	dup	9555	13283	3729	AAATCTGTACTCAGAA*AAAGCAAATCCATAT	AAAACTATCAATAAAT*AAAGCAAATCCATAT	AAAGCAAATCCATA
indel/202307025-01	cluster24861829	7	24355	0.0287	10967 - 10967	10889 - 10889	16221	dup	10890	10967	78	AAAATTAGGTAGTTAC*GGAATAATTCGCATC	CCTTCTCTCCCTATGA*GGAATAATTATAACT	GGAATAATT
indel/202307025-01	cluster2541058	7	26050	0.0269	283 - 283	16169 - 16169	15886	dup	16170	283	413	ATATTAACTATCAAAC*CCTATGTCCTGATCA	GTTTGACTAAGTTATA*CCTCTTAGGGTTGGT	ACC
indel/202307025-01	cluster256994	7	26430	0.0265	285 - 285	16105 - 16105	15820	dup	16106	285	479	AAACCCCCCACCCCCT*CCTCTTAATGCCAAA	TTGACTAAGTTATACC*TCTTAGGGTTGGTAA	CCTCTTA
indel/202307025-01	cluster263984	7	26936	0.026	292 - 292	16095 - 16095	15803	dup	16096	292	496	TTAACTCTCCAAACCC*CCCACCCCCTCCTCT	AGTTATACCTCTTAGG*GTTGGTAAATTTCGT	NA
indel/202307025-01	cluster27372851	7	55817	0.0125	16014 - 16014	13093 - 13093	13378	dup	13094	16014	2921	ATGACCCAGACCTCAT*AAACCCAATCAAACG	GAATCATTAGTCCGCA*AAACCCAATCACCTA	AAACCCAATCA
indel/202307025-01	cluster27652056	7	33326	0.021	13422 - 13422	13328 - 13328	16205	dup	13329	13422	94	TTTACTGGGGTTTTTC*CCATCTATTATTCAC	ATCTGGTTAGAAAAAA*CCATCCCAAAATCCA	CCATC
indel/202307025-01	cluster278994	7	26633	0.0263	308 - 308	16105 - 16105	15797	dup	16106	308	502	AAACCCCCCACCCCCT*CCTCTTAATGCCAAA	GTTGGTAAATTTCGTG*CCAGCCACCGCGGTC	CC
indel/202307025-01	cluster282990	7	26637	0.0263	312 - 312	16101 - 16101	15789	dup	16102	312	510	CTCCAAACCCCCCACC*CCCTCCTCTTAATGC	GTAAATTTCGTGCCAG*CCACCGCGGTCATAC	CCACC
indel/202307025-01	cluster302990	7	26537	0.0264	333 - 333	16101 - 16101	15768	dup	16102	333	531	CTCCAAACCCCCCACC*CCCTCCTCTTAATGC	GCGGTCATACGATTAA*CCCAAACTAATTATC	ACCC
indel/202307025-01	cluster32882871	7	47467	0.0147	16034 - 16034	14554 - 14554	14819	dup	14555	16034	1480	TCCTTCCATGAGGACA*AATATCATTCTGAGG	CCAATCACCTAAGGCT*AATTATTCATGCTTG	AAT
indel/202307025-01	cluster33522889	7	40977	0.0171	16052 - 16052	14641 - 14641	14888	dup	14642	16052	1411	TCGAATGAATTTGAGG*GGGCTTCTCAGTAGA	TTATTCATGCTTGTTA*GACATAAATGCTACT	AG
indel/202307025-01	cluster34233078	7	28492	0.0246	16243 - 16243	14746 - 14746	14802	dup	14747	16243	1497	ACCTCCTCTTCCTCCA*CGAAACAGGATCAAA	AAAAATTTTACAAAAT*CATGTTCCGTGAACC	CA
indel/202307025-01	cluster3561043	7	25846	0.0271	401 - 401	16154 - 16154	15753	dup	16155	401	546	CTTGAAAGACATATAA*TATTAACTATCAAAC	GAATTAAAATCCAACT*TATATGTGAAAATTC	TATA
indel/202307025-01	cluster35687	7	40380	0.0173	57 - 57	15402 - 15402	15345	dup	15403	57	954	CACCCAAAGCTGGTAT*TCTAATTAAACTACT	TAGATGGATAATTGTA*TCCCATAAACACAAA	GTAT
indel/202307025-01	cluster35751	7	65787	0.0106	57 - 57	15481 - 15481	15424	dup	15482	57	875	GTACATTAAACTATTT*TCCCCAAGCATATAA	TAGATGGATAATTGTA*TCCCATAAACACAAA	TCCC
indel/202307025-01	cluster36073111	7	24759	0.0283	16276 - 16276	14960 - 14960	14983	dup	14961	16276	1316	TATTAAACCCGAATGA*TATTTCCTATTTGCA	AACTCTAATCATACTC*TATTACGCAATAAAC	TATT
indel/202307025-01	cluster36082892	7	42366	0.0165	16055 - 16055	14961 - 14961	15205	dup	14962	16055	1094	ATTAAACCCGAATGAT*ATTTCCTATTTGCAT	TTCATGCTTGTTAGAC*ATAAATGCTACTCAA	ATA
indel/202307025-01	cluster36133046	7	33180	0.0211	16211 - 16211	14966 - 14966	15054	dup	14967	16211	1245	ACCCGAATGATATTTC*CTATTTGCATACGCC	TCCCAAAATATGACTT*ATATTTTAGTACTTG	ATATTT
indel/202307025-01	cluster36362871	7	48948	0.0143	16034 - 16034	14992 - 14992	15257	dup	14993	16034	1042	ACGCCATTCTACGCTC*AATCCCCAATAAACT	CCAATCACCTAAGGCT*AATTATTCATGCTTG	GCT
indel/202307025-01	cluster36432871	7	49160	0.0142	16034 - 16034	14999 - 14999	15264	dup	15000	16034	1035	TCTACGCTCAATCCCC*AATAAACTAGGAGGT	CCAATCACCTAAGGCT*AATTATTCATGCTTG	AAT
indel/202307025-01	cluster36432912	7	39743	0.0176	16075 - 16075	14999 - 14999	15223	dup	15000	16075	1076	TCTACGCTCAATCCCC*AATAAACTAGGAGGT	ATGCTACTCAATACCA*AATTTTAACTCTCCA	CCAA
indel/202307025-01	cluster37092869	7	49763	0.0141	16032 - 16032	15070 - 15070	15337	dup	15071	16032	962	TACCTTTCCTTCATAC*CTCAAAGCAACGAAG	ACCCAATCACCTAAGG*CTAATTATTCATGCT	CT
indel/202307025-01	cluster37232868	7	50278	0.0139	16031 - 16031	15084 - 15084	15352	dup	15085	16031	947	ACCTCAAAGCAACGAA*GCCTAATATTCCGCC	AACCCAATCACCTAAG*GCTAATTATTCATGC	AAG
indel/202307025-01	cluster37602892	7	43162	0.0162	16055 - 16055	15122 - 15122	15366	dup	15123	16055	933	ACAAATTTTGTACTGA*ATCCTAGTAGCCAAC	TTCATGCTTGTTAGAC*ATAAATGCTACTCAA	GA
indel/202307025-01	cluster37653	7	33477	0.0209	59 - 59	15368 - 15368	15309	dup	15369	59	990	ACATCAAGAAGAAGGA*GCTACTCCCCACCAC	GATGGATAATTGTATC*CCATAAACACAAAGG	NA
indel/202307025-01	cluster37692868	7	50296	0.0139	16031 - 16031	15131 - 15131	15399	dup	15132	16031	900	GTACTGAATCCTAGTA*GCCAACCTACTTATC	AACCCAATCACCTAAG*GCTAATTATTCATGC	AG
indel/202307025-01	cluster37782869	7	50280	0.0139	16032 - 16032	15140 - 15140	15407	dup	15141	16032	892	CCTAGTAGCCAACCTA*CTTATCTTAACCTGA	ACCCAATCACCTAAGG*CTAATTATTCATGCT	CTA
indel/202307025-01	cluster37862852	7	59103	0.0118	16015 - 16015	15148 - 15148	15432	dup	15149	16015	867	CCAACCTACTTATCTT*AACCTGAATTGGGGG	AATCATTAGTCCGCAA*AACCCAATCACCTAA	AACC
indel/202307025-01	cluster37982867	7	50821	0.0138	16030 - 16030	15161 - 15161	15430	dup	15162	16030	869	CTTAACCTGAATTGGG*GGCCAACCAGTAGAA	AAACCCAATCACCTAA*GGCTAATTATTCATG	GGC
indel/202307025-01	cluster37982891	7	43580	0.0161	16054 - 16054	15161 - 15161	15406	dup	15162	16054	893	CTTAACCTGAATTGGG*GGCCAACCAGTAGAA	ATTCATGCTTGTTAGA*CATAAATGCTACTCA	NA
indel/202307025-01	cluster38022927	7	37962	0.0184	16090 - 16090	15165 - 15165	15374	dup	15166	16090	925	ACCTGAATTGGGGGCC*AACCAGTAGAACACC	AAATTTTAACTCTCCA*AACCCCCCACCCCCT	CCAA
indel/202307025-01	cluster38142890	7	44017	0.0159	16053 - 16053	15177 - 15177	15423	dup	15178	16053	876	GGCCAACCAGTAGAAC*ACCCATTTATTATCA	TATTCATGCTTGTTAG*ACATAAATGCTACTC	ACA
indel/202307025-01	cluster38202870	7	50596	0.0138	16033 - 16033	15183 - 15183	15449	dup	15184	16033	850	CCAGTAGAACACCCAT*TTATTATCATTGGCC	CCCAATCACCTAAGGC*TAATTATTCATGCTT	NA
indel/202307025-01	cluster38472870	7	50587	0.0138	16033 - 16033	15210 - 15210	15476	dup	15211	16033	823	GGCCAACTAGCCTCCA*TCTCATACTTCTCAA	CCCAATCACCTAAGGC*TAATTATTCATGCTT	NA
indel/202307025-01	cluster38632932	7	37638	0.0186	16095 - 16095	15226 - 15226	15430	dup	15227	16095	869	TCTCATACTTCTCAAT*CATCTTAATTCTTAT	TTAACTCTCCAAACCC*CCCACCCCCTCCTCT	NA
indel/202307025-01	cluster38902892	7	43792	0.016	16055 - 16055	15253 - 15253	15497	dup	15254	16055	802	TTATACCAATCTCAGG*AATTATCGAAGACAA	TTCATGCTTGTTAGAC*ATAAATGCTACTCAA	GA
indel/202307025-01	cluster38992892	7	43762	0.016	16055 - 16055	15262 - 15262	15506	dup	15263	16055	793	TCTCAGGAATTATCGA*AGACAAAATACTAAA	TTCATGCTTGTTAGAC*ATAAATGCTACTCAA	AGACA
indel/202307025-01	cluster39012892	7	43596	0.0161	16055 - 16055	15264 - 15264	15508	dup	15265	16055	791	TCAGGAATTATCGAAG*ACAAAATACTAAAAT	TTCATGCTTGTTAGAC*ATAAATGCTACTCAA	AGACA
indel/202307025-01	cluster39042871	7	50368	0.0139	16034 - 16034	15267 - 15267	15532	dup	15268	16034	767	GGAATTATCGAAGACA*AAATACTAAAATTAT	CCAATCACCTAAGGCT*AATTATTCATGCTTG	AA
indel/202307025-01	cluster39112911	7	41074	0.017	16074 - 16074	15274 - 15274	15499	dup	15275	16074	800	TCGAAGACAAAATACT*AAAATTATATCCATG	AATGCTACTCAATACC*AAATTTTAACTCTCC	AATAC
indel/202307025-01	cluster39112926	7	38078	0.0184	16089 - 16089	15274 - 15274	15484	dup	15275	16089	815	TCGAAGACAAAATACT*AAAATTATATCCATG	CAAATTTTAACTCTCC*AAACCCCCCACCCCC	AAA
indel/202307025-01	cluster39172890	7	44191	0.0158	16053 - 16053	15280 - 15280	15526	dup	15281	16053	773	ACAAAATACTAAAATT*ATATCCATGTCTTGA	TATTCATGCTTGTTAG*ACATAAATGCTACTC	TTA
indel/202307025-01	cluster39192872	7	50400	0.0139	16035 - 16035	15282 - 15282	15546	dup	15283	16035	753	AAAATACTAAAATTAT*ATCCATGTCTTGATA	CAATCACCTAAGGCTA*ATTATTCATGCTTGT	AATTAT
indel/202307025-01	cluster39222929	7	38468	0.0182	16092 - 16092	15285 - 15285	15492	dup	15286	16092	807	ATACTAAAATTATATC*CATGTCTTGATAGTA	ATTTTAACTCTCCAAA*CCCCCCACCCCCTCC	CC
indel/202307025-01	cluster39342986	7	37825	0.0185	16149 - 16149	15298 - 15298	15448	dup	15299	16149	851	ATCCATGTCTTGATAG*TATAAACATTACTCT	AAGAACTTGAAAGACA*TATAATATTAACTAT	TATAA
indel/202307025-01	cluster39572892	7	44844	0.0156	16055 - 16055	15321 - 15321	15565	dup	15322	16055	734	ATTACTCTGGTCTTGT*AAACCTGAAATGAAG	TTCATGCTTGTTAGAC*ATAAATGCTACTCAA	NA
indel/202307025-01	cluster39582890	7	44951	0.0156	16053 - 16053	15322 - 15322	15568	dup	15323	16053	731	TTACTCTGGTCTTGTA*AACCTGAAATGAAGA	TATTCATGCTTGTTAG*ACATAAATGCTACTC	TA
indel/202307025-01	cluster39582954	7	38517	0.0182	16117 - 16117	15322 - 15322	15504	dup	15323	16117	795	TTACTCTGGTCTTGTA*AACCTGAAATGAAGA	CCCTCCTCTTAATGCC*AAACCCCAAAAACAC	AAACC
[truncated: 755 more rows]
